# Supplementary material for: Influence of agility training on body-size and object solidity perception in pet dogs
Source: PLoS One. 2026 Jan 7;21(1):e0338647. doi: 10.1371/journal.pone.0338647 (PMC12779069; doi:10.1371/journal.pone.0338647)
Supplement: S1 File — This is the original R script used for statistical analysis for the original submission of the manuscript. (R) [file pone.0338647.s005.R]

#BodySizePerceptionCDL
library(tidyverse) #Data wrangling
library(ggplot2) #For vizualization
# install.packages("emmeans")
library(emmeans)
library(gridExtra)
#install.packages("effects")
library(effects)
library(lme4)
library(ggbeeswarm)
library(survival) #For survival analysis
library(coxme) #For Mixed Effects Cox Models
library(survminer) #For plotting purposes


#Set working directory to active file path:
# install.packages("rstudioapi")
library(rstudioapi) 
setwd(dirname(rstudioapi::getActiveDocumentContext()$path))
getwd()

save.image("Workspace_241120_.RData")
load("Workspace_241120_.RData")

#Load data frame from a .csv file
xdata=read.csv(file="Corrected_CDL_body_size_perception_clear_data - test_data.csv", header=T, sep=",", stringsAsFactors=T, dec=".")
summary(xdata)

#Data inspection: ----
table(xdata$subject, xdata$training) #Dogs per location
table(xdata$subject, xdata$sex) #Each dog has one sex
table(xdata$trial) #Same number for each trial
table(xdata$training, xdata$experimenter) #one more trained than untrained tested; human error
table(xdata$subject, xdata$side_chosen)
binom.test(x=5,n=13) #Most extreme dog does not have a side bias
table(xdata$subject, xdata$first_side_approached) #Need to split conditions
#Data split: ----
xdata_solidity<- xdata %>% #solidity condition 
  filter(condition == "solidity") %>% #select the relevant condition
  droplevels() #Clean up data

xdata_size_shape<- xdata %>% #size_shape condition (only the "clean" combinations)
  filter(condition == "size_shape") %>% #select the relevant condition
  droplevels() #Clean up data
table(xdata$subject, xdata$condition) 

xdata_mixed<- xdata%>%
  filter(is.na(combination_nr))

xdata_mixed<- xdata_mixed%>%
filter(condition == "size_shape")%>%
droplevels() #Clean up data
summary(xdata_mixed)

table(xdata_mixed$combination, xdata_mixed$condition)
table(xdata_mixed$subject, xdata_mixed$condition, useNA = "ifany") 


#side approached bias size/shape
table(xdata_size_shape$subject, xdata_size_shape$first_side_approached)
table(xdata_size_shape$first_approached, xdata_size_shape$first_attempt)


binom.test(0,18,p=0.5) #Medo = SIG
binom.test(1,18,p=0.5) #Pippilotta2 = SIG
binom.test(16,18,p=0.5) #Matteo = SIG
binom.test(13,18,p=0.5) #Elli5 = Non-SIG
binom.test(15,17,p=0.5) #Luna37 = SIG
binom.test(14,17,p=0.5) #Benny7, = SIG
binom.test(14,18,p=0.5) #Bela3 = SIG  
binom.test(15,18,p=0.5) #Samba2, Mala2, Ragnar, Spot = SIG
binom.test(39,50,p=0.5) #eleven out of 50 had a side bias, still SIG meaning more than enough didn't have a side bias, not important as the approach may not affect the result

table(xdata_size_shape$first_attempt, xdata_size_shape$first_approached)
table(xdata_size_shape$subject, xdata_size_shape$combination_nr)

summary(xdata)

#creating the table for breeds
xdata%>%
  select(trial, subject, condition, training, sex, Breed, age_days)%>%
filter(trial == 1)->breed_table


breed_table<-breed_table%>%
  mutate(trial = NULL)
view(breed_table)


breed_table%>%
  select(subject, condition, training, sex, Breed, age_days)%>%
  filter(condition == 'size_shape')->breed_table_size_shape
view(breed_table_size_shape)

min(breed_table_size_shape$age_days)
max(breed_table_size_shape$age_days)
mean(breed_table_size_shape$age_days)


breed_table%>%
  select(subject, condition, training, sex, Breed, age_days)%>%
filter(condition == 'solidity')->breed_table_solidity
view(breed_table_solidity)

min(breed_table_solidity$age_days)
max(breed_table_solidity$age_days)
mean(breed_table_solidity$age_days)

table(breed_table$training, breed_table$condition)


#side approached bias solidity
table(xdata_solidity$subject, xdata_solidity$first_side_approached)

binom.test(0,18,p=0.5) #Bizkit = SIG
binom.test(1,18,p=0.5) #Aron7, Lotte6, Samba2, Simba3, = SIG
binom.test(2,18,p=0.5) #Lilly13, Filou9, Pepper5, Ragnar, Speedy3 = SIG
binom.test(40,50,p=0.5) #still overall significant, not too bad, but might want to check the data without the biased

table(xdata_solidity$first_attempt, xdata_solidity$first_approached)
table(xdata_solidity$subject, xdata_solidity$combination)
#RF: Data seems fine

table(xdata_size_shape$training, xdata_size_shape$trial) #1 more trained dog
table(xdata_solidity$training, xdata_solidity$trial) #1 more trained dog

#Size and shape: ----
##Data wrangling: ----
xdata_size_shape <- xdata_size_shape %>% 
  mutate(shape_chosen = as.factor(case_when(barrier_chosen == "HL" ~ "H",
                                            barrier_chosen == "HM" ~ "H",
                                            barrier_chosen == "HS" ~ "H",
                                            barrier_chosen == "VL" ~ "V",
                                            barrier_chosen == "VM" ~ "V",
                                            barrier_chosen == "VS" ~ "V",
                                            barrier_chosen == "CL" ~ "C",
                                            barrier_chosen == "CM" ~ "C",
                                            TRUE ~ NA)),
         size_chosen = case_when(barrier_chosen == "HL" ~ "L",
                                 barrier_chosen == "HM" ~ "M",
                                 barrier_chosen == "HS" ~ "S",
                                 barrier_chosen == "VL" ~ "L",
                                 barrier_chosen == "VM" ~ "M",
                                 barrier_chosen == "VS" ~ "S",
                                 barrier_chosen == "CL" ~ "L",
                                 barrier_chosen == "CM" ~ "M",
                                 TRUE ~ NA),
         size_chosen=fct_relevel(size_chosen,c("S","M","L"))) 
##first approached
xdata_size_shape <- xdata_size_shape %>% 
  mutate(first_shape_approached = as.factor(case_when(first_approached == "HL" ~ "H",
                                            first_approached == "HM" ~ "H",
                                            first_approached == "HS" ~ "H",
                                            first_approached == "VL" ~ "V",
                                            first_approached == "VM" ~ "V",
                                            first_approached == "VS" ~ "V",
                                            first_approached == "CL" ~ "C",
                                            first_approached == "CM" ~ "C",
                                            TRUE ~ NA)),
         first_size_approached = case_when(first_approached == "HL" ~ "L",
                                 first_approached == "HM" ~ "M",
                                 first_approached == "HS" ~ "S",
                                 first_approached == "VL" ~ "L",
                                 first_approached == "VM" ~ "M",
                                 first_approached == "VS" ~ "S",
                                 first_approached == "CL" ~ "L",
                                 first_approached == "CM" ~ "M",
                                 TRUE ~ NA),
         first_size_approached=fct_relevel(first_size_approached,c("S","M","L"))) 

##first attempted
xdata_size_shape <- xdata_size_shape %>% 
  mutate(first_shape_attempted = as.factor(case_when(first_attempt == "HL" ~ "H",
                                                      first_attempt == "HM" ~ "H",
                                                      first_attempt == "HS" ~ "H",
                                                      first_attempt == "VL" ~ "V",
                                                      first_attempt == "VM" ~ "V",
                                                      first_attempt == "VS" ~ "V",
                                                      first_attempt == "CL" ~ "C",
                                                      first_attempt == "CM" ~ "C",
                                                      TRUE ~ NA)),
         first_size_attempted = case_when(first_attempt == "HL" ~ "L",
                                           first_attempt == "HM" ~ "M",
                                           first_attempt == "HS" ~ "S",
                                           first_attempt == "VL" ~ "L",
                                           first_attempt == "VM" ~ "M",
                                           first_attempt == "VS" ~ "S",
                                           first_attempt == "CL" ~ "L",
                                           first_attempt == "CM" ~ "M",
                                           TRUE ~ NA),
         first_size_attempted=fct_relevel(first_size_attempted,c("S","M","L"))) 

table(xdata_size_shape$side_chosen, xdata_size_shape$first_side_approached)
table(xdata_size_shape$side_chosen, xdata_size_shape$entrance_door)
351/(351+92) ##almost 80% chose the first approached
309/410 ## >75% chose the same side they entered through
xdata_size_shape <- xdata_size_shape%>%
  mutate(combination_nr_fac =as.factor(combination_nr))
view(xdata_size_shape)
#Combination 1&2: ----
##Set up the data: ----
comb.12 <- xdata_size_shape %>% 
  filter(combination_nr <= 2) %>% #Select relevant combination
  select(c(barrier_chosen,
           first_approached,
           first_attempt,
           first_side_approached,
           first_size_approached,
           first_shape_approached,
           first_shape_attempted,
           first_size_attempted,
           training,
           subject,
           size_chosen,
           shape_chosen,
           combination_nr,
           combination_nr_fac)) %>% #Select variables of interest
  droplevels() #Clean up data
comb.12$shape_chosen.num = as.numeric(comb.12$shape_chosen == levels(comb.12$shape_chosen)[2]) #Set correct barrier as "1"
table(comb.12$shape_chosen, comb.12$shape_chosen.num) #Check if turning into number worked

comb.12$first_shape_approached.num = as.numeric(comb.12$first_shape_approached == levels(comb.12$first_shape_approached)[2]) #Set correct barrier as "1"
table(comb.12$first_shape_approached, comb.12$first_shape_approached.num) #Check if turning into number worked

comb.12$first_shape_attempted.num = as.numeric(comb.12$first_shape_attempted == levels(comb.12$first_shape_attempted)[2]) #Set correct barrier as "1"
table(comb.12$first_shape_attempted, comb.12$first_shape_attempted.num) #Check if turning into number worked

##Side approached: ----
###Question: difference between trained and untrained dogs: ----

#Should we include random slopes?:
table(comb.12$subject, comb.12$combination_nr)
#Doesn't make sense because one dog never saw comb 1

#Proper Test using a mixed logistic regression: ---
library(lme4)
#Create full model:
glmm_comb.12.app.full <- glmer(first_shape_approached.num ~ 
                             training*combination_nr_fac +
                             (1|subject), 
                           data = comb.12, family = "binomial")
#drop1 
round(as.data.frame(drop1(glmm_comb.12.app.full, test="Chisq")),4)
#No significance, we can remove the interaction

#Create reduced full model:
glmm_comb.12.app.red.full <- glmer(first_shape_approached.num ~ 
                                 training+combination_nr_fac +
                                 (1|subject), 
                               data = comb.12, family = "binomial")
#Create null model:
glmm_comb.12.app.null <- glmer(first_shape_approached.num ~ 
                                 # training*combination_nr_fac +
                                 1+
                                 (1 | subject), 
                               data = comb.12, family = "binomial")
#p-value for "training" based on Likelihood Ratio Test (Pr(>Chisq)):
as.data.frame(round(anova(glmm_comb.12.app.null, glmm_comb.12.app.red.full, test="Chisq"),4))
#Estimated probabilities for choosing "correct" shape:
emmeans::emmeans(glmm_comb.12.app.red.full, specs = pairwise ~ training, type="response")


# training   prob     SE  df asymp.LCL asymp.UCL
#trained   0.360 0.0679 Inf     0.240     0.500
#untrained 0.417 0.0712 Inf     0.287     0.559

#No difference between the trained and untrained
#Both groups performed at chance (with low probabilites)
#A trend for trained dogs better check p values

###Question: Do trained dogs approach different from chance? ----
##Create .trained subset:
comb.12.trained <- comb.12 %>% 
  filter(training == "trained") %>% droplevels()
#Test WSC dogs using a mixed logistic regression:
library(lme4)
glmm_comb.12.trained.app.full <- glmer(first_shape_approached.num ~ 
                                     1 +
                                     (1 | subject), 
                                   data = comb.12.trained, family = "binomial")
#Does the intercept differ significantly from zero?:
round(summary(glmm_comb.12.trained.app.full)$coefficients,4) #A trend
#Probability of choosing "correct":
emmeans::emmeans(glmm_comb.12.trained.app.full, specs = pairwise ~ 1, type="response")
#A negative trend

###Question: Do untrained dogs approach different from chance? ----
##Create .untrained subset:
comb.12.untrained <- comb.12 %>% 
  filter(training == "untrained") %>% droplevels()
#Test untrained dogs using a mixed logistic regression:
library(lme4)
glmm_comb.12.untrained.app.full <- glmer(first_shape_approached.num ~ 
                                       1 +
                                       (1 | subject), 
                                     data = comb.12.untrained, family = "binomial")
#Does the intercept differ significantly from zero?:
round(summary(glmm_comb.12.untrained.app.full)$coefficients,4)
#Probability of choosing "correct":
emmeans::emmeans(glmm_comb.12.untrained.app.full, specs = pairwise ~ 1, type="response")
#not SIG

##Side attempted: ----
###Question: difference between trained and untrained dogs: ----
#Proper Test using a mixed logistic regression: ---
library(lme4)
#Create full model:
glmm_comb.12.att.full <- glmer(first_shape_attempted.num ~ 
                                 training*combination_nr_fac +
                                 (1|subject), 
                               data = comb.12, family = "binomial")
#drop1 
round(as.data.frame(drop1(glmm_comb.12.att.full, test="Chisq")),4)
#Not SIG, can remove the interaction

#Create reduced full model:
glmm_comb.12.att.red.full <- glmer(first_shape_attempted.num ~ 
                                     training+combination_nr_fac +
                                     (1|subject), 
                                   data = comb.12, family = "binomial")

#Create null model:
glmm_comb.12.att.null <- glmer(first_shape_attempted.num ~ 
                                 # training + 
                                 #as.factor(combination_nr) +
                                 1+
                                 (1|subject), 
                               data = comb.12, family = "binomial")

#p-value for "training" based on Likelihood Ratio Test (Pr(>Chisq)):
as.data.frame(round(anova(glmm_comb.12.att.null, glmm_comb.12.att.red.full, test="Chisq"),4))
#Estimated probabilities for choosing "correct" shape:
emmeans::emmeans(glmm_comb.12.att.red.full, specs = pairwise ~ training, type="response")

#training   prob     SE  df asymp.LCL asymp.UCL
#trained   0.316 0.0664 Inf     0.202     0.458
#untrained 0.436 0.0724 Inf     0.303     0.579

#Not SIG, trained dogs seem to perform under chance, should check the p values

###Question: Do trained dogs attempt different from chance? ----
##Create .trained subset:
comb.12.trained <- comb.12 %>% 
  filter(training == "trained") %>% droplevels()
#Test WSC dogs using a mixed logistic regression:
library(lme4)
glmm_comb.12.trained.att.full <- glmer(first_shape_attempted.num ~ 
                                         1 +
                                         (1 | subject), 
                                       data = comb.12.trained, family = "binomial")
#Does the intercept differ significantly from zero?:
round(summary(glmm_comb.12.trained.att.full)$coefficients,4) #SIG
#Probability of choosing "correct":
emmeans::emmeans(glmm_comb.12.trained.att.full, specs = pairwise ~ 1, type="response")
#SIG, under chance

###Question: Do untrained dogs attempt different from chance? ----
##Create .untrained subset:
comb.12.untrained <- comb.12 %>% 
  filter(training == "untrained") %>% droplevels()
#Test untrained dogs using a mixed logistic regression:
library(lme4)
glmm_comb.12.untrained.att.full <- glmer(first_shape_attempted.num ~ 
                                           1 +
                                           (1 | subject), 
                                         data = comb.12.untrained, family = "binomial")
#Does the intercept differ significantly from zero?:
round(summary(glmm_comb.12.untrained.att.full)$coefficients,4)
#Probability of choosing "correct":
emmeans::emmeans(glmm_comb.12.untrained.att.full, specs = pairwise ~ 1, type="response")
#Not SIG, at chance

##Side chosen ----
###Question: difference between trained and untrained dogs: ----

#Proper Test using a mixed logistic regression: ---
library(lme4)
#Create full model:
glmm_comb.12.full <- glmer(shape_chosen.num ~ 
                             training*combination_nr_fac +
                             (1|subject), 
                           data = comb.12, family = "binomial")
#drop1 
round(as.data.frame(drop1(glmm_comb.12.full, test="Chisq")),4)
#Not SIG, removing the interaction
#Create reduced full model:
glmm_comb.12.red.full <- glmer(shape_chosen.num ~ 
                                 training+combination_nr_fac +
                                 (1|subject), 
                               data = comb.12, family = "binomial")
#Create null model:
glmm_comb.12.null <- glmer(shape_chosen.num ~ 
                             # training + 
                             #as.factor(combination_nr) +
                             1+
                             (1|subject), 
                           data = comb.12, family = "binomial")

#p-value for "training" based on Likelihood Ratio Test (Pr(>Chisq)):
as.data.frame(round(anova(glmm_comb.12.null, glmm_comb.12.red.full, test="Chisq"),4))
#Estimated probabilities for choosing "correct" shape:
emmeans::emmeans(glmm_comb.12.red.full, specs = pairwise ~ training, type="response")

# training   prob     SE  df asymp.LCL asymp.UCL
#trained   0.334 0.0726 Inf     0.209     0.487
#untrained 0.510 0.0770 Inf     0.363     0.656

#Not SIG, but trained dogs still under chance; go for P - values

###Question: Do trained dogs choose different from chance? ----
##Create .trained subset:
comb.12.trained <- comb.12 %>% 
  filter(training == "trained") %>% droplevels()
#Test WSC dogs using a mixed logistic regression:
library(lme4)
glmm_comb.12.trained.full <- glmer(shape_chosen.num ~ 
                                 1 +
                                 (1 | subject), 
                               data = comb.12.trained, family = "binomial")
#Does the intercept differ significantly from zero?:
round(summary(glmm_comb.12.trained.full)$coefficients,4) #A trend
#Probability of choosing "correct":
emmeans::emmeans(glmm_comb.12.trained.full, specs = pairwise ~ 1, type="response")

#Strong trend, 0.053


###Question: Do untrained dogs choose different from chance? ----
##Create .untrained subset:
comb.12.untrained <- comb.12 %>% 
  filter(training == "untrained") %>% droplevels()
#Test untrained dogs using a mixed logistic regression:
library(lme4)
glmm_comb.12.untrained.full <- glmer(shape_chosen.num ~ 
                                 1 +
                                 (1 | subject), 
                               data = comb.12.untrained, family = "binomial")
#Does the intercept differ significantly from zero?:
round(summary(glmm_comb.12.untrained.full)$coefficients,4)
#Probability of choosing "correct":
emmeans::emmeans(glmm_comb.12.untrained.full, specs = pairwise ~ 1, type="response")
#Not Sig, at chance


##Combination 3&4: ----
###Set up the data: ----
comb.34 <- xdata_size_shape %>% 
  filter(combination_nr %in% 3:4) %>% #Select relevant combination
  select(c(barrier_chosen,
           first_approached,
           first_attempt,
           first_size_approached,
           first_shape_approached,
           first_shape_attempted,
           first_size_attempted,
           first_side_approached,
           training,
           subject,
           size_chosen, 
           shape_chosen, 
           combination_nr,
           combination_nr_fac)) %>% #Select variables of interest
  droplevels() #Clean up data
comb.34$first_shape_approached.num = as.numeric(comb.34$first_shape_approached == levels(comb.34$first_shape_approached)[1]) #Set correct barrier as "1"
table(comb.34$first_shape_approached, comb.34$first_shape_approached.num) #Check if turning into number worked

comb.34$first_shape_attempted.num = as.numeric(comb.34$first_shape_attempted == levels(comb.34$first_shape_attempted)[1]) #Set correct barrier as "1"
table(comb.34$first_shape_attempted, comb.34$first_shape_attempted.num) #Check if turning into number worked

comb.34$shape_chosen.num = as.numeric(comb.34$shape_chosen == levels(comb.34$shape_chosen)[1]) #Set correct barrier as "1"
table(comb.34$shape_chosen, comb.34$shape_chosen.num) #Check if turning into number worked

##Side approached----
###Question: difference between trained and untrained dogs: ----

#Should we include random slopes?:
table(comb.34$first_shape_approached.num, comb.34$combination_nr_fac, useNA = "ifany")
#using roger's functions
source("diagnostic_fcns.r")
xx.fe.re_34_app=fe.re.tab(fe.model="first_shape_approached.num ~ training*combination_nr_fac",
                       re="(1|subject)", data=comb.34)
xx.fe.re_34_app$summary
view(comb.34)
#No slopes as no animals saw the combination more than once (not enough data to calculate slope)

#Proper Test using a mixed logistic regression: ---
library(lme4)
#Create full model:
glmm_comb.34.app.full <- glmer(first_shape_approached.num ~ 
                             training*combination_nr_fac +
                             (1|subject), 
                           data = comb.34, family = "binomial")
#drop1 
round(as.data.frame(drop1(glmm_comb.34.app.full, test="Chisq")),4)
#Not SIG, can remove interaction

#Create reduced full model:
glmm_comb.34.app.red.full <- glmer(first_shape_approached.num ~ 
                                     training+combination_nr_fac +
                                     (1|subject), 
                                   data = comb.34, family = "binomial")
#Create null model:
glmm_comb.34.app.null <- glmer(first_shape_approached.num ~ 
                             # training + 
                             #combination_nr_fac +
                               1+
                             (1|subject), 
                           data = comb.34, family = "binomial")

#p-value for "training" based on Likelihood Ratio Test (Pr(>Chisq)):
as.data.frame(round(anova(glmm_comb.34.app.null, glmm_comb.34.app.red.full, test="Chisq"),4))
#Estimated probabilities for choosing "correct" shape:
emmeans::emmeans(glmm_comb.34.app.red.full, specs = pairwise ~ training, type="response")

# training   prob     SE  df asymp.LCL asymp.UCL
#trained   0.237 0.0605 Inf     0.139     0.374
#untrained 0.273 0.0654 Inf     0.164     0.417

#No SIG dif for training, both groups performed under chance
#NO NEED TO CONTINUE UNLESS WE WANT THE P - VALUES

###Question: Do trained dogs approach different from chance? ----
##Create .trained subset:
comb.34.trained <- comb.34 %>% 
  filter(training == "trained") %>% droplevels()
#Test trained dogs using a mixed logistic regression:
library(lme4)
glmm_comb.34.trained.app.full <- glmer(first_shape_approached.num ~ 
                                     1 +
                                     (1 | subject), 
                                   data = comb.34.trained, family = "binomial")
#Does the intercept differ significantly from zero?:
round(summary(glmm_comb.34.trained.app.full)$coefficients,4)
#Probability of choosing "correct":
emmeans::emmeans(glmm_comb.34.trained.app.full, specs = pairwise ~ 1, type="response")

###Question: Do untrained dogs choose different from chance? ----
##Create untrained subset:
comb.34.untrained <- comb.34 %>% 
  filter(training == "untrained") %>% droplevels()
#Test CDL dogs using a mixed logistic regression:
library(lme4)
glmm_comb.34.untrained.app.full <- glmer(first_shape_approached.num ~ 
                                       1 +
                                       (1 | subject), 
                                     data = comb.34.untrained, family = "binomial")
#Does the intercept differ significantly from zero?:
round(summary(glmm_comb.34.untrained.app.full)$coefficients,4)
#Probability of choosing "correct":
emmeans::emmeans(glmm_comb.34.untrained.app.full, specs = pairwise ~ 1, type="response")

##Side attempted----
###Question: difference between trained and untrained dogs: ----
#Proper Test using a mixed logistic regression: ---
library(lme4)
#Create full model:
glmm_comb.34.att.full <- glmer(first_shape_attempted.num ~ 
                                 training*combination_nr_fac +
                                 (1|subject), 
                               data = comb.34, family = "binomial")
#drop1 
round(as.data.frame(drop1(glmm_comb.34.att.full, test="Chisq")),4)
#Not SIG, can remove interaction
#Create reduced full model:
glmm_comb.34.att.red.full <- glmer(first_shape_attempted.num ~ 
                                     training*combination_nr_fac +
                                     (1|subject), 
                                   data = comb.34, family = "binomial")
#Create null model:
glmm_comb.34.att.null <- glmer(first_shape_attempted.num ~ 
                                 # training + 
                                # combination_nr_fac +
                                 1+
                                 (1|subject), 
                               data = comb.34, family = "binomial")

#p-value for "training" based on Likelihood Ratio Test (Pr(>Chisq)):
as.data.frame(round(anova(glmm_comb.34.att.null, glmm_comb.34.att.red.full, test="Chisq"),4))
#Estimated probabilities for choosing "correct" shape:
emmeans::emmeans(glmm_comb.34.att.red.full, specs = pairwise ~ training, type="response")

#training   prob     SE  df asymp.LCL asymp.UCL
#trained   0.147 0.0726 Inf    0.0522     0.349
#untrained 0.135 0.0745 Inf    0.0427     0.353

#No SIG, both groups performed well under chance
#NO NEED TO CONTINUE UNLESS WE WANT THE P-VALUES


###Question: Do trained dogs attempt different from chance? ----
##Create .trained subset:
comb.34.trained <- comb.34 %>% 
  filter(training == "trained") %>% droplevels()
#Test trained dogs using a mixed logistic regression:
library(lme4)
glmm_comb.34.trained.att.full <- glmer(first_shape_attempted.num ~ 
                                         1 +
                                         (1 | subject), 
                                       data = comb.34.trained, family = "binomial")
#Does the intercept differ significantly from zero?:
round(summary(glmm_comb.34.trained.att.full)$coefficients,4)
#Probability of choosing "correct":
emmeans::emmeans(glmm_comb.34.trained.att.full, specs = pairwise ~ 1, type="response")

###Question: Do untrained dogs choose different from chance? ----
##Create untrained subset:
comb.34.untrained <- comb.34 %>% 
  filter(training == "untrained") %>% droplevels()
#Test CDL dogs using a mixed logistic regression:
library(lme4)
glmm_comb.34.untrained.att.full <- glmer(first_shape_attempted.num ~ 
                                           1 +
                                           (1 | subject), 
                                         data = comb.34.untrained, family = "binomial")
#Does the intercept differ significantly from zero?:
round(summary(glmm_comb.34.untrained.att.full)$coefficients,4)
#Probability of choosing "correct":
emmeans::emmeans(glmm_comb.34.untrained.att.full, specs = pairwise ~ 1, type="response")

  ##Side chosen----
###Question: difference between trained and untrained dogs: ----
#Proper Test using a mixed logistic regression: ---
library(lme4)
#Create full model:
glmm_comb.34.full <- glmer(shape_chosen.num ~ 
                             training* combination_nr_fac +
                             (1|subject), 
                           data = comb.34, family = "binomial")
#drop1 
round(as.data.frame(drop1(glmm_comb.34.full, test="Chisq")),4)
#No SIG, remove interaction

#Create reduced full model:
glmm_comb.34.red.full <- glmer(shape_chosen.num ~ 
                                 training+ combination_nr_fac +
                                 (1|subject), 
                               data = comb.34, family = "binomial")
#Create null model:
glmm_comb.34.null <- glmer(shape_chosen.num ~ 
                             # training + 
                             #combination_nr_fac +
                             1+
                             (1|subject), 
                           data = comb.34, family = "binomial")
#p-value for "training" based on Likelihood Ratio Test (Pr(>Chisq)):
as.data.frame(round(anova(glmm_comb.34.null, glmm_comb.34.red.full, test="Chisq"),4))
#Estimated probabilities for choosing "correct" shape:
emmeans::emmeans(glmm_comb.34.red.full, specs = pairwise ~ training, type="response")

#training    prob     SE  df asymp.LCL asymp.UCL
#trained   0.0705 0.0612 Inf    0.0120     0.321
#untrained 0.0773 0.0675 Inf    0.0129     0.349

#No SIG difference, both groups perform well under chance
#NO NEED TO CONTINUE UNLESS WE WANT THE P-VALUES

###Question: Do trained dogs choose different from chance? ----
##Create .trained subset:
comb.34.trained <- comb.34 %>% 
  filter(training == "trained") %>% droplevels()
#Test trained dogs using a mixed logistic regression:
library(lme4)
glmm_comb.34.trained.full <- glmer(shape_chosen.num ~ 
                                 1 +
                                 (1 | subject), 
                               data = comb.34.trained, family = "binomial")
#Does the intercept differ significantly from zero?:
round(summary(glmm_comb.34.trained.full)$coefficients,4)
#Probability of choosing "correct":
emmeans::emmeans(glmm_comb.34.trained.full, specs = pairwise ~ 1, type="response")

###Question: Do untrained dogs choose different from chance? ----
##Create untrained subset:
comb.34.untrained <- comb.34 %>% 
  filter(training == "untrained") %>% droplevels()
#Test CDL dogs using a mixed logistic regression:
library(lme4)
glmm_comb.34.untrained.full <- glmer(shape_chosen.num ~ 
                                 1 +
                                 (1 | subject), 
                               data = comb.34.untrained, family = "binomial")
#Does the intercept differ significantly from zero?:
round(summary(glmm_comb.34.untrained.full)$coefficients,4)
#Probability of choosing "correct":
emmeans::emmeans(glmm_comb.34.untrained.full, specs = pairwise ~ 1, type="response")


##Combination 5,6,7: ----
###Set up the data: ----
comb.567 <- xdata_size_shape %>% 
  filter(combination_nr %in% 5:7) %>% #Select relevant combination
  select(c(barrier_chosen, first_approached, first_attempt, training, subject, size_chosen, shape_chosen, combination_nr, combination_nr_fac)) %>% #Select variables of interest
  droplevels() #Clean up data
comb.567 <- comb.567 %>% 
  mutate(correct = case_when(combination_nr==5&barrier_chosen=="HL" ~ 1,
                             combination_nr==6&barrier_chosen=="HL" ~ 1,
                             combination_nr==7&barrier_chosen=="HM" ~ 1,
                             combination_nr==5&barrier_chosen=="HM" ~ 0,
                             combination_nr==6&barrier_chosen=="HS" ~ 0,
                             combination_nr==7&barrier_chosen=="HS" ~ 0,
                             TRUE ~ NA ),
         correct_app = case_when(combination_nr==5&first_approached=="HL" ~ 1,
                                combination_nr==6&first_approached=="HL" ~ 1,
                                combination_nr==7&first_approached=="HM" ~ 1,
                                combination_nr==5&first_approached=="HM" ~ 0,
                                combination_nr==6&first_approached=="HS" ~ 0,
                                combination_nr==7&first_approached=="HS" ~ 0,
                                TRUE ~ NA ),
        correct_att = case_when(combination_nr==5&first_attempt=="HL" ~ 1,
                                combination_nr==6&first_attempt=="HL" ~ 1,
                                combination_nr==7&first_attempt=="HM" ~ 1,
                                combination_nr==5&first_attempt=="HM" ~ 0,
                                combination_nr==6&first_attempt=="HS" ~ 0,
                                combination_nr==7&first_attempt=="HS" ~ 0,
                                TRUE ~ NA ))
table(comb.567$barrier_chosen, comb.567$correct) #Check if turning into number worked

table(comb.567$first_approach, comb.567$correct_app) #Check if turning into number worked

table(comb.567$first_attempt, comb.567$correct_att) #Check if turning into number worked

##Approach----

###Question: difference between trained and untrained dogs: ----
#Should we include random slopes?:
table(comb.567$correct_app, comb.567$combination_nr_fac, useNA = "ifany")
#using roger's functions
source("diagnostic_fcns.r")
xx.fe.re_567_app=fe.re.tab(fe.model="correct_app ~ training*combination_nr_fac",
                          re="(1|subject)", data=comb.567)
xx.fe.re_567_app$summary
#No, because each animal saw each combination only once; no data to calculate slopes


#Proper Test using a mixed logistic regression: ---
library(lme4)
#Create full model:
glmm_comb.567.app.full <- glmer(correct_app ~ 
                              training*combination_nr_fac +
                              (1|subject), 
                            data = comb.567, family = "binomial")
#drop1 
round(as.data.frame(drop1(glmm_comb.567.app.full, test="Chisq")),4)

#Create reduced full model:
glmm_comb.567.app.red.full <- glmer(correct_app ~ 
                                      training+combination_nr_fac +
                                      (1|subject), 
                                    data = comb.567, family = "binomial")
#Create null model:
glmm_comb.567.app.null <- glmer(correct_app ~ 
                              # training + 
                              #as.factor(combination_nr) +
                                1+
                              (1|subject), 
                            data = comb.567, family = "binomial")
#p-value for "training" based on Likelihood Ratio Test (Pr(>Chisq)):
as.data.frame(round(anova(glmm_comb.567.app.null, glmm_comb.567.app.red.full, test="Chisq"),4))
#Estimated probabilities for choosing "correct" shape:
emmeans::emmeans(glmm_comb.567.app.red.full, specs = pairwise ~ training, type="response")

#training   prob     SE  df asymp.LCL asymp.UCL
#trained   0.671 0.0549 Inf     0.556     0.768
#untrained 0.610 0.0586 Inf     0.491     0.717

#NO SIG dif, untrained solved it at chance, trained slightly above? better check p-values

###Question: Do trained dogs approach different from chance? ----
##Create trained subset:
comb.567.trained <- comb.567 %>% 
  filter(training == "trained") %>% droplevels()
#Test trained dogs using a mixed logistic regression:
library(lme4)
glmm_comb.567.trained.app.full <- glmer(correct_app ~ 
                                      1 +
                                      (1 | subject), 
                                    data = comb.567.trained, family = "binomial")
#Does the intercept differ significantly from zero?:
round(summary(glmm_comb.567.trained.app.full)$coefficients,4)
#Probability of choosing "correct":
emmeans::emmeans(glmm_comb.567.trained.app.full, specs = pairwise ~ 1, type="response")

#Trained above chance

###Question: Do untrained dogs approach different from chance? ----
##Create untrained subset:
comb.567.untrained <- comb.567 %>% 
  filter(training == "untrained") %>% droplevels()
#Test untrained dogs using a mixed logistic regression:
library(lme4)
glmm_comb.567.untrained.app.full <- glmer(correct_app ~ 
                                        1 +
                                        (1 | subject), 
                                      data = comb.567.untrained, family = "binomial")
#Does the intercept differ significantly from zero?:
round(summary(glmm_comb.567.untrained.app.full)$coefficients,4)
#Probability of choosing "correct":
emmeans::emmeans(glmm_comb.567.untrained.app.full, specs = pairwise ~ 1, type="response")

#A weak trend, but still at chance

###Question: did dogs choose the large barrier over the medium one ----

#Did the trained dogs choose the large barrier over the medium one

table(comb.567.trained$combination_nr, comb.567.trained$correct_app)

binom.test(c(11,14)) #no difference between L and M
binom.test(c(9,16)) #no difference between L and S, Weird
binom.test(c(5,20)) #SIG difference between M and S 

#Did the untrained dogs choose the large barrier over the medium one

table(comb.567.untrained$combination_nr, comb.567.untrained$correct_app) 

binom.test(c(11,12)) #no difference between L and M
binom.test(c(8,15)) #no difference between L and S
binom.test(c(8,10)) #no difference between M and S

##Attempt----

###Question: difference between trained and untrained dogs: ----
#Proper Test using a mixed logistic regression: ---
library(lme4)
table(comb.567$correct_att,comb.567$combination_nr_fac, comb.567$training)
#Create full model:
glmm_comb.567.att.full <- glmer(correct_att ~ 
                                  training*combination_nr_fac +
                                  (1|subject), 
                                data = comb.567, family = "binomial")
#drop1 
round(as.data.frame(drop1(glmm_comb.567.att.full, test="Chisq")),4)
#drop1 says it's not SIG, can remove interaction
#Create reduced full model:
glmm_comb.567.att.red.full <- glmer(correct_att ~ 
                                      training+combination_nr_fac +
                                      (1|subject), 
                                    data = comb.567, family = "binomial")
#Create null model:
glmm_comb.567.att.null <- glmer(correct_att ~ 
                                  #training + 
                                  #combination_nr_fac +
                                  1+
                                  (1|subject),
                                data = comb.567, family = "binomial")
#p-value for "training" based on Likelihood Ratio Test (Pr(>Chisq)):
as.data.frame(round(anova(glmm_comb.567.att.null, glmm_comb.567.att.red.full, test="Chisq"),8))
#check what is driving the p-value
summary(glmm_comb.567.att.red.full )$coefficients #combination 6 and 7
#Estimated probabilities for choosing "correct" shape across training:
emmeans::emmeans(glmm_comb.567.att.red.full, specs = pairwise ~ training, type="response")
#Estimated probabilities for choosing "correct" shape across combination:
emmeans::emmeans(glmm_comb.567.att.red.full, specs = pairwise ~ combination_nr_fac, type="response") #comb 5 was the only one attempted at chance

table(comb.567$correct_att, comb.567$combination_nr)
#NO NEED TO CONTINUE UNLESS WE WANT THE P-VALUES

###Question: Do trained dogs attempt different from chance? ----
##Create trained subset:
comb.567.trained <- comb.567 %>% 
  filter(training == "trained") %>% droplevels()
#Test trained dogs using a mixed logistic regression:
library(lme4)
glmm_comb.567.trained.att.full <- glmer(correct_att ~ 
                                          1 +
                                          (1 | subject), 
                                        data = comb.567.trained, family = "binomial")
#Does the intercept differ significantly from zero?:
round(summary(glmm_comb.567.trained.att.full)$coefficients,4)
#Probability of choosing "correct":
emmeans::emmeans(glmm_comb.567.trained.att.full, specs = pairwise ~ 1, type="response")

###Question: Do untrained dogs approach different from chance? ----
##Create untrained subset:
comb.567.untrained <- comb.567 %>% 
  filter(training == "untrained") %>% droplevels()
#Test untrained dogs using a mixed logistic regression:
library(lme4)
glmm_comb.567.untrained.att.full <- glmer(correct_att ~ 
                                            1 +
                                            (1 | subject), 
                                          data = comb.567.untrained, family = "binomial")
#Does the intercept differ significantly from zero?:
round(summary(glmm_comb.567.untrained.att.full)$coefficients,4)
#Probability of choosing "correct":
emmeans::emmeans(glmm_comb.567.untrained.att.full, specs = pairwise ~ 1, type="response")


###Question: did dogs choose the large barrier over the medium one ----

#Did the trained dogs choose the large barrier over the medium one

table(comb.567.trained$combination_nr, comb.567.trained$correct_att)

binom.test(c(11,14)) #no difference between L and M
binom.test(c(4,21)) #SIG difference between L and S
binom.test(c(1,24)) #SIG difference between M and S 

#Did the untrained dogs choose the large barrier over the medium one

table(comb.567.untrained$combination_nr, comb.567.untrained$correct_att) 

binom.test(c(10,13)) #no difference between L and M
binom.test(c(4,19)) #SIG difference between L and S
binom.test(c(0,18)) #SIG difference between M and S

##Chosen----
###Question: difference between trained and untrained dogs: ----
#Proper Test using a mixed logistic regression: ---
#We only need the comb 5 as the other two were impossible to fail
comb.5 <- comb.567 %>% 
  filter(combination_nr < 6) %>% droplevels()
str(comb.5)
library(lme4)
#Create full model:
glmm_comb.5.full <- glmer(correct ~ 
                                       training +
                                       (1|subject), 
                                     data = comb.5, family = "binomial")
#RF: since there's one predictor we can look at the effect of "training" without the need for a full-null comparison:
round(as.data.frame(drop1(glmm_comb.5.full, test="Chisq")),4)
#Not SIG
#Probability of choosing "training":
emmeans::emmeans(glmm_comb.5.full, specs = pairwise ~ training, type="response")
#both groups at 60%
#NO NEED TO CONTINUE UNLESS WE WANT THE P-VALUES

###Question: Do dogs choose different from chance? ----
table(comb.5$training,comb.5$correct)

binom.test(15,25, p=0.5) #trained: no difference between L and M
binom.test(14,23, p=0.5) #untrained: no difference between L and M

##Combination 8,9,10: ----
###Set up the data: ----
comb.8910 <- xdata_size_shape %>% 
  filter(combination_nr %in% 8:10) %>% #Select relevant combination
  select(c(barrier_chosen, first_approached, first_attempt, training, subject, size_chosen, shape_chosen, combination_nr, combination_nr_fac)) %>% #Select variables of interest
  droplevels() #Clean up data
comb.8910 <- comb.8910 %>% 
  mutate(correct = case_when(combination_nr==8&barrier_chosen=="VL" ~ 1,
                             combination_nr==9&barrier_chosen=="VL" ~ 1,
                             combination_nr==10&barrier_chosen=="VM" ~ 1,
                             combination_nr==8&barrier_chosen=="VM" ~ 0,
                             combination_nr==9&barrier_chosen=="VS" ~ 0,
                             combination_nr==10&barrier_chosen=="VS" ~ 0,
                             TRUE ~ NA ),
         correct_app = case_when(combination_nr==8&first_approached=="VL" ~ 1,
                             combination_nr==9&first_approached=="VL" ~ 1,
                             combination_nr==10&first_approached=="VM" ~ 1,
                             combination_nr==8&first_approached=="VM" ~ 0,
                             combination_nr==9&first_approached=="VS" ~ 0,
                             combination_nr==10&first_approached=="VS" ~ 0,
                             TRUE ~ NA ),
         correct_att = case_when(combination_nr==8&first_attempt=="VL" ~ 1,
                                 combination_nr==9&first_attempt=="VL" ~ 1,
                                 combination_nr==10&first_attempt=="VM" ~ 1,
                                 combination_nr==8&first_attempt=="VM" ~ 0,
                                 combination_nr==9&first_attempt=="VS" ~ 0,
                                 combination_nr==10&first_attempt=="VS" ~ 0,
                                 TRUE ~ NA)
         
         )
table(comb.8910$barrier_chosen, comb.8910$correct) #Check if turning into number worked

table(comb.8910$first_approach, comb.8910$correct_app) #Check if turning into number worked

table(comb.8910$first_attempt, comb.8910$correct_att) #Check if turning into number worked


##Approach----
###Question: difference between trained and untrained: ----
#Proper Test using a mixed logistic regression: ---
library(lme4)
#Create full model:
glmm_comb.8910.app.full <- glmer(correct_app ~ 
                               training*combination_nr_fac +
                               (1|subject), 
                             data = comb.8910, family = "binomial")
#drop1 
round(as.data.frame(drop1(glmm_comb.8910.app.full, test="Chisq")),4)
#Not SIG, can remove interaction
#Create reduced full model:
glmm_comb.8910.app.red.full <- glmer(correct_app ~ 
                                   training+combination_nr_fac +
                                   (1|subject), 
                                 data = comb.8910, family = "binomial")

#Create null model:
glmm_comb.8910.app.null <- glmer(correct_app ~ 
                               # training + 
                               #as.factor(combination_nr) +
                                 1+
                               (1|subject), 
                             data = comb.8910, family = "binomial")
#p-value for "training" based on Likelihood Ratio Test (Pr(>Chisq)):
as.data.frame(round(anova(glmm_comb.8910.app.null, glmm_comb.8910.app.red.full, test="Chisq"),4))
#check what is driving the p-value
summary(glmm_comb.8910.app.red.full )$coefficients #combination 9 
#Estimated probabilities for choosing "correct" shape across training:
emmeans::emmeans(glmm_comb.8910.app.full, specs = pairwise ~ training, type="response")
#Estimated probabilities for choosing "correct" shape across combination:
emmeans::emmeans(glmm_comb.8910.app.full, specs = pairwise ~ combination_nr_fac, type="response") #combination 9 was approached correctly

#NO NEED TO CONTINUE UNLESS WE WANT THE P - VALUES

###Question: Do trained dogs approach different from chance? ----
##Create .trained subset:
comb.8910.trained <- comb.8910 %>% 
  filter(training == "trained") %>% droplevels()
#Test trained dogs using a mixed logistic regression:
library(lme4)
glmm_comb.8910.trained.app.full <- glmer(correct_app ~ 
                                         1 +
                                         (1 | subject), 
                                       data = comb.8910.trained, family = "binomial")
#Does the intercept differ significantly from zero?:
round(summary(glmm_comb.8910.trained.app.full)$coefficients,4)
#Probability of choosing "correct":
emmeans::emmeans(glmm_comb.8910.trained.app.full, specs = pairwise ~ 1, type="response")

#SIG above chance

###Question: Do untrained dogs choose different from chance? ----
##Create untrained subset:
comb.8910.untrained <- comb.8910 %>% 
  filter(training == "untrained") %>% droplevels()
#Test CDL dogs using a mixed logistic regression:
library(lme4)
glmm_comb.8910.untrained.app.full <- glmer(correct_app ~ 
                                           1 +
                                           (1 | subject), 
                                         data = comb.8910.untrained, family = "binomial")
#Does the intercept differ significantly from zero?:
round(summary(glmm_comb.8910.untrained.app.full)$coefficients,4)
#Probability of choosing "correct":
emmeans::emmeans(glmm_comb.8910.untrained.app.full, specs = pairwise ~ 1, type="response")

#Not SIG, at chance


##Attempt----
###Question: difference between trained and untrained: ----
#Proper Test using a mixed logistic regression: ---
library(lme4)
#Create full model:
glmm_comb.8910.att.full <- glmer(correct_att ~ 
                                   training*combination_nr_fac +
                                   (1|subject), 
                                 data = comb.8910, family = "binomial")
#drop1 
round(as.data.frame(drop1(glmm_comb.8910.att.full, test="Chisq")),4)
#Not SIG, remove interaction
#Create reduced full model:
glmm_comb.8910.att.red.full <- glmer(correct_att ~ 
                                   training+combination_nr_fac +
                                   (1|subject), 
                                 data = comb.8910, family = "binomial")

#Create null model:
glmm_comb.8910.att.null <- glmer(correct_att ~ 
                                   # training + 
                                   #as.factor(combination_nr) +
                                   1+
                                   (1|subject), 
                                 data = comb.8910, family = "binomial")
#p-value for "training" based on Likelihood Ratio Test (Pr(>Chisq)):
as.data.frame(round(anova(glmm_comb.8910.att.null, glmm_comb.8910.att.red.full, test="Chisq"),4))
#check what is driving the p-value
summary(glmm_comb.8910.att.red.full )$coefficients #comb 9 and 10
#Estimated probabilities for choosing "correct" shape across training:
emmeans::emmeans(glmm_comb.8910.att.full, specs = pairwise ~ training, type="response")
#Estimated probabilities for choosing "correct" shape across combination:
emmeans::emmeans(glmm_comb.8910.att.full, specs = pairwise ~ combination_nr_fac, type="response") #comb 8 only one solved at chance

#NO NEED TO CONTINUE UNLESS WE WANT THE P - VALUES

###Question: Do trained dogs approach different from chance? ----
##Create .trained subset:
comb.8910.trained <- comb.8910 %>% 
  filter(training == "trained") %>% droplevels()
#Test trained dogs using a mixed logistic regression:
library(lme4)
glmm_comb.8910.trained.att.full <- glmer(correct_att ~ 
                                           1 +
                                           (1 | subject), 
                                         data = comb.8910.trained, family = "binomial")
#Does the intercept differ significantly from zero?:
round(summary(glmm_comb.8910.trained.att.full)$coefficients,4)
#Probability of choosing "correct":
emmeans::emmeans(glmm_comb.8910.trained.att.full, specs = pairwise ~ 1, type="response")

#SIG above chance

###Question: Do untrained dogs choose different from chance? ----
##Create untrained subset:
comb.8910.untrained <- comb.8910 %>% 
  filter(training == "untrained") %>% droplevels()
#Test CDL dogs using a mixed logistic regression:
library(lme4)
glmm_comb.8910.untrained.att.full <- glmer(correct_att ~ 
                                             1 +
                                             (1 | subject), 
                                           data = comb.8910.untrained, family = "binomial")
#Does the intercept differ significantly from zero?:
round(summary(glmm_comb.8910.untrained.att.full)$coefficients,4)
#Probability of choosing "correct":
emmeans::emmeans(glmm_comb.8910.untrained.att.full, specs = pairwise ~ 1, type="response")

#SIG, above chance


##Chosen----
###Question: difference between trained and untrained: ----
#We only need the comb 8 as the other two were impossible to fail
comb.8 <- comb.8910 %>% 
  filter(combination_nr < 9) %>% droplevels()
str(comb.8)
#Proper Test using a mixed logistic regression: ---
library(lme4)
#Create full model:
glmm_comb.8.full <- glmer(correct ~ 
                               training +
                               (1|subject), 
                             data = comb.8, family = "binomial")
#didn't converge
#trying with the different optimizer
glmm_comb.8.full <- glmer(correct ~ 
                            training +
                            (1|subject), 
                          data = comb.8, family = "binomial", control = contr.g)
#RF: since there's one predictor we can look at the effect of "training" without the need for a full-null comparison:
round(as.data.frame(drop1(glmm_comb.8.full, test="Chisq")),4)
#Not SIG
#Probability of choosing "correct" across training:
emmeans::emmeans(glmm_comb.8.full, specs = pairwise ~ training, type="response")
#both groups at chance
#NO NEED TO CONTINUE UNLESS WE WANT THE P-VALUES

table(comb.8$correct, comb.8$training)

binom.test(12, 25, p=0.5) #trained: at chance
binom.test(15, 24, p=0.5) #untrained: at chance


#Plotting Size and Shape: ----
##Comb.12 ----
###Approach ----
plot1<-comb.12 %>% 
  group_by(combination_nr, training, first_shape_approached.num) %>% 
  summarise(n=n()) %>% 
  ggplot(aes(y=n, x=as.factor(combination_nr), fill=as.factor(first_shape_approached.num))) +
  geom_bar(position="stack", stat="identity", color="black") +
  scale_x_discrete(name="Combination", labels=c("1" = "HL_VL", "2" = "HM_VM")) +
  scale_y_continuous(name="Number of choices") +
  facet_grid(~training) +
  theme_bw() +
  scale_fill_discrete(name = "Correct\nchoice", #sets title
                      labels = c("0" = "Horizontal", "1" = "Vertical"))+
  theme(legend.key.size = unit(1, 'cm'), legend.title = element_text(size=18,colour="white"),
        legend.text = element_text(size=15,colour="white"),
        axis.text.x=element_text(colour="white"),
        axis.text.y=element_text(colour="white"),
        axis.title.x=element_text(colour="white"),
        axis.title.y=element_text(colour="white"),
        panel.background = element_rect(fill='transparent'),
        plot.background = element_rect(fill='transparent', color=NA),
        panel.grid.major = element_blank(),
        panel.grid.minor = element_blank(),
        legend.background = element_rect(fill='transparent'),
        legend.box.background = element_rect(fill='transparent')
  )+
ggsave("shape_approached_comparison_horizontal_and_vertical_CDL.png")
###Attempt ----
plot1<-comb.12 %>% 
  group_by(combination_nr, training, first_shape_attempted.num) %>% 
  summarise(n=n()) %>% 
  ggplot(aes(y=n, x=as.factor(combination_nr), fill=as.factor(first_shape_attempted.num))) +
  geom_bar(position="stack", stat="identity", color="black") +
  scale_x_discrete(name="Combination", labels=c("1" = "HL_VL", "2" = "HM_VM")) +
  scale_y_continuous(name="Number of choices") +
  facet_grid(~training) +
  theme_bw() +
  scale_fill_discrete(name = "Correct\nchoice", #sets title
                      labels = c("0" = "Horizontal", "1" = "Vertical"))+
  theme(legend.key.size = unit(1, 'cm'), legend.title = element_text(size=18,colour="white"),
        legend.text = element_text(size=15,colour="white"),
        axis.text.x=element_text(colour="white"),
        axis.text.y=element_text(colour="white"),
        axis.title.x=element_text(colour="white"),
        axis.title.y=element_text(colour="white"),
        panel.background = element_rect(fill='transparent'),
        plot.background = element_rect(fill='transparent', color=NA),
        panel.grid.major = element_blank(),
        panel.grid.minor = element_blank(),
        legend.background = element_rect(fill='transparent'),
        legend.box.background = element_rect(fill='transparent')
  )+
  ggsave("shape_attempted_comparison_horizontal_and_vertical_CDL.png")
###Chosen ----
plot1<-comb.12 %>% 
  group_by(combination_nr, training, shape_chosen.num) %>% 
  summarise(n=n()) %>% 
  ggplot(aes(y=n, x=as.factor(combination_nr), fill=as.factor(shape_chosen.num))) +
  geom_bar(position="stack", stat="identity", color="black") +
  scale_x_discrete(name="Combination", labels=c("1" = "HL_VL", "2" = "HM_VM")) +
  scale_y_continuous(name="Number of choices") +
  facet_grid(~training) +
  theme_bw() +
  scale_fill_discrete(name = "Correct\nchoice", #sets title
                      labels = c("0" = "Horizontal", "1" = "Vertical"))+
  theme(legend.key.size = unit(1, 'cm'), legend.title = element_text(size=18,colour="white"),
        legend.text = element_text(size=15,colour="white"),
        axis.text.x=element_text(colour="white"),
        axis.text.y=element_text(colour="white"),
        axis.title.x=element_text(colour="white"),
        axis.title.y=element_text(colour="white"),
        panel.background = element_rect(fill='transparent'),
        plot.background = element_rect(fill='transparent', color=NA),
        panel.grid.major = element_blank(),
        panel.grid.minor = element_blank(),
        legend.background = element_rect(fill='transparent'),
        legend.box.background = element_rect(fill='transparent')
        )+
  ggsave("shape_comparison_horizontal_and_vertical_CDL.png")

##Comb.34 ----
###Approach ----
plot2<-comb.34 %>% 
  group_by(combination_nr, training, first_shape_approached.num) %>% 
  summarise(n=n()) %>% 
  ggplot(aes(y=n, x=as.factor(combination_nr), fill=as.factor(first_shape_approached.num))) +
  geom_bar(position="stack", stat="identity", color="black") +
  scale_x_discrete(name="Combination", labels=c("3" = "CL_HL", "4" = "CL_VL")) +
  scale_y_continuous(name="Number of choices") +
  facet_grid(~training) +
  theme_bw() +
  scale_fill_discrete(name = "Correct\nchoice", #sets title
                      labels = c("0" = "Horizontal/Vertical", "1" = "Circular"))+
  theme(legend.key.size = unit(1, 'cm'), legend.title = element_text(size=18,colour="white"),
        legend.text = element_text(size=15,colour="white"),
        axis.text.x=element_text(colour="white"),
        axis.text.y=element_text(colour="white"),
        axis.title.x=element_text(colour="white"),
        axis.title.y=element_text(colour="white"),
        panel.background = element_rect(fill='transparent'),
        plot.background = element_rect(fill='transparent', color=NA),
        panel.grid.major = element_blank(),
        panel.grid.minor = element_blank(),
        legend.background = element_rect(fill='transparent'),
        legend.box.background = element_rect(fill='transparent')
  )+
  ggsave("shape_approached_comparison_circular_and_other_two_CDL.png")
###Attempt ----
plot2<-comb.34 %>% 
  group_by(combination_nr, training, first_shape_attempted.num) %>% 
  summarise(n=n()) %>% 
  ggplot(aes(y=n, x=as.factor(combination_nr), fill=as.factor(first_shape_attempted.num))) +
  geom_bar(position="stack", stat="identity", color="black") +
  scale_x_discrete(name="Combination", labels=c("3" = "CL_HL", "4" = "CL_VL")) +
  scale_y_continuous(name="Number of choices") +
  facet_grid(~training) +
  theme_bw() +
  scale_fill_discrete(name = "Correct\nchoice", #sets title
                      labels = c("0" = "Horizontal/Vertical", "1" = "Circular"))+
  theme(legend.key.size = unit(1, 'cm'), legend.title = element_text(size=18,colour="white"),
        legend.text = element_text(size=15,colour="white"),
        axis.text.x=element_text(colour="white"),
        axis.text.y=element_text(colour="white"),
        axis.title.x=element_text(colour="white"),
        axis.title.y=element_text(colour="white"),
        panel.background = element_rect(fill='transparent'),
        plot.background = element_rect(fill='transparent', color=NA),
        panel.grid.major = element_blank(),
        panel.grid.minor = element_blank(),
        legend.background = element_rect(fill='transparent'),
        legend.box.background = element_rect(fill='transparent')
  )+
  ggsave("shape_attempted_comparison_circular_and_other_two_CDL.png")
###Chosen ----
plot2<-comb.34 %>% 
  group_by(combination_nr, training, shape_chosen.num) %>% 
  summarise(n=n()) %>% 
  ggplot(aes(y=n, x=as.factor(combination_nr), fill=as.factor(shape_chosen.num))) +
  geom_bar(position="stack", stat="identity", color="black") +
  scale_x_discrete(name="Combination", labels=c("3" = "CL_HL", "4" = "CL_VL")) +
  scale_y_continuous(name="Number of choices") +
  facet_grid(~training) +
  theme_bw() +
  scale_fill_discrete(name = "Correct\nchoice", #sets title
                      labels = c("0" = "Horizontal/Vertical", "1" = "Circular"))+
    theme(legend.key.size = unit(1, 'cm'), legend.title = element_text(size=18,colour="white"),
          legend.text = element_text(size=15,colour="white"),
          axis.text.x=element_text(colour="white"),
          axis.text.y=element_text(colour="white"),
          axis.title.x=element_text(colour="white"),
          axis.title.y=element_text(colour="white"),
          panel.background = element_rect(fill='transparent'),
          plot.background = element_rect(fill='transparent', color=NA),
          panel.grid.major = element_blank(),
          panel.grid.minor = element_blank(),
          legend.background = element_rect(fill='transparent'),
          legend.box.background = element_rect(fill='transparent')
          )+
  ggsave("shape_comparison_circular_and_other_two_CDL.png")

##Comb.567 ----

###Approach----
comb.567 %>% 
  group_by(combination_nr, training, correct_app) %>% 
  summarise(n=n()) %>% 
  ggplot(aes(y=n, x=as.factor(combination_nr), fill=as.factor(correct_app))) +
  geom_bar(position="stack", stat="identity", color="black") +
  scale_x_discrete(name="Combination", labels=c("5" = "HL_HM", "6" = "HL_HS", "7"="HM_HS")) +
  scale_y_continuous(name="Number of choices") +
  facet_grid(~training) +
  theme_bw() +
  scale_fill_discrete(name = "Correct\nchoice", #sets title
                      labels = c("0" = "Smaller", "1" = "Bigger"))+
  ggsave("size_aproached_comparison_horizontal_CDL.png")

###Attempt----
comb.567 %>% 
  group_by(combination_nr, training, correct_att) %>% 
  summarise(n=n()) %>% 
  ggplot(aes(y=n, x=as.factor(combination_nr), fill=as.factor(correct_att))) +
  geom_bar(position="stack", stat="identity", color="black") +
  scale_x_discrete(name="Combination", labels=c("5" = "HL_HM", "6" = "HL_HS", "7"="HM_HS")) +
  scale_y_continuous(name="Number of choices") +
  facet_grid(~training) +
  theme_bw() +
  scale_fill_discrete(name = "Correct\nchoice", #sets title
                      labels = c("0" = "Smaller", "1" = "Bigger"))+
  ggsave("size_attempted_comparison_horizontal_CDL.png")


###Chosen----
comb.567 %>% 
  group_by(combination_nr, training, correct) %>% 
  summarise(n=n()) %>% 
  ggplot(aes(y=n, x=as.factor(combination_nr), fill=as.factor(correct))) +
  geom_bar(position="stack", stat="identity", color="black") +
  scale_x_discrete(name="Combination", labels=c("5" = "HL_HM", "6" = "HL_HS", "7"="HM_HS")) +
  scale_y_continuous(name="Number of choices") +
  facet_grid(~training) +
  theme_bw() +
  scale_fill_discrete(name = "Correct\nchoice", #sets title
                      labels = c("0" = "Smaller", "1" = "Bigger"))+
  ggsave("size_comparison_horizontal_CDL.png")

##Comb.8910 ----
###Approach----
comb.8910 %>% 
  group_by(combination_nr, training, correct_app) %>% 
  summarise(n=n()) %>% 
  ggplot(aes(y=n, x=as.factor(combination_nr), fill=as.factor(correct_app))) +
  geom_bar(position="stack", stat="identity", color="black") +
  scale_x_discrete(name="Combination", labels=c("8" = "VL_VM", "9" = "VL_VS", "10"="VM_VS")) +
  scale_y_continuous(name="Number of choices") +
  facet_grid(~training) +
  theme_bw() +
  scale_fill_discrete(name = "Correct\nchoice", #sets title
                      labels = c("0" = "Smaller", "1" = "Bigger"))+
  ggsave("size_approached_comparison_vertical_CDL.png")

###Attempt----

comb.8910 %>% 
  group_by(combination_nr, training, correct_att) %>% 
  summarise(n=n()) %>% 
  ggplot(aes(y=n, x=as.factor(combination_nr), fill=as.factor(correct_att))) +
  geom_bar(position="stack", stat="identity", color="black") +
  scale_x_discrete(name="Combination", labels=c("8" = "VL_VM", "9" = "VL_VS", "10"="VM_VS")) +
  scale_y_continuous(name="Number of choices") +
  facet_grid(~training) +
  theme_bw() +
  scale_fill_discrete(name = "Correct\nchoice", #sets title
                      labels = c("0" = "Smaller", "1" = "Bigger"))+
  ggsave("size_attempted_comparison_vertical_CDL.png")

###Chosen----
comb.8910 %>% 
  group_by(combination_nr, training, correct) %>% 
  summarise(n=n()) %>% 
  ggplot(aes(y=n, x=as.factor(combination_nr), fill=as.factor(correct))) +
  geom_bar(position="stack", stat="identity", color="black") +
  scale_x_discrete(name="Combination", labels=c("8" = "VL_VM", "9" = "VL_VS", "10"="VM_VS")) +
  scale_y_continuous(name="Number of choices") +
  facet_grid(~training) +
  theme_bw() +
  scale_fill_discrete(name = "Correct\nchoice", #sets title
                      labels = c("0" = "Smaller", "1" = "Bigger"))+
  ggsave("size_comparison_vertical_CDL.png")

###Size for conference ----
comb.58<-xdata_size_shape%>%
  filter(combination_nr=="5"|combination_nr=="8")%>%
  droplevels()
comb.58 <- comb.58 %>% 
  mutate(correct = case_when(combination_nr==5&barrier_chosen=="HL" ~ 1,
                             combination_nr==8&barrier_chosen=="VL" ~ 1,
                             combination_nr==5&barrier_chosen=="HM" ~ 0,
                             combination_nr==8&barrier_chosen=="VM" ~ 0,
                             TRUE ~ NA ))
table(comb.58$size_chosen, comb.58$correct) #Check if turning into number worked

plot3<-comb.58 %>% 
  group_by(combination_nr, training, correct) %>% 
  summarise(n=n()) %>% 
  ggplot(aes(y=n, x=as.factor(combination_nr), fill=as.factor(correct))) +
  geom_bar(position="stack", stat="identity", color="black") +
  scale_x_discrete(name="Combination", labels=c("5"="HL_HM", "8" = "VL_VM")) +
  scale_y_continuous(name="Number of choices") +
  facet_grid(~training) +
  theme_bw() +
  scale_fill_discrete(name = "Correct\nchoice", #sets title
                      labels = c("0" = "Smaller", "1" = "Bigger"))+
  theme(legend.key.size = unit(1, 'cm'), legend.title = element_text(size=18,colour="white"),
        legend.text = element_text(size=15,colour="white"),
        axis.text.x=element_text(colour="white"),
        axis.text.y=element_text(colour="white"),
        axis.title.x=element_text(colour="white"),
        axis.title.y=element_text(colour="white"),
        panel.background = element_rect(fill='transparent'),
        plot.background = element_rect(fill='transparent', color=NA),
        panel.grid.major = element_blank(),
        panel.grid.minor = element_blank(),
        legend.background = element_rect(fill='transparent'),
        legend.box.background = element_rect(fill='transparent')
        )
  ggsave("size_comparison_L_M_CDL.png", width=5, height = 5)

grid.arrange(plot1, plot2,plot3, ncol=3)
ggsave("combined_plots.png",width=7, height = 10, arrangeGrob(plot1, plot2, plot3),bg='transparent')

##Latencies: ----
library(ggbeeswarm)

summary(xdata_size_shape)

size_shape_latencies <- xdata_size_shape %>% 
  mutate(barrier_chosen = 
           case_when(latency_to_reach_reward > 60 ~ NA,
                     TRUE ~ barrier_chosen), #Turn barrier chosen into NA when latency_to_reach_reward>60
         latency_to_approach = 
           case_when(latency_to_approach > 0 ~ latency_to_approach,
                     TRUE ~ NA), #Turn latency to approach into NA when trial wasn't done
         true_latency_to_reach_reward = latency_to_reach_reward-latency_to_approach, #Calculate correct latency to reach reward
         true_latency_to_reach_reward = case_when(is.na(barrier_chosen) ~ 60,
                                                  TRUE ~ true_latency_to_reach_reward), #If no choice is made, set latency to 60
         Censor=ifelse(true_latency_to_reach_reward<60, 1, 0)) %>% 
  select(-c(X, X.1, X.2, X.3))
summary(size_shape_latencies)

library(survival) #For survival analysis
library(coxme) #For Mixed Effects Cox Models
library(survminer) #For plotting purposes


#Create response variable for survival analysis:
size_shape_latencies$rv=Surv(size_shape_latencies$true_latency_to_reach_reward, size_shape_latencies$Censor)
#Divide data into combinations :1,2 ; 3,4 ; 567; 8910
size_shape_latencies.comb12<-size_shape_latencies%>%
  filter(combination_nr<= 2)%>%
  droplevels()
size_shape_latencies.comb34<-size_shape_latencies%>%
  filter(combination_nr %in% 3:4)%>%
  droplevels()
size_shape_latencies.comb567<-size_shape_latencies%>%
  filter(combination_nr %in% 5:7)%>%
  droplevels()
size_shape_latencies.comb8910<-size_shape_latencies%>%
  filter(combination_nr %in% 8:10)%>%
  droplevels()
###Comb12----
Lat.full_comb12 <- coxme(rv~
                           training*combination_nr_fac +
                           (1|subject), 
                         ties = "efron", data=size_shape_latencies.comb12)

Lat.null_comb12 <- coxme(rv~
                           #training+combination_nr_fac + 
                           (1|subject), 
                         ties = "efron", data=size_shape_latencies.comb12)
as.data.frame(round(anova(Lat.null_comb12,Lat.full_comb12, test="Chisq"),4))#SIG, can evaluate interaction only

Lat.full_comb12 <- coxme(rv~
                           training*combination_nr_fac +
                           (1|subject), 
                         ties = "efron", data=size_shape_latencies.comb12)

Lat.null_comb12 <- coxme(rv~
                           training+combination_nr_fac + 
                           (1|subject), 
                         ties = "efron", data=size_shape_latencies.comb12)
as.data.frame(round(anova(Lat.null_comb12,Lat.full_comb12, test="Chisq"),4))#Not SIG, can remove interaction

Lat.full_comb12 <- coxme(rv~
                             training+combination_nr_fac +
                             (1|subject), 
                           ties = "efron", data=size_shape_latencies.comb12)

Lat.null_comb12 <- coxme(rv~
                             #training+combination_nr_fac + 
                             (1|subject), 
                           ties = "efron", data=size_shape_latencies.comb12)
as.data.frame(round(anova(Lat.null_comb12,Lat.full_comb12, test="Chisq"),4)) #Full model is significant
#       loglik   Chisq Df P(>|Chi|)
#1 -347.9539      NA NA        NA
#2 -340.1479 15.6119  1     1e-04
summary(Lat.full_comb12)
summary(Lat.full_comb12)$coefficients#Training trend, combination nr SIG


emmeans::emmeans(Lat.full_comb12, specs = pairwise ~ training+combination_nr_fac, type="response", adjust="none")
emmeans::emmeans(Lat.full_comb12, specs = pairwise ~ training+combination_nr_fac, type="response")
#survival fit for trained dogs
size_shape_latencies.comb12_trained<-size_shape_latencies.comb12%>%
  filter(training=='trained')%>%
  droplevels()
fit_comb12_trained <- survfit(rv~ combination_nr_fac, data=size_shape_latencies.comb12_trained, type = "kaplan")
survplot_com12_trained<-ggsurvplot(fit_comb12_trained, conf.int = F,  legend.labs = c("HL_VL","HM_VM"),
           data = size_shape_latencies.comb12_trained)


#survival fit for untrained dogs
size_shape_latencies.comb12_untrained<-size_shape_latencies.comb12%>%
  filter(training=='untrained')%>%
  droplevels()
fit_comb12_untrained <- survfit(rv~ combination_nr_fac, data=size_shape_latencies.comb12_untrained, type = "kaplan")
survplot_com12_untrained<-ggsurvplot(fit_comb12_untrained, conf.int = F,  legend.labs = c("HL_VL","HM_VM"),
           data = size_shape_latencies.comb12_untrained)

summary(size_shape_latencies.comb12_untrained)
summary(size_shape_latencies.comb12_trained)
#Combine the survival plots
comb12_fits<-list(trained=fit_comb12_trained, untrained=fit_comb12_untrained)
#survplot_comb12<-
  ggsurvplot_combine(comb12_fits, size_shape_latencies.comb12, legend.labs = c("Trained:HL_VL","Trained:HM_VM","Untrained:HL_VL","Untrained:HM_VM"))
ggsave("survplot_comb12.png",survplot_comb12$plot,width=9.88, height = 7.04)
library(ggbeeswarm)
ggplot(data=size_shape_latencies.comb12) +
  geom_beeswarm(aes(y=true_latency_to_reach_reward, x=combination_nr_fac, fill=training), cex =  0.5, alpha=0.7) +
  geom_boxplot(aes(y=true_latency_to_reach_reward, x=combination_nr_fac, fill=training), alpha=0.8) +
  theme_bw()

size_shape_latencies.comb12 %>% 
  group_by(combination_nr_fac) %>% 
  summarise(n=n(),
            n_60=length(true_latency_to_reach_reward[true_latency_to_reach_reward == 60]),
            mean.lat.reward = mean(true_latency_to_reach_reward), 
            median.lat.reward = median(true_latency_to_reach_reward), 
            sd.lat.reward = sd(true_latency_to_reach_reward),
            se.lat.reward = sd.lat.reward/sqrt(n)) 
###Comb34----
Lat.full_comb34 <- coxme(rv~
                           training*combination_nr_fac +
                           (1|subject), 
                         ties = "efron", data=size_shape_latencies.comb34)

Lat.null_comb34 <- coxme(rv~
                           #training+combination_nr_fac + 
                           (1|subject), 
                         ties = "efron", data=size_shape_latencies.comb34)
as.data.frame(round(anova(Lat.null_comb34,Lat.full_comb34, test="Chisq"),4))#SIG, can evaluate interaction only

Lat.full_comb34 <- coxme(rv~
                           training*combination_nr_fac +
                           (1|subject), 
                         ties = "efron", data=size_shape_latencies.comb34)

Lat.null_comb34 <- coxme(rv~
                           training+combination_nr_fac + 
                           (1|subject), 
                         ties = "efron", data=size_shape_latencies.comb34)
as.data.frame(round(anova(Lat.null_comb34,Lat.full_comb34, test="Chisq"),4)) #Not SIG, can remove interaction

Lat.full_comb34 <- coxme(rv~
                           training+combination_nr_fac +
                           (1|subject), 
                         ties = "efron", data=size_shape_latencies.comb34)

Lat.null_comb34 <- coxme(rv~
                           #training+combination_nr_fac + 
                           (1|subject), 
                         ties = "efron", data=size_shape_latencies.comb34)
as.data.frame(round(anova(Lat.null_comb34,Lat.full_comb34, test="Chisq"),4)) #Full model is significant
#loglik   Chisq Df P(>|Chi|)
#1 -352.1290      NA NA        NA
#2 -346.7111 10.8356  2    0.0044
summary(Lat.full_comb34)
summary(Lat.full_comb34)$coefficients#both training and combination nr SIG


emmeans::emmeans(Lat.full_comb34, specs = pairwise ~ training+combination_nr_fac, type="response", adjust="none")
emmeans::emmeans(Lat.full_comb34, specs = pairwise ~ training+combination_nr_fac, type="response")

#survival fit for trained dogs
size_shape_latencies.comb34_trained<-size_shape_latencies.comb34%>%
  filter(training=='trained')%>%
  droplevels()
fit_comb34_trained <- survfit(rv~ combination_nr_fac, data=size_shape_latencies.comb34_trained, type = "kaplan")
survplot_com34_trained<-ggsurvplot(fit_comb34_trained, conf.int = F,  legend.labs = c("HL_CL","VL_CL"),
                                   data = size_shape_latencies.comb34_trained)
#survival fit for untrained dogs
size_shape_latencies.comb34_untrained<-size_shape_latencies.comb34%>%
  filter(training=='untrained')%>%
  droplevels()
fit_comb34_untrained <- survfit(rv~ combination_nr_fac, data=size_shape_latencies.comb34_untrained, type = "kaplan")
survplot_com34_untrained<-ggsurvplot(fit_comb34_untrained, conf.int = F,  legend.labs = c("HL_CL","VL_CL"),
                                     data = size_shape_latencies.comb34_untrained)
summary(size_shape_latencies.comb34_untrained)
summary(size_shape_latencies.comb34_trained)
#Combine the survival plots
comb34_fits<-list(trained=fit_comb34_trained, untrained=fit_comb34_untrained)
survplot_comb34<-ggsurvplot_combine(comb34_fits, size_shape_latencies.comb34, legend.labs = c("Trained:HL_CL","Trained:VL_CL","Untrained:HL_CL","Untrained:VL_CL"))
ggsave("survplot_comb34.png",survplot_comb34$plot,width=9.88, height = 7.04)

library(ggbeeswarm)
ggplot(data=size_shape_latencies.comb34) +
  geom_beeswarm(aes(y=true_latency_to_reach_reward, x=combination_nr_fac, fill=training), cex =  0.5, alpha=0.7) +
  geom_boxplot(aes(y=true_latency_to_reach_reward, x=combination_nr_fac, fill=training), alpha=0.8) +
  theme_bw()

size_shape_latencies.comb34 %>% 
  group_by(combination_nr_fac) %>% 
  summarise(n=n(),
            n_60=length(true_latency_to_reach_reward[true_latency_to_reach_reward == 60]),
            mean.lat.reward = mean(true_latency_to_reach_reward), 
            median.lat.reward = median(true_latency_to_reach_reward), 
            sd.lat.reward = sd(true_latency_to_reach_reward),
            se.lat.reward = sd.lat.reward/sqrt(n)) 
###Comb567----
Lat.full_comb567 <- coxme(rv~
                           training*combination_nr_fac +
                           (1|subject), 
                         ties = "efron", data=size_shape_latencies.comb567)

Lat.null_comb567 <- coxme(rv~
                           #training+combination_nr_fac + 
                           (1|subject), 
                         ties = "efron", data=size_shape_latencies.comb567)
as.data.frame(round(anova(Lat.null_comb567,Lat.full_comb567, test="Chisq"),4))#SIG, can evaluate interaction only

Lat.full_comb567 <- coxme(rv~
                           training*combination_nr_fac +
                           (1|subject), 
                         ties = "efron", data=size_shape_latencies.comb567)

Lat.null_comb567 <- coxme(rv~
                           training+combination_nr_fac + 
                           (1|subject), 
                         ties = "efron", data=size_shape_latencies.comb567)
as.data.frame(round(anova(Lat.null_comb567,Lat.full_comb567, test="Chisq"),4)) #Not SIG, can remove interaction

Lat.full_comb567 <- coxme(rv~
                           training+combination_nr_fac +
                           (1|subject), 
                         ties = "efron", data=size_shape_latencies.comb567)

Lat.null_comb567 <- coxme(rv~
                           #training+combination_nr_fac + 
                           (1|subject), 
                         ties = "efron", data=size_shape_latencies.comb567)
as.data.frame(round(anova(Lat.null_comb567,Lat.full_comb567, test="Chisq"),8)) #Full model is significant
#loglik    Chisq Df P(>|Chi|)
#1 -572.4308       NA NA        NA
#2 -553.8370 37.18768  3     4e-08
summary(Lat.full_comb567)
summary(Lat.full_comb567)$coefficients#both training and combination nr SIG


emmeans::emmeans(Lat.full_comb567, specs = pairwise ~ training+combination_nr_fac, type="response", adjust="none")
emmeans::emmeans(Lat.full_comb567, specs = pairwise ~ training+combination_nr_fac, type="response")

#survival fit for trained dogs
size_shape_latencies.comb567_trained<-size_shape_latencies.comb567%>%
  filter(training=='trained')%>%
  droplevels()
fit_comb567_trained <- survfit(rv~ combination_nr_fac, data=size_shape_latencies.comb567_trained, type = "kaplan")
survplot_com567_trained<-ggsurvplot(fit_comb567_trained, conf.int = F,  legend.labs = c("HL_HM","HL_HS", "HM_HS"),
                                   data = size_shape_latencies.comb567_trained)
#survival fit for untrained dogs
size_shape_latencies.comb567_untrained<-size_shape_latencies.comb567%>%
  filter(training=='untrained')%>%
  droplevels()
fit_comb567_untrained <- survfit(rv~ combination_nr_fac, data=size_shape_latencies.comb567_untrained, type = "kaplan")
survplot_com567_untrained<-ggsurvplot(fit_comb567_untrained, conf.int = F,  legend.labs = c("HL_HM","HL_HS", "HM_HS"),
                                     data = size_shape_latencies.comb567_untrained)
summary(size_shape_latencies.comb567_untrained)
summary(size_shape_latencies.comb567_trained)
#Combine the survival plots
comb567_fits<-list(trained=fit_comb567_trained, untrained=fit_comb567_untrained)
survplot_comb567<-ggsurvplot_combine(comb567_fits, size_shape_latencies.comb567, legend.labs = c("Trained:HL_HM","Trained:HL_HS","Trained:HM_HS","Untrained:HL_HM","Untrained:HL_HS","Untrained:HM_HS"))
ggsave("survplot_comb567.png",survplot_comb567$plot,width=9.88, height = 7.04)

library(ggbeeswarm)
ggplot(data=size_shape_latencies.comb567) +
  #geom_beeswarm(aes(y=true_latency_to_reach_reward, x=combination_nr_fac, fill=training), cex =  0.5, alpha=0.7) +
  geom_boxplot(aes(y=true_latency_to_reach_reward, x=combination_nr_fac, fill=training), alpha=0.8) +
  theme_bw()

size_shape_latencies.comb567 %>% 
  group_by(combination_nr_fac) %>% 
  summarise(n=n(),
            n_60=length(true_latency_to_reach_reward[true_latency_to_reach_reward == 60]),
            mean.lat.reward = mean(true_latency_to_reach_reward), 
            median.lat.reward = median(true_latency_to_reach_reward), 
            sd.lat.reward = sd(true_latency_to_reach_reward),
            se.lat.reward = sd.lat.reward/sqrt(n)) 
###Comb8910----
Lat.full_comb8910 <- coxme(rv~
                            training*combination_nr_fac +
                            (1|subject), 
                          ties = "efron", data=size_shape_latencies.comb8910)

Lat.null_comb8910 <- coxme(rv~
                            #training+combination_nr_fac + 
                            (1|subject), 
                          ties = "efron", data=size_shape_latencies.comb8910)
as.data.frame(round(anova(Lat.null_comb8910,Lat.full_comb8910, test="Chisq"),4))#SIG, can evaluate interaction only

Lat.full_comb8910 <- coxme(rv~
                            training*combination_nr_fac +
                            (1|subject), 
                          ties = "efron", data=size_shape_latencies.comb8910)

Lat.null_comb8910 <- coxme(rv~
                            training+combination_nr_fac + 
                            (1|subject), 
                          ties = "efron", data=size_shape_latencies.comb8910)
as.data.frame(round(anova(Lat.null_comb8910,Lat.full_comb8910, test="Chisq"),4)) #Not SIG, can remove interaction

Lat.full_comb8910 <- coxme(rv~
                            training+combination_nr_fac +
                            (1|subject), 
                          ties = "efron", data=size_shape_latencies.comb8910)

Lat.null_comb8910 <- coxme(rv~
                            #training+combination_nr_fac + 
                            (1|subject), 
                          ties = "efron", data=size_shape_latencies.comb8910)
as.data.frame(round(anova(Lat.null_comb8910,Lat.full_comb8910, test="Chisq"),8)) #Full model is significant
#loglik    Chisq Df P(>|Chi|)
#1 -589.3154       NA NA        NA
#2 -573.4712 31.68834  3   6.1e-07
summary(Lat.full_comb8910)$coefficients#both training and combination nr SIG


emmeans::emmeans(Lat.full_comb8910, specs = pairwise ~ training+combination_nr_fac, type="response", adjust="none")
emmeans::emmeans(Lat.full_comb8910, specs = pairwise ~ training+combination_nr_fac, type="response")

#survival fit for trained dogs
size_shape_latencies.comb8910_trained<-size_shape_latencies.comb8910%>%
  filter(training=='trained')%>%
  droplevels()
fit_comb8910_trained <- survfit(rv~ combination_nr_fac, data=size_shape_latencies.comb8910_trained, type = "kaplan")
survplot_com8910_trained<-ggsurvplot(fit_comb8910_trained, conf.int = F,  legend.labs = c("VL_VM","VL_VS", "VM_VS"),
                                    data = size_shape_latencies.comb8910_trained)
#survival fit for untrained dogs
size_shape_latencies.comb8910_untrained<-size_shape_latencies.comb8910%>%
  filter(training=='untrained')%>%
  droplevels()
fit_comb8910_untrained <- survfit(rv~ combination_nr_fac, data=size_shape_latencies.comb8910_untrained, type = "kaplan")
survplot_com8910_untrained<-ggsurvplot(fit_comb8910_untrained, conf.int = F,  legend.labs = c("VL_VM","VL_VS", "VM_VS"),
                                      data = size_shape_latencies.comb8910_untrained)
summary(size_shape_latencies.comb8910_untrained)
summary(size_shape_latencies.comb8910_trained)
#Combine the survival plots
comb8910_fits<-list(trained=fit_comb8910_trained, untrained=fit_comb8910_untrained)
survplot_comb8910<-ggsurvplot_combine(comb8910_fits, size_shape_latencies.comb8910, legend.labs = c("Trained:VL_VM","Trained:VL_VS","Trained:VM_VS","Untrained:VL_VM","Untrained:VL_VS","Untrained:VM_VS"))
ggsave("survplot_comb8910.png",survplot_comb8910$plot,width=9.88, height = 7.04)

library(ggbeeswarm)
ggplot(data=size_shape_latencies.comb8910) +
  #geom_beeswarm(aes(y=true_latency_to_reach_reward, x=combination_nr_fac, fill=training), cex =  0.5, alpha=0.7) +
  geom_boxplot(aes(y=true_latency_to_reach_reward, x=combination_nr_fac, fill=training), alpha=0.8) +
  theme_bw()

size_shape_latencies.comb8910 %>% 
  group_by(combination_nr_fac) %>% 
  summarise(n=n(),
            n_60=length(true_latency_to_reach_reward[true_latency_to_reach_reward == 60]),
            mean.lat.reward = mean(true_latency_to_reach_reward), 
            median.lat.reward = median(true_latency_to_reach_reward), 
            sd.lat.reward = sd(true_latency_to_reach_reward),
            se.lat.reward = sd.lat.reward/sqrt(n)) 
 
#Solidity: ----
 
###Set up the data: ----
summary(xdata_solidity)
xdata_solidity <- xdata_solidity %>% 
   mutate(combination_nr = case_when(combination =="Pa_Pl" ~ 1,
                                     combination =="Pl_Pa" ~ 1,
                                     combination =="Pl_Wo" ~ 2,
                                     combination =="Wo_Pl" ~ 2,
                                     combination =="Pa_Wo" ~ 3,
                                     combination =="Wo_Pa" ~ 3))
 
table(xdata_solidity$combination_nr, xdata_solidity$combination) #Check if creating the combination number worked
xdata_solidity <- xdata_solidity %>% 
   mutate(correct = case_when(combination_nr==1&barrier_chosen=="Pl" ~ 1,
                              combination_nr==2&barrier_chosen=="Pl" ~ 1,
                              combination_nr==3&barrier_chosen=="Pa" ~ 1,
                              combination_nr==1&barrier_chosen=="Pa" ~ 0,
                              combination_nr==2&barrier_chosen=="Wo" ~ 0,
                              combination_nr==3&barrier_chosen=="Wo" ~ 0,
                              TRUE ~ NA),
          correct_app = case_when(combination_nr==1&first_approached=="Pl" ~ 1,
                              combination_nr==2&first_approached=="Pl" ~ 1,
                              combination_nr==3&first_approached=="Pa" ~ 1,
                              combination_nr==1&first_approached=="Pa" ~ 0,
                              combination_nr==2&first_approached=="Wo" ~ 0,
                              combination_nr==3&first_approached=="Wo" ~ 0,
                              TRUE ~ NA ),
          correct_att = case_when(combination_nr==1&first_attempt=="Pl" ~ 1,
                              combination_nr==2&first_attempt=="Pl" ~ 1,
                              combination_nr==3&first_attempt=="Pa" ~ 1,
                              combination_nr==1&first_attempt=="Pa" ~ 0,
                              combination_nr==2&first_attempt=="Wo" ~ 0,
                              combination_nr==3&first_attempt=="Wo" ~ 0,
                              TRUE ~ NA ))
table(xdata_solidity$barrier_chosen, xdata_solidity$correct) #Check if turning into number worked
 
table(xdata_solidity$first_approached, xdata_solidity$correct_app) #Check if turning into number worked
 
table(xdata_solidity$first_attempt, xdata_solidity$correct_att) #Check if turning into number worked
#Create factor of combination_nr
xdata_solidity <- xdata_solidity%>%
   mutate(combination_nr_fac = as.factor(combination_nr))
view(xdata_solidity)
##Approach----
###Question: difference between trained and untrained dogs: ----
#Proper Test using a mixed logistic regression: ---
library(lme4)
#Data in each cell of the interaction?:
table(xdata_solidity$correct_app, xdata_solidity$training, xdata_solidity$combination_nr, useNA = "ifany")
table(xdata_solidity$subject, useNA = "ifany")
 
#Should we include random slopes?:
#using roger's functions
source("diagnostic_fcns.r")
xx.fe.re_app=fe.re.tab(fe.model="correct_app ~ training*combination_nr_fac + trial",
                    re="(1|subject)", data=xdata_solidity)
xx.fe.re_app$summary
#Include:
# combination_nr_fac_within_subject (factor)
#each subject only one within each level of training, so we shouldn't include training or the interaction (as it depends on the training)
 
#Create a data frame from the object created by fe.re.tab to use to fit the model:
t.data_solidity_app=xx.fe.re_app$data
str(t.data_solidity_app)
#For factors: center the (already by fe.re.tab) created dummy variables (for combination_nr_fac) for the RANDOM SLOPES ONLY (fixed effect stays normal), these are numeric in the output by fe.re.tab, but this is good
t.data_solidity_app$combination_nr_fac.2=t.data_solidity_app$combination_nr_fac.2-mean(t.data_solidity_app$combination_nr_fac.2)
t.data_solidity_app$combination_nr_fac.3=t.data_solidity_app$combination_nr_fac.3-mean(t.data_solidity_app$combination_nr_fac.3)
t.data_solidity_app$z.trial=as.vector(scale(t.data_solidity_app$trial))
 
#Proper Test using a mixed logistic regression: ---
library(lme4)
#Create full model:
glmm_comb.solidity.app.full.wc <- glmer(correct_app ~ 
                                            training*combination_nr_fac + 
                                           z.trial + 
                                            (1 + combination_nr_fac.2 + combination_nr_fac.3 + z.trial | subject), 
                                          data = t.data_solidity_app, family = "binomial")
 
#RF: singular?: 
#Check random effects for random intercepts or slopes that do not explain variation:
summary(glmm_comb.solidity.app.full.wc)$varcor
#Trying without corr
glmm_comb.solidity.app.full.woc <- glmer(correct_app ~ 
                                              training*combination_nr_fac + 
                                              z.trial + 
                                              (1 + combination_nr_fac.2 + combination_nr_fac.3 + z.trial || subject), 
                                            data = t.data_solidity_app, family = "binomial")
summary(glmm_comb.solidity.app.full.woc)$varcor

logLik(glmm_comb.solidity.app.full.wc)
logLik(glmm_comb.solidity.app.full.woc)
#Not much difference, can remove the correlations
#drop1
as.data.frame(round(drop1(glmm_comb.solidity.app.full.woc, test="Chisq"),4))
#Not SIG, can remove interaction; also trial has almost 0 effect which is cool
#Create reduced full model
glmm_comb.solidity.app.red.full.woc <- glmer(correct_app ~ 
                                           training+combination_nr_fac + 
                                           z.trial + 
                                           (1 + combination_nr_fac.2 + combination_nr_fac.3 + z.trial || subject), 
                                         data = t.data_solidity_app, family = "binomial")

#Create null model
glmm_comb.solidity.app.red.null.woc <- glmer(correct_app ~ 
                                               #training+combination_nr_fac + 
                                               z.trial + 
                                               (1 + combination_nr_fac.2 + combination_nr_fac.3 + z.trial || subject), 
                                             data = t.data_solidity_app, family = "binomial")
#p-value for "training" based on Likelihood Ratio Test (Pr(>Chisq)):
as.data.frame(round(anova(glmm_comb.solidity.app.red.full.woc, glmm_comb.solidity.app.red.null.woc, test="Chisq"),4))
#check what is driving the p-value
summary(glmm_comb.solidity.app.red.full.woc )$coefficients #untrained, comb3
#Estimated probabilities for choosing "correct" shape across combination:
emmeans::emmeans(glmm_comb.solidity.app.red.full.woc, specs = pairwise ~ combination_nr_fac, type="response")
#comb 3 different from others (slightly lower prob)
#Estimated probabilities for choosing "correct" shape across training:
emmeans::emmeans(glmm_comb.solidity.app.red.full.woc, specs = pairwise ~ training, type="response")#untrained above chance
#Estimated probabilities for choosing "correct" shape overall:
emmeans::emmeans(glmm_comb.solidity.app.red.full.woc, specs = pairwise ~ training+combination_nr_fac, type="response")


library(effects)
#effect_solidity_app<-
plot(effects::effect(c("training","combination_nr_fac"), glmm_comb.solidity.app.red.full.woc),
      multiline=T, 
      xlab="Combination",
      ylab="Probability to approach correct",
      rug=FALSE, #show location of values for x-axis
      type="response",#y-axis in link or response space? Rescale is default 
      ylim=c(0,1),
      main="Title",
      confint=list(style="bars") # "bars" "lines" "bands"
 )
##Attempt----
###Question: difference between trained and untrained dogs: ----
 
#Should we include random slopes?:
table(xdata_solidity$subject, xdata_solidity$combination_nr)
#using roger's functions
source("diagnostic_fcns.r")
xx.fe.re_att=fe.re.tab(fe.model="correct_att ~ training*combination_nr_fac + trial",
                    re="(1|subject)", data=xdata_solidity)
xx.fe.re_att$summary
#Include:
# combination_nr_fac_within_subject (factor)
#each subject only one within each level of training, so we shouldn't include training or the interaction (as it depends on the training)

#Create a data frame from the object created by fe.re.tab to use to fit the model:
t.data_solidity_att=xx.fe.re_att$data
str(t.data_solidity_att)
#For factors: center the (already by fe.re.tab) created dummy variables (for combination_nr_fac) for the RANDOM SLOPES ONLY (fixed effect stays normal), these are numeric in the output by fe.re.tab, but this is good
t.data_solidity_att$combination_nr_fac.2=t.data_solidity_att$combination_nr_fac.2-mean(t.data_solidity_att$combination_nr_fac.2)
t.data_solidity_att$combination_nr_fac.3=t.data_solidity_att$combination_nr_fac.3-mean(t.data_solidity_att$combination_nr_fac.3)
t.data_solidity_att$z.trial=as.vector(scale(t.data_solidity_att$trial))

#Proper Test using a mixed logistic regression: ---
library(lme4)
#Create full model:
glmm_comb.solidity.att.full <- glmer(correct_att ~ 
                                            training*combination_nr_fac +
                                           z.trial+
                                            (1 + combination_nr_fac.2 + combination_nr_fac.3 | subject), 
                                          data = t.data_solidity_att, family = "binomial")
#RF: convergence error, use different optimizer
#Define the optimizer
contr.g = glmerControl(optimizer="bobyqa", optCtrl=list(maxfun=200000))
#Re-run the test with different optimizer
glmm_comb.solidity.att.full.wc <- glmer(correct_att ~ 
                                           training*combination_nr_fac +
                                          z.trial+
                                           (1 + combination_nr_fac.2 + combination_nr_fac.3 | subject), 
                                         data = t.data_solidity_att, family = "binomial",
                                         control=contr.g)
#RF: singular model, check slopes for extreme correlations:
summary(glmm_comb.solidity.att.full.wc)$varcor
#RF: extreme correlations between slopes, remove correlations between slopes (by adding another "|" (pipe) between random slopes and intercepts:
glmm_comb.solidity.att.full.woc <- glmer(correct_att ~ 
                                              training*combination_nr_fac +
                                           z.trial+
                                              (1 + combination_nr_fac.2 + combination_nr_fac.3 || subject), 
                                            data = t.data_solidity_att, family = "binomial",
                                            control=contr.g)
summary(glmm_comb.solidity.att.full.woc)$varcor

logLik(glmm_comb.solidity.att.full.wc)
logLik(glmm_comb.solidity.att.full.woc)
#RF: not much difference, correlation parameters do not explain much. Go with model without correlations (woc).
#glmm_comb.solidity.att.full.woc
#drop1
as.data.frame(round(drop1(glmm_comb.solidity.att.full.woc, test="Chisq"),4)) 
#not SIG can remove interaction
#Create reduced model without corr 
glmm_comb.solidity.att.red.full.woc <- glmer(correct_att ~ 
                                           training+combination_nr_fac +
                                             z.trial+
                                           (1 + combination_nr_fac.2 + combination_nr_fac.3 || subject), 
                                         data = t.data_solidity_att, family = "binomial",
                                         control=contr.g)

#Create null model:
glmm_comb.solidity.att.null.woc <- glmer(correct_att ~ 
                                           z.trial+
                                               (1 + combination_nr_fac.2 + combination_nr_fac.3 || subject), 
                                             data = t.data_solidity_att, family = "binomial",
                                             control=contr.g)
#p-value for "training" based on Likelihood Ratio Test (Pr(>Chisq)):
as.data.frame(round(anova(glmm_comb.solidity.att.null.woc, glmm_comb.solidity.att.red.full.woc, test="Chisq"),4)) #SIG
#check what is driving the p-value
summary(glmm_comb.solidity.att.red.full.woc )$coefficients #trained (intercept) and comb 2
#Estimated probabilities for choosing "correct" shape across combination:
emmeans::emmeans(glmm_comb.solidity.att.red.full.woc, specs = pairwise ~ combination_nr_fac, type="response")
#comb 2 different from others (slightly higher prob)
#Estimated probabilities for choosing "correct" shape across training:
emmeans::emmeans(glmm_comb.solidity.att.red.full.woc, specs = pairwise ~ training, type="response")#both above chance

library(effects)
plot(effects::effect(c("training","combination_nr_fac"), glmm_comb.solidity.att.red.full.woc), 
     multiline=T, 
     xlab="Combination",
     ylab="Probability to attempt correct", 
     rug=FALSE, #show location of values for x-axis
     type="response",#y-axis in link or response space? Rescale is default 
     ylim=c(0,1),
     main="Title",
     confint=list(style="bars") # "bars" "lines" "bands"
)

 
##Chosen----
###Question: difference between trained and untrained dogs: ----
#Only looking at combination_nr == 1 because the other two were impossible to fail (wooden barrier could never be chosen)
xdata_solidity_c1 <- xdata_solidity %>% 
   filter(combination_nr < 2) %>% droplevels()
str(xdata_solidity_c1)
xdata_solidity_c1$z.trial=as.vector(scale(xdata_solidity_c1$trial))
#Proper Test using a mixed logistic regression
library(lme4)
#Create full model:
table(xdata_solidity_c1$subject, xdata_solidity_c1$correct, xdata_solidity_c1$training)
glmm_comb.solidity.full <- glmer(correct ~ 
                               training +
                               (1|subject), 
                             data = xdata_solidity_c1, family = "binomial")
#RF: since there's one predictor we can look at the effect of "training" without the need for a full-null comparison:
round(as.data.frame(drop1(glmm_comb.solidity.full, test="Chisq")),4)
#          npar      AIC    LRT Pr(Chi)
# <none>     NA 351.5033     NA      NA
# training    1 354.4111 4.9078  0.0267
#Significant effect of training
emmeans::emmeans(glmm_comb.solidity.full, specs = pairwise ~ training, type="response")
#both groups performed above chance, but untrained dogs performed better
library(effects)
plot(effects::effect("training", glmm_comb.solidity.full), 
     multiline=T, 
     ylab="Probability to choose correct", 
     rug=FALSE, #show location of values for x-axis
     type="response",#y-axis in link or response space? Rescale is default 
     ylim=c(0,1),
     main="Title",
     confint=list(style="bars") # "bars" "lines" "bands"
)

##Plotting Solidity: ----
 
###Approach----
xdata_solidity %>% 
   group_by(combination_nr, training, correct_app) %>% 
   summarise(n=n()) %>% 
   ggplot(aes(y=n, x=as.factor(combination_nr), fill=as.factor(correct_app))) +
   geom_bar(position="stack", stat="identity", color="black") +
   scale_x_discrete(name="Combination", labels=c("1" = "Pl_Pa", "2" = "Pl_Wo", "3"="Pa_Wo")) +
   scale_y_continuous(name="Number of choices") +
   facet_grid(~training) +
   theme_bw() +
   scale_fill_discrete(name = "Correct\nchoice", #sets title
                       labels = c("0" = "Harder barrier", "1" = "Softer barrier"))+
   ggsave("solidity_approached_CDL.png")
###Attempt----
xdata_solidity %>% 
   group_by(combination_nr, training, correct_att) %>% 
   summarise(n=n()) %>% 
   ggplot(aes(y=n, x=as.factor(combination_nr), fill=as.factor(correct_att))) +
   geom_bar(position="stack", stat="identity", color="black") +
   scale_x_discrete(name="Combination", labels=c("1" = "Pl_Pa", "2" = "Pl_Wo", "3"="Pa_Wo")) +
   scale_y_continuous(name="Number of choices") +
   facet_grid(~training) +
   theme_bw() +
   scale_fill_discrete(name = "Correct\nchoice", #sets title
                       labels = c("0" = "Harder barrier", "1" = "Softer barrier"))+
   ggsave("solidity_attempted_CDL.png")
###Chosen----
xdata_solidity %>% 
   group_by(combination_nr, training, correct) %>% 
   summarise(n=n()) %>% 
   ggplot(aes(y=n, x=as.factor(combination_nr), fill=as.factor(correct))) +
   geom_bar(position="stack", stat="identity", color="black") +
   scale_x_discrete(name="Combination", labels=c("1" = "Pl_Pa", "2" = "Pl_Wo", "3"="Pa_Wo")) +
   scale_y_continuous(name="Number of choices") +
   facet_grid(~training) +
   theme_bw() +
   scale_fill_discrete(name = "Correct\nchoice", #sets title
                       labels = c("0" = "Harder barrier", "1" = "Softer barrier"))+
   ggsave("solidity_CDL.png")
 
###Solidity for conference ----
comb.plpa<-xdata_solidity%>%
   filter(combination_nr=="1")%>%
   group_by(combination_nr, training, correct)%>%
   summarise(n=n())%>%
   ggplot(aes(y=n, x=as.factor(combination_nr), fill=as.factor(correct)))+
   geom_bar(position="stack", stat="identity", color="black")+
   scale_x_discrete(name="Combination", labels=c("1"="Pl_Pa"))+
   scale_y_continuous(name="Number of choices")+
   facet_grid(~training)+
   theme_bw()+
   scale_fill_discrete(name = "Correct\nchoice",
                       labels = c("0" = "Paper", "1"="Plant"))+
   theme(legend.key.size = unit(1, 'cm'), 
         legend.title = element_text(size=18, colour = 'white'),
         legend.text = element_text(size=15,colour = 'white'),
         axis.text.x=element_text(colour="white"),
         axis.text.y=element_text(colour="white"),
         axis.title.x=element_text(colour="white"),
         axis.title.y=element_text(colour="white"),
     panel.background = element_rect(fill='transparent'),
     plot.background = element_rect(fill='transparent', color=NA),
     panel.grid.major = element_blank(),
     panel.grid.minor = element_blank(),
     legend.background = element_rect(fill='transparent'),
     legend.box.background = element_rect(fill='transparent')
   )+
   ggsave("solidity_for_poster_CDL.png", width=5, height = 5,bg='transparent')
 
##Latencies: ----
library(ggbeeswarm)
 
xdata_solidity %>% 
   filter(latency_to_reach_reward>0) %>%
   filter(latency_to_reach_reward<60)%>%
   ggplot(aes(y=latency_to_reach_reward, x=as.factor(combination_nr))) +
   geom_boxplot() + 
   geom_beeswarm(aes(fill=subject), size=5, color="black", shape=21, cex=1.5, alpha=0.8) + theme_bw() 
 
summary(xdata_solidity)
View(xdata_solidity) 

solidity_latencies <- xdata_solidity %>% 
  mutate(barrier_chosen = 
           case_when(latency_to_reach_reward > 60 ~ NA,
                     TRUE ~ barrier_chosen), #Turn barrier chosen into NA when latency_to_reach_reward>60
         latency_to_approach = 
           case_when(latency_to_approach > 0 ~ latency_to_approach,
                                         TRUE ~ NA), #Turn latency to approach into NA when trial wasn't done
         true_latency_to_reach_reward = latency_to_reach_reward-latency_to_approach, #Calculate correct latency to reach reward
         true_latency_to_reach_reward = case_when(is.na(barrier_chosen) ~ 60,
                     TRUE ~ true_latency_to_reach_reward), #If no choice is made, set latency to 60
    Censor=ifelse(true_latency_to_reach_reward<60, 1, 0)) %>% 
  select(-c(X, X.1, X.2, X.3))
summary(solidity_latencies)

library(survival) #For survival analysis
library(coxme) #For Mixed Effects Cox Models
library(survminer) #For plotting purposes

 
#Create response variable for survival analysis:
solidity_latencies$rv=Surv(solidity_latencies$true_latency_to_reach_reward, solidity_latencies$Censor)
 
Lat.full_solidity <- coxme(rv~
                     training*combination_nr_fac +
                     (1|subject), 
                   ties = "efron", data=solidity_latencies)

Lat.null_solidity <- coxme(rv~
                             #training+combination_nr_fac + 
                           (1|subject), 
                           ties = "efron", data=solidity_latencies)

as.data.frame(round(anova(Lat.null_solidity,Lat.full_solidity, test="Chisq"),8)) #SIG, can evaluate interaction alone

Lat.full_solidity <- coxme(rv~
                             training*combination_nr_fac +
                             (1|subject), 
                           ties = "efron", data=solidity_latencies)

Lat.null_solidity <- coxme(rv~
                             training+combination_nr_fac + 
                             (1|subject), 
                           ties = "efron", data=solidity_latencies)

as.data.frame(round(anova(Lat.null_solidity,Lat.full_solidity, test="Chisq"),8)) #Not SIG, can remove interaction

Lat.full_solidity <- coxme(rv~
                             training+combination_nr_fac +
                             (1|subject), 
                           ties = "efron", data=solidity_latencies)

Lat.null_solidity <- coxme(rv~
                             #training+combination_nr_fac + 
                             (1|subject), 
                           ties = "efron", data=solidity_latencies)

as.data.frame(round(anova(Lat.null_solidity,Lat.full_solidity, test="Chisq"),8)) #
#      loglik    Chisq Df P(>|Chi|)
# 1 -5062.735       NA NA        NA
# 2 -4899.271 326.9282  2         0
summary(Lat.full_solidity)
#check what is driving the p-value
summary(Lat.full_solidity )$coefficients 

emmeans::emmeans(Lat.full_solidity, specs = pairwise ~ training, type="response", adjust="none")
emmeans::emmeans(Lat.full_solidity, specs = pairwise ~ combination_nr_fac, type="response", adjust="none")
emmeans::emmeans(Lat.full_solidity, specs = pairwise ~ combination_nr_fac, type="response")

#survival fit for trained dogs
solidity_latencies_trained<-solidity_latencies%>%
  filter(training=='trained')%>%
  droplevels()
fit_solidity_trained <- survfit(rv~ combination_nr_fac, data=solidity_latencies_trained, type = "kaplan")
survplot_solidity_trained<-ggsurvplot(fit_solidity_trained, conf.int = F,  legend.labs = c("Pl_Pa","Pl_Wo","Pa_Wo"),
                                   data = solidity_latencies_trained)


#survival fit for untrained dogs
solidity_latencies_untrained<-solidity_latencies%>%
  filter(training=='untrained')%>%
  droplevels()
fit_solidity_untrained <- survfit(rv~ combination_nr_fac, data=solidity_latencies_untrained, type = "kaplan")
survplot_solidity_untrained<-ggsurvplot(fit_solidity_untrained, conf.int = F,  legend.labs = c("Pl_Pa","Pl_Wo","Pa_Wo"),
                                     data = solidity_latencies_untrained)

summary(solidity_latencies_untrained)
summary(solidity_latencies_trained)
#Combine the survival plots
solidity_fits<-list(trained=fit_solidity_trained, untrained=fit_solidity_untrained)
survplot_solidity<-ggsurvplot_combine(solidity_fits, solidity_latencies, legend.labs = c("Trained:Pl_Pa","Trained:Pl_Wo","Trained:Pa_Wo","Untrained:Pl_Pa","Untrained:Pl_Wo","Untrained:Pa_Wo"))
ggsave("survplot_solidity.png",survplot_solidity$plot,width=9.88, height = 7.04)
 

library(ggbeeswarm)
ggplot(data=solidity_latencies) +
  geom_beeswarm(aes(y=true_latency_to_reach_reward, x=combination_nr_fac), cex=0.5, alpha=0.7) +
  geom_boxplot(aes(y=true_latency_to_reach_reward, x=combination_nr_fac), alpha=0.8) +
  theme_bw()
  
solidity_latencies %>% 
  group_by(combination_nr_fac) %>% 
  summarise(n=n(),
    n_60=length(true_latency_to_reach_reward[true_latency_to_reach_reward == 60]),
    mean.lat.reward = mean(true_latency_to_reach_reward), 
    median.lat.reward = median(true_latency_to_reach_reward), 
    sd.lat.reward = sd(true_latency_to_reach_reward),
    se.lat.reward = sd.lat.reward/sqrt(n)) 


#Mixed combinations: ----
 
###Set up the data: ----
  
xdata_mixed$combination_nr = case_when(xdata_mixed$combination =="CM_HL" ~ 11, #naming the remaining combinations
                                        xdata_mixed$combination =="CM_VL" ~ 12,
                                        xdata_mixed$combination =="HL_VM" ~ 13,
                                        xdata_mixed$combination =="HL_VS" ~ 14,
                                        xdata_mixed$combination =="VL_HM" ~ 15,
                                        xdata_mixed$combination =="VL_HS" ~ 16,
                                        xdata_mixed$combination =="HM_VS" ~ 17,
                                        xdata_mixed$combination =="VM_HS" ~ 18,
                                        xdata_mixed$combination =="HL_CM" ~ 11,
                                        xdata_mixed$combination =="VL_CM" ~ 12,
                                        xdata_mixed$combination =="VM_HL" ~ 13,
                                        xdata_mixed$combination =="VS_HL" ~ 14,
                                        xdata_mixed$combination =="HM_VL" ~ 15,
                                        xdata_mixed$combination =="HS_VL" ~ 16,
                                        xdata_mixed$combination =="VS_HM" ~ 17,
                                        xdata_mixed$combination =="HS_VM" ~ 18) 
table(xdata_mixed$combination,xdata_mixed$combination_nr) #checking if it worked
 
###Defining correct choice----
#There was no difference between V and H or L and M; therefore the ranking is V or H (1) > C (0) and L or M (1) > S(0)
#Tie breakers for plotting sake: L>M
#Will plot each the combinations in pairs for easier comparison.
 
xdata_mixed <- xdata_mixed %>% 
   mutate(correct = case_when(combination_nr==11&barrier_chosen=="HL" ~ 1,
                              combination_nr==12&barrier_chosen=="VL" ~ 1,
                              combination_nr==13&barrier_chosen=="HL" ~ 1,
                              combination_nr==14&barrier_chosen=="HL" ~ 1,
                              combination_nr==15&barrier_chosen=="VL" ~ 1,
                              combination_nr==16&barrier_chosen=="VL" ~ 1,
                              combination_nr==17&barrier_chosen=="HM" ~ 1,
                              combination_nr==18&barrier_chosen=="VM" ~ 1,
                              combination_nr==11&barrier_chosen=="CM" ~ 0,
                              combination_nr==12&barrier_chosen=="CM" ~ 0,
                              combination_nr==13&barrier_chosen=="VM" ~ 0,
                              combination_nr==14&barrier_chosen=="VS" ~ 0,
                              combination_nr==15&barrier_chosen=="HM" ~ 0,
                              combination_nr==16&barrier_chosen=="HS" ~ 0,
                              combination_nr==17&barrier_chosen=="VS" ~ 0,
                              combination_nr==18&barrier_chosen=="HS" ~ 0,
                              TRUE ~ NA ))
table(xdata_mixed$barrier_chosen, xdata_mixed$correct) #Check if turning into number worked
 
###Plotting mixed----
xdata_mixed %>% 
   group_by(combination_nr, training, correct) %>% 
   summarise(n=n()) %>% 
   ggplot(aes(y=n, x=as.factor(combination_nr), fill=as.factor(correct))) +
   geom_bar(position="stack", stat="identity", color="black") +
   scale_x_discrete(name="Combination", labels=c("11" = "CM_HL", "12" = "CM_VL","13" ="HL_VM","14" = "HL_VS", "15" = "VL_HM","16" ="VL_HS", "17" = "HM_VS","18" ="VM_HS")) +
   scale_y_continuous(name="Number of choices") +
   facet_grid(~training) +
   theme_bw() +
   scale_fill_discrete(name = "Correct\nchoice", #sets title
                       labels = c("0" = "Incorrect", "1" = "Correct"))
   ggsave("all_mixed_combinations_CDL.png", width=9.88, height = 7.04)

table(xdata_mixed$correct,xdata_mixed$combination_nr)

###Was each combination solved above chance?----
#Split data
xdata_mixed_trained<-xdata_mixed%>%
  filter(training=="trained")%>%
  droplevels()

xdata_mixed_untrained<-xdata_mixed%>%
  filter(training=="untrained")%>%
  droplevels()


table(xdata_mixed_untrained$correct,xdata_mixed_untrained$combination_nr)

#Binomial for each separately for trained dogs:
table(xdata_mixed_trained$correct,xdata_mixed_trained$combination_nr)

binom.test(24,25,p=0.5) #trained comb 11 : SIG, 96%
binom.test(22,25,p=0.5) #trained comb 12 : SIG, 88%
binom.test(18,25,p=0.5) #trained comb 13 : SIG, 72% 
binom.test(22,24,p=0.5) #trained comb 14 : SIG, 91.7%
binom.test(14,25,p=0.5) #trained comb 15 : NONSIG, 56%
binom.test(25,25,p=0.5) #trained comb 16 : SIG, 100%
binom.test(22,22,p=0.5) #trained comb 17 : SIG, 100%
binom.test(24,24,p=0.5) #trained comb 18 : SIG, 100%

#Binomial for each separately for untrained dogs:
table(xdata_mixed_untrained$correct,xdata_mixed_untrained$combination_nr)

binom.test(21,21,p=0.5) #untrained comb 11 : SIG, 100%
binom.test(22,24,p=0.5) #untrained comb 12 : SIG, 91.7%
binom.test(12,22,p=0.5) #untrained comb 13 : NONSIG, 55%
binom.test(24,24,p=0.5) #untrained comb 14 : SIG, 100%
binom.test(16,23,p=0.5) #untrained comb 15 : NONSIG, 70%
binom.test(23,23,p=0.5) #untrained comb 16 : SIG, 100%
binom.test(20,21,p=0.5) #untrained comb 17 : SIG, 95.2%
binom.test(22,22,p=0.5) #untrained comb 18 : SIG, 100%


#They seem similar enough, trying to see if percentages look similar when combined

table(xdata_mixed$correct,xdata_mixed$combination_nr)

binom.test(45,46,p=0.5) # comb 11 : SIG, 98%
binom.test(44,49,p=0.5) # comb 12 : SIG, 89%
binom.test(30,47,p=0.5) # comb 13 : NONSIG, 64%
binom.test(46,48,p=0.5) # comb 14 : SIG, 96%
binom.test(30,48,p=0.5) # comb 15 : NONSIG, 62.5%
binom.test(48,0,p=0.5) # comb 16 : SIG, 100%
binom.test(42,43,p=0.5) # comb 17 : SIG, 98%
binom.test(46,46,p=0.5) # comb 18 : SIG, 100%

pvals_trained <- c(1.55e-06,0.0001565,0.04329,3.588e-05,0.69,5.96e-08,4.768e-07,1.192e-07)
p.adjust(pvals_trained, method = "bonferroni")
pvals_untrained <- c(9.537e-07,3.588e-05,0.8318,1.192e-07,0.09314,2.384e-07,2.098e-05,4.768e-07)
p.adjust(pvals_trained, method = "bonferroni")

#https://stats.stackexchange.com/questions/225937/linear-mixed-effects-model-and-multiplicity-issue-and-adjusting-for-p-values/226215
0.05/2 #

citation("emmeans")
citation("survival")
citation("lme4")
version
citation()
