# Supplementary material for: Influence of agility training on body-size and object solidity perception in pet dogs
Source: PLoS One. 2026 Jan 7;21(1):e0338647. doi: 10.1371/journal.pone.0338647 (PMC12779069; doi:10.1371/journal.pone.0338647)
Supplement: S3 File — This is the final R script used for statistical analysis containing all the necessary changes for the second round of review. The results reported above were obtained using this script. (R) [file pone.0338647.s007.R]

#BodySizePerceptionCDL
library(tidyverse) #Data wrangling
library(ggplot2) #For vizualization
# install.packages("emmeans")
library(emmeans)
library(gridExtra)
#install.packages("effects")
library(effects)
library(lme4)
library(ggbeeswarm)
library(survival) #For survival analysis
library(coxme) #For Mixed Effects Cox Models
library(survminer) #For plotting purposes
library(splines)
library(ggpubr)

#Set working directory to active file path:
# install.packages("rstudioapi")
library(rstudioapi) 
setwd(dirname(rstudioapi::getActiveDocumentContext()$path))
getwd()

#save.image("Workspace_251027_.RData")
load("Workspace_251027_.RData")

#Load data frame from a .csv file
xdata=read.csv(file="Corrected_CDL_body_size_perception_clear_data - test_data.csv", header=T, sep=",", stringsAsFactors=T, dec=".")
summary(xdata)

#Data inspection: ----
table(xdata$subject, xdata$training) #Dogs per location
table(xdata$subject, xdata$sex) #Each dog has one sex
table(xdata$trial) #Same number for each trial
table(xdata$training, xdata$experimenter) #one more trained than untrained tested; human error
table(xdata$subject, xdata$side_chosen)
binom.test(x=5,n=13) #Most extreme dog does not have a side bias
table(xdata$subject, xdata$first_side_approached) #Need to split conditions
#Data split: ----
xdata_solidity<- xdata %>% #solidity condition 
  filter(condition == "solidity") %>% #select the relevant condition
  droplevels() #Clean up data

xdata_size_shape<- xdata %>% #size_shape condition (only the "clean" combinations)
  filter(condition == "size_shape") %>% #select the relevant condition
  droplevels() #Clean up data
table(xdata$subject, xdata$condition) 

xdata_mixed<- xdata%>%
  filter(is.na(combination_nr))

xdata_mixed<- xdata_mixed%>%
filter(condition == "size_shape")%>%
droplevels() #Clean up data
summary(xdata_mixed)

table(xdata_mixed$combination, xdata_mixed$condition)
table(xdata_mixed$subject, xdata_mixed$condition, useNA = "ifany") 


#side approached bias size/shape
table(xdata_size_shape$subject, xdata_size_shape$first_side_approached)
table(xdata_size_shape$first_approached, xdata_size_shape$first_attempt)


binom.test(0,18,p=0.5) #Medo = SIG
binom.test(1,18,p=0.5) #Pippilotta2 = SIG
binom.test(16,18,p=0.5) #Matteo = SIG
binom.test(13,18,p=0.5) #Elli5 = Non-SIG
binom.test(15,17,p=0.5) #Luna37 = SIG
binom.test(14,17,p=0.5) #Benny7, = SIG
binom.test(14,18,p=0.5) #Bela3 = SIG  
binom.test(15,18,p=0.5) #Samba2, Mala2, Ragnar, Spot = SIG
binom.test(39,50,p=0.5) #eleven out of 50 had a side bias, still SIG meaning more than enough didn't have a side bias, not important as the approach may not affect the result

table(xdata_size_shape$first_attempt, xdata_size_shape$first_approached)
table(xdata_size_shape$subject, xdata_size_shape$combination_nr)

summary(xdata)

#creating the table for breeds
xdata%>%
  select(trial, subject, condition, training, sex, Breed, age_days)%>%
filter(trial == 1)->breed_table


breed_table<-breed_table%>%
  mutate(trial = NULL)
view(breed_table)


breed_table%>%
  select(subject, condition, training, sex, Breed, age_days)%>%
  filter(condition == 'size_shape')->breed_table_size_shape
view(breed_table_size_shape)

min(breed_table_size_shape$age_days)
max(breed_table_size_shape$age_days)
mean(breed_table_size_shape$age_days)


breed_table%>%
  select(subject, condition, training, sex, Breed, age_days)%>%
filter(condition == 'solidity')->breed_table_solidity
view(breed_table_solidity)

min(breed_table_solidity$age_days)
max(breed_table_solidity$age_days)
mean(breed_table_solidity$age_days)

table(breed_table$training, breed_table$condition)


#side approached bias solidity
table(xdata_solidity$subject, xdata_solidity$first_side_approached)

binom.test(0,18,p=0.5) #Bizkit = SIG
binom.test(1,18,p=0.5) #Aron7, Lotte6, Samba2, Simba3, = SIG
binom.test(2,18,p=0.5) #Lilly13, Filou9, Pepper5, Ragnar, Speedy3 = SIG
binom.test(40,50,p=0.5) #still overall significant, not too bad, but might want to check the data without the biased

table(xdata_solidity$first_attempt, xdata_solidity$first_approached)
table(xdata_solidity$subject, xdata_solidity$combination)
#RF: Data seems fine

table(xdata_size_shape$training, xdata_size_shape$trial) #1 more trained dog
table(xdata_solidity$training, xdata_solidity$trial) #1 more trained dog

#Size and shape: ----
##Data wrangling: ----
xdata_size_shape <- xdata_size_shape %>% 
  mutate(shape_chosen = as.factor(case_when(barrier_chosen == "HL" ~ "H",
                                            barrier_chosen == "HM" ~ "H",
                                            barrier_chosen == "HS" ~ "H",
                                            barrier_chosen == "VL" ~ "V",
                                            barrier_chosen == "VM" ~ "V",
                                            barrier_chosen == "VS" ~ "V",
                                            barrier_chosen == "CL" ~ "C",
                                            barrier_chosen == "CM" ~ "C",
                                            TRUE ~ NA)),
         size_chosen = case_when(barrier_chosen == "HL" ~ "L",
                                 barrier_chosen == "HM" ~ "M",
                                 barrier_chosen == "HS" ~ "S",
                                 barrier_chosen == "VL" ~ "L",
                                 barrier_chosen == "VM" ~ "M",
                                 barrier_chosen == "VS" ~ "S",
                                 barrier_chosen == "CL" ~ "L",
                                 barrier_chosen == "CM" ~ "M",
                                 TRUE ~ NA),
         size_chosen=fct_relevel(size_chosen,c("S","M","L"))) 
##first approached
xdata_size_shape <- xdata_size_shape %>% 
  mutate(first_shape_approached = as.factor(case_when(first_approached == "HL" ~ "H",
                                            first_approached == "HM" ~ "H",
                                            first_approached == "HS" ~ "H",
                                            first_approached == "VL" ~ "V",
                                            first_approached == "VM" ~ "V",
                                            first_approached == "VS" ~ "V",
                                            first_approached == "CL" ~ "C",
                                            first_approached == "CM" ~ "C",
                                            TRUE ~ NA)),
         first_size_approached = case_when(first_approached == "HL" ~ "L",
                                 first_approached == "HM" ~ "M",
                                 first_approached == "HS" ~ "S",
                                 first_approached == "VL" ~ "L",
                                 first_approached == "VM" ~ "M",
                                 first_approached == "VS" ~ "S",
                                 first_approached == "CL" ~ "L",
                                 first_approached == "CM" ~ "M",
                                 TRUE ~ NA),
         first_size_approached=fct_relevel(first_size_approached,c("S","M","L"))) 

##first attempted
xdata_size_shape <- xdata_size_shape %>% 
  mutate(first_shape_attempted = as.factor(case_when(first_attempt == "HL" ~ "H",
                                                      first_attempt == "HM" ~ "H",
                                                      first_attempt == "HS" ~ "H",
                                                      first_attempt == "VL" ~ "V",
                                                      first_attempt == "VM" ~ "V",
                                                      first_attempt == "VS" ~ "V",
                                                      first_attempt == "CL" ~ "C",
                                                      first_attempt == "CM" ~ "C",
                                                      TRUE ~ NA)),
         first_size_attempted = case_when(first_attempt == "HL" ~ "L",
                                           first_attempt == "HM" ~ "M",
                                           first_attempt == "HS" ~ "S",
                                           first_attempt == "VL" ~ "L",
                                           first_attempt == "VM" ~ "M",
                                           first_attempt == "VS" ~ "S",
                                           first_attempt == "CL" ~ "L",
                                           first_attempt == "CM" ~ "M",
                                           TRUE ~ NA),
         first_size_attempted=fct_relevel(first_size_attempted,c("S","M","L"))) 

table(xdata_size_shape$barrier_chosen, xdata_size_shape$first_approached, xdata_size_shape$first_attempt)
summary(xdata_size_shape)
xdata_size_shape %>% 
  select(side_chosen, first_side_approached) %>% 
  DataExplorer::plot_correlation() 


table(xdata_size_shape$side_chosen, xdata_size_shape$entrance_door)
351/(351+92) ##almost 80% chose the first approached
309/410 ## >75% chose the same side they entered through
xdata_size_shape <- xdata_size_shape%>%
  mutate(combination_nr_fac =as.factor(combination_nr))
view(xdata_size_shape)
#Combination 1&2: ----
##Set up the data: ----
comb.12 <- xdata_size_shape %>% 
  filter(combination_nr <= 2) %>% #Select relevant combination
  select(c(age_days,
           barrier_chosen,
           first_approached,
           first_attempt,
           first_side_approached,
           first_size_approached,
           first_shape_approached,
           first_shape_attempted,
           first_size_attempted,
           training,
           trial,
           sex,
           subject,
           size_chosen,
           shape_chosen,
           combination_nr,
           combination_nr_fac)) %>% #Select variables of interest
  droplevels() #Clean up data
comb.12$shape_chosen.num = as.numeric(comb.12$shape_chosen == levels(comb.12$shape_chosen)[2]) #Set correct barrier as "1"
table(comb.12$shape_chosen, comb.12$shape_chosen.num) #Check if turning into number worked

comb.12$first_shape_approached.num = as.numeric(comb.12$first_shape_approached == levels(comb.12$first_shape_approached)[2]) #Set correct barrier as "1"
table(comb.12$first_shape_approached, comb.12$first_shape_approached.num) #Check if turning into number worked

comb.12$first_shape_attempted.num = as.numeric(comb.12$first_shape_attempted == levels(comb.12$first_shape_attempted)[2]) #Set correct barrier as "1"
table(comb.12$first_shape_attempted, comb.12$first_shape_attempted.num) #Check if turning into number worked

##Side approached: ----
###Question: difference between trained and untrained dogs: ----

#Should we include random slopes?:
table(comb.12$subject, comb.12$combination_nr)
#Doesn't make sense because one dog never saw comb 1

#Proper Test using a mixed logistic regression: ---
library(lme4)
#Create full model:
glmm_comb.12.app.full <- glmer(first_shape_approached.num ~ 
                             training*combination_nr_fac +
                             (1|subject), 
                           data = comb.12, family = "binomial")
#drop1 
round(as.data.frame(drop1(glmm_comb.12.app.full, test="Chisq")),4)
#No significance, we can remove the interaction

#Create reduced full model:
glmm_comb.12.app.red.full <- glmer(first_shape_approached.num ~ 
                                 training+combination_nr_fac +
                                 (1|subject), 
                               data = comb.12, family = "binomial")
#Create null model:
glmm_comb.12.app.null <- glmer(first_shape_approached.num ~ 
                                 # training*combination_nr_fac +
                                 1+
                                 (1 | subject), 
                               data = comb.12, family = "binomial")
#p-value for "training" based on Likelihood Ratio Test (Pr(>Chisq)):
as.data.frame(round(anova(glmm_comb.12.app.null, glmm_comb.12.app.red.full, test="Chisq"),4))
#Estimated probabilities for choosing "correct" shape:
emmeans::emmeans(glmm_comb.12.app.red.full, specs = pairwise ~ training, type="response")


# training   prob     SE  df asymp.LCL asymp.UCL
#trained   0.360 0.0679 Inf     0.240     0.500
#untrained 0.417 0.0712 Inf     0.287     0.559

#No difference between the trained and untrained
#Both groups performed at chance (with low probabilities)
#A trend for trained dogs better check p values

###Question: Do trained dogs approach different from chance? ----
##Create .trained subset:
comb.12.trained <- comb.12 %>% 
  filter(training == "trained") %>% droplevels()
#Test WSC dogs using a mixed logistic regression:
library(lme4)
glmm_comb.12.trained.app.full <- glmer(first_shape_approached.num ~ 
                                     1 +
                                     (1 | subject), 
                                   data = comb.12.trained, family = "binomial")
#Does the intercept differ significantly from zero?:
round(summary(glmm_comb.12.trained.app.full)$coefficients,4) #A trend
#Probability of choosing "correct":
emmeans::emmeans(glmm_comb.12.trained.app.full, specs = pairwise ~ 1, type="response")
#A negative trend

###Question: Do untrained dogs approach different from chance? ----
##Create .untrained subset:
comb.12.untrained <- comb.12 %>% 
  filter(training == "untrained") %>% droplevels()
#Test untrained dogs using a mixed logistic regression:
library(lme4)
glmm_comb.12.untrained.app.full <- glmer(first_shape_approached.num ~ 
                                       1 +
                                       (1 | subject), 
                                     data = comb.12.untrained, family = "binomial")
#Does the intercept differ significantly from zero?:
round(summary(glmm_comb.12.untrained.app.full)$coefficients,4)
#Probability of choosing "correct":
emmeans::emmeans(glmm_comb.12.untrained.app.full, specs = pairwise ~ 1, type="response")
#not SIG

##Side attempted: ----
###Question: difference between trained and untrained dogs: ----
#Proper Test using a mixed logistic regression: ---
library(lme4)
#Create full model:
glmm_comb.12.att.full <- glmer(first_shape_attempted.num ~ 
                                 training*combination_nr_fac +
                                 (1|subject), 
                               data = comb.12, family = "binomial")
#drop1 
round(as.data.frame(drop1(glmm_comb.12.att.full, test="Chisq")),4)
#Not SIG, can remove the interaction

#Create reduced full model:
glmm_comb.12.att.red.full <- glmer(first_shape_attempted.num ~ 
                                     training+combination_nr_fac +
                                     (1|subject), 
                                   data = comb.12, family = "binomial")

#Create null model:
glmm_comb.12.att.null <- glmer(first_shape_attempted.num ~ 
                                 # training + 
                                 #as.factor(combination_nr) +
                                 1+
                                 (1|subject), 
                               data = comb.12, family = "binomial")

#p-value for "training" based on Likelihood Ratio Test (Pr(>Chisq)):
as.data.frame(round(anova(glmm_comb.12.att.null, glmm_comb.12.att.red.full, test="Chisq"),4))
#Estimated probabilities for choosing "correct" shape:
emmeans::emmeans(glmm_comb.12.att.red.full, specs = pairwise ~ training, type="response")

#training   prob     SE  df asymp.LCL asymp.UCL
#trained   0.316 0.0664 Inf     0.202     0.458
#untrained 0.436 0.0724 Inf     0.303     0.579

#Not SIG, trained dogs seem to perform under chance, should check the p values

###Question: Do trained dogs attempt different from chance? ----
##Create .trained subset:
comb.12.trained <- comb.12 %>% 
  filter(training == "trained") %>% droplevels()
#Test WSC dogs using a mixed logistic regression:
library(lme4)
glmm_comb.12.trained.att.full <- glmer(first_shape_attempted.num ~ 
                                         1 +
                                         (1 | subject), 
                                       data = comb.12.trained, family = "binomial")
#Does the intercept differ significantly from zero?:
round(summary(glmm_comb.12.trained.att.full)$coefficients,4) #SIG
#Probability of choosing "correct":
emmeans::emmeans(glmm_comb.12.trained.att.full, specs = pairwise ~ 1, type="response")
#SIG, under chance

###Question: Do untrained dogs attempt different from chance? ----
##Create .untrained subset:
comb.12.untrained <- comb.12 %>% 
  filter(training == "untrained") %>% droplevels()
#Test untrained dogs using a mixed logistic regression:
library(lme4)
glmm_comb.12.untrained.att.full <- glmer(first_shape_attempted.num ~ 
                                           1 +
                                           (1 | subject), 
                                         data = comb.12.untrained, family = "binomial")
#Does the intercept differ significantly from zero?:
round(summary(glmm_comb.12.untrained.att.full)$coefficients,4)
#Probability of choosing "correct":
emmeans::emmeans(glmm_comb.12.untrained.att.full, specs = pairwise ~ 1, type="response")
#Not SIG, at chance

##Side chosen ----
###Question: difference between trained and untrained dogs: ----

#Proper Test using a mixed logistic regression: ---
library(lme4)
#Create full model:
glmm_comb.12.full <- glmer(shape_chosen.num ~ 
                             training*combination_nr_fac +
                             (1|subject), 
                           data = comb.12, family = "binomial")
#drop1 
round(as.data.frame(drop1(glmm_comb.12.full, test="Chisq")),4)
#Not SIG, removing the interaction
#Create reduced full model:
glmm_comb.12.red.full <- glmer(shape_chosen.num ~ 
                                 training+combination_nr_fac +
                                 (1|subject), 
                               data = comb.12, family = "binomial")
#Create null model:
glmm_comb.12.null <- glmer(shape_chosen.num ~ 
                             # training + 
                             #as.factor(combination_nr) +
                             1+
                             (1|subject), 
                           data = comb.12, family = "binomial")

#p-value for "training" based on Likelihood Ratio Test (Pr(>Chisq)):
as.data.frame(round(anova(glmm_comb.12.null, glmm_comb.12.red.full, test="Chisq"),4))
#Estimated probabilities for choosing "correct" shape:
emmeans::emmeans(glmm_comb.12.red.full, specs = pairwise ~ training, type="response")

# training   prob     SE  df asymp.LCL asymp.UCL
#trained   0.334 0.0726 Inf     0.209     0.487
#untrained 0.510 0.0770 Inf     0.363     0.656

#Not SIG, but trained dogs still under chance; go for P - values

###Question: Do trained dogs choose different from chance? ----
##Create .trained subset:
comb.12.trained <- comb.12 %>% 
  filter(training == "trained") %>% droplevels()
#Test WSC dogs using a mixed logistic regression:
library(lme4)
glmm_comb.12.trained.full <- glmer(shape_chosen.num ~ 
                                 1 +
                                 (1 | subject), 
                               data = comb.12.trained, family = "binomial")
#Does the intercept differ significantly from zero?:
round(summary(glmm_comb.12.trained.full)$coefficients,4) #A trend
#Probability of choosing "correct":
emmeans::emmeans(glmm_comb.12.trained.full, specs = pairwise ~ 1, type="response")

#Strong trend, 0.053


###Question: Do untrained dogs choose different from chance? ----
##Create .untrained subset:
comb.12.untrained <- comb.12 %>% 
  filter(training == "untrained") %>% droplevels()
#Test untrained dogs using a mixed logistic regression:
library(lme4)
glmm_comb.12.untrained.full <- glmer(shape_chosen.num ~ 
                                 1 +
                                 (1 | subject), 
                               data = comb.12.untrained, family = "binomial")
#Does the intercept differ significantly from zero?:
round(summary(glmm_comb.12.untrained.full)$coefficients,4)
#Probability of choosing "correct":
emmeans::emmeans(glmm_comb.12.untrained.full, specs = pairwise ~ 1, type="response")
#Not Sig, at chance


##Combination 3&4: ----
###Set up the data: ----
comb.34 <- xdata_size_shape %>% 
  filter(combination_nr %in% 3:4) %>% #Select relevant combination
  select(c(age_days,
           barrier_chosen,
           first_approached,
           first_attempt,
           first_size_approached,
           first_shape_approached,
           first_shape_attempted,
           first_size_attempted,
           first_side_approached,
           training,
           trial,
           sex,
           subject,
           size_chosen, 
           shape_chosen, 
           combination_nr,
           combination_nr_fac)) %>% #Select variables of interest
  droplevels() #Clean up data
comb.34$first_shape_approached.num = as.numeric(comb.34$first_shape_approached == levels(comb.34$first_shape_approached)[1]) #Set correct barrier as "1"
table(comb.34$first_shape_approached, comb.34$first_shape_approached.num) #Check if turning into number worked

comb.34$first_shape_attempted.num = as.numeric(comb.34$first_shape_attempted == levels(comb.34$first_shape_attempted)[1]) #Set correct barrier as "1"
table(comb.34$first_shape_attempted, comb.34$first_shape_attempted.num) #Check if turning into number worked

comb.34$shape_chosen.num = as.numeric(comb.34$shape_chosen == levels(comb.34$shape_chosen)[1]) #Set correct barrier as "1"
table(comb.34$shape_chosen, comb.34$shape_chosen.num) #Check if turning into number worked

##Side approached----
###Question: difference between trained and untrained dogs: ----

#Should we include random slopes?:
table(comb.34$first_shape_approached.num, comb.34$combination_nr_fac, useNA = "ifany")
#using roger's functions
source("diagnostic_fcns.r")
xx.fe.re_34_app=fe.re.tab(fe.model="first_shape_approached.num ~ training*combination_nr_fac",
                       re="(1|subject)", data=comb.34)
xx.fe.re_34_app$summary
view(comb.34)
#No slopes as no animals saw the combination more than once (not enough data to calculate slope)

#Proper Test using a mixed logistic regression: ---
library(lme4)
#Create full model:
glmm_comb.34.app.full <- glmer(first_shape_approached.num ~ 
                             training*combination_nr_fac +
                             (1|subject), 
                           data = comb.34, family = "binomial")
#drop1 
round(as.data.frame(drop1(glmm_comb.34.app.full, test="Chisq")),4)
#Not SIG, can remove interaction

#Create reduced full model:
glmm_comb.34.app.red.full <- glmer(first_shape_approached.num ~ 
                                     training+combination_nr_fac +
                                     (1|subject), 
                                   data = comb.34, family = "binomial")
#Create null model:
glmm_comb.34.app.null <- glmer(first_shape_approached.num ~ 
                             # training + 
                             #combination_nr_fac +
                               1+
                             (1|subject), 
                           data = comb.34, family = "binomial")

#p-value for "training" based on Likelihood Ratio Test (Pr(>Chisq)):
as.data.frame(round(anova(glmm_comb.34.app.null, glmm_comb.34.app.red.full, test="Chisq"),4))
#Estimated probabilities for choosing "correct" shape:
emmeans::emmeans(glmm_comb.34.app.red.full, specs = pairwise ~ training, type="response")

# training   prob     SE  df asymp.LCL asymp.UCL
#trained   0.237 0.0605 Inf     0.139     0.374
#untrained 0.273 0.0654 Inf     0.164     0.417

#No SIG dif for training, both groups performed under chance
#NO NEED TO CONTINUE UNLESS WE WANT THE P - VALUES

###Question: Do trained dogs approach different from chance? ----
##Create .trained subset:
comb.34.trained <- comb.34 %>% 
  filter(training == "trained") %>% droplevels()
#Test trained dogs using a mixed logistic regression:
library(lme4)
glmm_comb.34.trained.app.full <- glmer(first_shape_approached.num ~ 
                                     1 +
                                     (1 | subject), 
                                   data = comb.34.trained, family = "binomial")
#Does the intercept differ significantly from zero?:
round(summary(glmm_comb.34.trained.app.full)$coefficients,4)
#Probability of choosing "correct":
emmeans::emmeans(glmm_comb.34.trained.app.full, specs = pairwise ~ 1, type="response")

###Question: Do untrained dogs choose different from chance? ----
##Create untrained subset:
comb.34.untrained <- comb.34 %>% 
  filter(training == "untrained") %>% droplevels()
#Test CDL dogs using a mixed logistic regression:
library(lme4)
glmm_comb.34.untrained.app.full <- glmer(first_shape_approached.num ~ 
                                       1 +
                                       (1 | subject), 
                                     data = comb.34.untrained, family = "binomial")
#Does the intercept differ significantly from zero?:
round(summary(glmm_comb.34.untrained.app.full)$coefficients,4)
#Probability of choosing "correct":
emmeans::emmeans(glmm_comb.34.untrained.app.full, specs = pairwise ~ 1, type="response")

##Side attempted----
###Question: difference between trained and untrained dogs: ----
#Proper Test using a mixed logistic regression: ---
library(lme4)
#Create full model:
glmm_comb.34.att.full <- glmer(first_shape_attempted.num ~ 
                                 training*combination_nr_fac +
                                 (1|subject), 
                               data = comb.34, family = "binomial")
#drop1 
round(as.data.frame(drop1(glmm_comb.34.att.full, test="Chisq")),4)
#Not SIG, can remove interaction
#Create reduced full model:
glmm_comb.34.att.red.full <- glmer(first_shape_attempted.num ~ 
                                     training*combination_nr_fac +
                                     (1|subject), 
                                   data = comb.34, family = "binomial")
#Create null model:
glmm_comb.34.att.null <- glmer(first_shape_attempted.num ~ 
                                 # training + 
                                # combination_nr_fac +
                                 1+
                                 (1|subject), 
                               data = comb.34, family = "binomial")

#p-value for "training" based on Likelihood Ratio Test (Pr(>Chisq)):
as.data.frame(round(anova(glmm_comb.34.att.null, glmm_comb.34.att.red.full, test="Chisq"),4))
#Estimated probabilities for choosing "correct" shape:
emmeans::emmeans(glmm_comb.34.att.red.full, specs = pairwise ~ training, type="response")

#training   prob     SE  df asymp.LCL asymp.UCL
#trained   0.147 0.0726 Inf    0.0522     0.349
#untrained 0.135 0.0745 Inf    0.0427     0.353

#No SIG, both groups performed well under chance
#NO NEED TO CONTINUE UNLESS WE WANT THE P-VALUES


###Question: Do trained dogs attempt different from chance? ----
##Create .trained subset:
comb.34.trained <- comb.34 %>% 
  filter(training == "trained") %>% droplevels()
#Test trained dogs using a mixed logistic regression:
library(lme4)
glmm_comb.34.trained.att.full <- glmer(first_shape_attempted.num ~ 
                                         1 +
                                         (1 | subject), 
                                       data = comb.34.trained, family = "binomial")
#Does the intercept differ significantly from zero?:
round(summary(glmm_comb.34.trained.att.full)$coefficients,4)
#Probability of choosing "correct":
emmeans::emmeans(glmm_comb.34.trained.att.full, specs = pairwise ~ 1, type="response")

###Question: Do untrained dogs choose different from chance? ----
##Create untrained subset:
comb.34.untrained <- comb.34 %>% 
  filter(training == "untrained") %>% droplevels()
#Test CDL dogs using a mixed logistic regression:
library(lme4)
glmm_comb.34.untrained.att.full <- glmer(first_shape_attempted.num ~ 
                                           1 +
                                           (1 | subject), 
                                         data = comb.34.untrained, family = "binomial")
#Does the intercept differ significantly from zero?:
round(summary(glmm_comb.34.untrained.att.full)$coefficients,4)
#Probability of choosing "correct":
emmeans::emmeans(glmm_comb.34.untrained.att.full, specs = pairwise ~ 1, type="response")

  ##Side chosen----
###Question: difference between trained and untrained dogs: ----
#Proper Test using a mixed logistic regression: ---
library(lme4)
#Create full model:
glmm_comb.34.full <- glmer(shape_chosen.num ~ 
                             training* combination_nr_fac +
                             (1|subject), 
                           data = comb.34, family = "binomial")
#drop1 
round(as.data.frame(drop1(glmm_comb.34.full, test="Chisq")),4)
#No SIG, remove interaction

#Create reduced full model:
glmm_comb.34.red.full <- glmer(shape_chosen.num ~ 
                                 training+ combination_nr_fac +
                                 (1|subject), 
                               data = comb.34, family = "binomial")
#Create null model:
glmm_comb.34.null <- glmer(shape_chosen.num ~ 
                             # training + 
                             #combination_nr_fac +
                             1+
                             (1|subject), 
                           data = comb.34, family = "binomial")
#p-value for "training" based on Likelihood Ratio Test (Pr(>Chisq)):
as.data.frame(round(anova(glmm_comb.34.null, glmm_comb.34.red.full, test="Chisq"),4))
#Estimated probabilities for choosing "correct" shape:
emmeans::emmeans(glmm_comb.34.red.full, specs = pairwise ~ training, type="response")

#training    prob     SE  df asymp.LCL asymp.UCL
#trained   0.0705 0.0612 Inf    0.0120     0.321
#untrained 0.0773 0.0675 Inf    0.0129     0.349

#No SIG difference, both groups perform well under chance
#NO NEED TO CONTINUE UNLESS WE WANT THE P-VALUES

###Question: Do trained dogs choose different from chance? ----
##Create .trained subset:
comb.34.trained <- comb.34 %>% 
  filter(training == "trained") %>% droplevels()
#Test trained dogs using a mixed logistic regression:
library(lme4)
glmm_comb.34.trained.full <- glmer(shape_chosen.num ~ 
                                 1 +
                                 (1 | subject), 
                               data = comb.34.trained, family = "binomial")
#Does the intercept differ significantly from zero?:
round(summary(glmm_comb.34.trained.full)$coefficients,4)
#Probability of choosing "correct":
emmeans::emmeans(glmm_comb.34.trained.full, specs = pairwise ~ 1, type="response")

###Question: Do untrained dogs choose different from chance? ----
##Create untrained subset:
comb.34.untrained <- comb.34 %>% 
  filter(training == "untrained") %>% droplevels()
#Test CDL dogs using a mixed logistic regression:
library(lme4)
glmm_comb.34.untrained.full <- glmer(shape_chosen.num ~ 
                                 1 +
                                 (1 | subject), 
                               data = comb.34.untrained, family = "binomial")
#Does the intercept differ significantly from zero?:
round(summary(glmm_comb.34.untrained.full)$coefficients,4)
#Probability of choosing "correct":
emmeans::emmeans(glmm_comb.34.untrained.full, specs = pairwise ~ 1, type="response")


##Combination 5,6,7: ----
###Set up the data: ----
comb.567 <- xdata_size_shape %>% 
  filter(combination_nr %in% 5:7) %>% #Select relevant combination
  select(c(age_days, barrier_chosen, first_approached, first_attempt, training, trial, sex, subject, size_chosen, shape_chosen, combination_nr, combination_nr_fac)) %>% #Select variables of interest
  droplevels() #Clean up data
comb.567 <- comb.567 %>% 
  mutate(correct = case_when(combination_nr==5&barrier_chosen=="HL" ~ 1,
                             combination_nr==6&barrier_chosen=="HL" ~ 1,
                             combination_nr==7&barrier_chosen=="HM" ~ 1,
                             combination_nr==5&barrier_chosen=="HM" ~ 0,
                             combination_nr==6&barrier_chosen=="HS" ~ 0,
                             combination_nr==7&barrier_chosen=="HS" ~ 0,
                             TRUE ~ NA ),
         correct_app = case_when(combination_nr==5&first_approached=="HL" ~ 1,
                                combination_nr==6&first_approached=="HL" ~ 1,
                                combination_nr==7&first_approached=="HM" ~ 1,
                                combination_nr==5&first_approached=="HM" ~ 0,
                                combination_nr==6&first_approached=="HS" ~ 0,
                                combination_nr==7&first_approached=="HS" ~ 0,
                                TRUE ~ NA ),
        correct_att = case_when(combination_nr==5&first_attempt=="HL" ~ 1,
                                combination_nr==6&first_attempt=="HL" ~ 1,
                                combination_nr==7&first_attempt=="HM" ~ 1,
                                combination_nr==5&first_attempt=="HM" ~ 0,
                                combination_nr==6&first_attempt=="HS" ~ 0,
                                combination_nr==7&first_attempt=="HS" ~ 0,
                                TRUE ~ NA ))
table(comb.567$barrier_chosen, comb.567$correct) #Check if turning into number worked

table(comb.567$first_approach, comb.567$correct_app) #Check if turning into number worked

table(comb.567$first_attempt, comb.567$correct_att) #Check if turning into number worked

##Approach----

###Question: difference between trained and untrained dogs: ----
#Should we include random slopes?:
table(comb.567$correct_app, comb.567$combination_nr_fac, useNA = "ifany")
#using roger's functions
source("diagnostic_fcns.r")
xx.fe.re_567_app=fe.re.tab(fe.model="correct_app ~ training*combination_nr_fac",
                          re="(1|subject)", data=comb.567)
xx.fe.re_567_app$summary
#No, because each animal saw each combination only once; no data to calculate slopes


#Proper Test using a mixed logistic regression: ---
library(lme4)
#Create full model:
glmm_comb.567.app.full <- glmer(correct_app ~ 
                              training*combination_nr_fac +
                              (1|subject), 
                            data = comb.567, family = "binomial")
#drop1 
round(as.data.frame(drop1(glmm_comb.567.app.full, test="Chisq")),4)

#Create reduced full model:
glmm_comb.567.app.red.full <- glmer(correct_app ~ 
                                      training+combination_nr_fac +
                                      (1|subject), 
                                    data = comb.567, family = "binomial")
#Create null model:
glmm_comb.567.app.null <- glmer(correct_app ~ 
                              # training + 
                              #as.factor(combination_nr) +
                                1+
                              (1|subject), 
                            data = comb.567, family = "binomial")
#p-value for "training" based on Likelihood Ratio Test (Pr(>Chisq)):
as.data.frame(round(anova(glmm_comb.567.app.null, glmm_comb.567.app.red.full, test="Chisq"),4))
#Estimated probabilities for choosing "correct" shape:
emmeans::emmeans(glmm_comb.567.app.red.full, specs = pairwise ~ training, type="response")

#training   prob     SE  df asymp.LCL asymp.UCL
#trained   0.671 0.0549 Inf     0.556     0.768
#untrained 0.610 0.0586 Inf     0.491     0.717

#NO SIG dif, untrained solved it at chance, trained slightly above? better check p-values

###Question: Do trained dogs approach different from chance? ----
##Create trained subset:
comb.567.trained <- comb.567 %>% 
  filter(training == "trained") %>% droplevels()
#Test trained dogs using a mixed logistic regression:
library(lme4)
glmm_comb.567.trained.app.full <- glmer(correct_app ~ 
                                      1 +
                                      (1 | subject), 
                                    data = comb.567.trained, family = "binomial")
#Does the intercept differ significantly from zero?:
round(summary(glmm_comb.567.trained.app.full)$coefficients,4)
#Probability of choosing "correct":
emmeans::emmeans(glmm_comb.567.trained.app.full, specs = pairwise ~ 1, type="response")

#Trained above chance

###Question: Do untrained dogs approach different from chance? ----
##Create untrained subset:
comb.567.untrained <- comb.567 %>% 
  filter(training == "untrained") %>% droplevels()
#Test untrained dogs using a mixed logistic regression:
library(lme4)
glmm_comb.567.untrained.app.full <- glmer(correct_app ~ 
                                        1 +
                                        (1 | subject), 
                                      data = comb.567.untrained, family = "binomial")
#Does the intercept differ significantly from zero?:
round(summary(glmm_comb.567.untrained.app.full)$coefficients,4)
#Probability of choosing "correct":
emmeans::emmeans(glmm_comb.567.untrained.app.full, specs = pairwise ~ 1, type="response")

#A weak trend, but still at chance

###Question: did dogs choose the large barrier over the medium one ----

#Did the trained dogs choose the large barrier over the medium one

table(comb.567.trained$combination_nr, comb.567.trained$correct_app)

binom.test(c(11,14)) #no difference between L and M
binom.test(c(9,16)) #no difference between L and S, Weird
binom.test(c(5,20)) #SIG difference between M and S 

#Did the untrained dogs choose the large barrier over the medium one

table(comb.567.untrained$combination_nr, comb.567.untrained$correct_app) 

binom.test(c(11,12)) #no difference between L and M
binom.test(c(8,15)) #no difference between L and S
binom.test(c(8,10)) #no difference between M and S

##Attempt----

###Question: difference between trained and untrained dogs: ----
#Proper Test using a mixed logistic regression: ---
library(lme4)
table(comb.567$correct_att,comb.567$combination_nr_fac, comb.567$training)
#Create full model:
glmm_comb.567.att.full <- glmer(correct_att ~ 
                                  training*combination_nr_fac +
                                  (1|subject), 
                                data = comb.567, family = "binomial")
#drop1 
round(as.data.frame(drop1(glmm_comb.567.att.full, test="Chisq")),4)
#drop1 says it's not SIG, can remove interaction
#Create reduced full model:
glmm_comb.567.att.red.full <- glmer(correct_att ~ 
                                      training+combination_nr_fac +
                                      (1|subject), 
                                    data = comb.567, family = "binomial")
#Create null model:
glmm_comb.567.att.null <- glmer(correct_att ~ 
                                  #training + 
                                  #combination_nr_fac +
                                  1+
                                  (1|subject),
                                data = comb.567, family = "binomial")
#p-value for "training" based on Likelihood Ratio Test (Pr(>Chisq)):
as.data.frame(round(anova(glmm_comb.567.att.null, glmm_comb.567.att.red.full, test="Chisq"),8))
#check what is driving the p-value
summary(glmm_comb.567.att.red.full )$coefficients #combination 6 and 7
#Estimated probabilities for choosing "correct" shape across training:
emmeans::emmeans(glmm_comb.567.att.red.full, specs = pairwise ~ training, type="response")
#Estimated probabilities for choosing "correct" shape across combination:
emmeans::emmeans(glmm_comb.567.att.red.full, specs = pairwise ~ combination_nr_fac, type="response") #comb 5 was the only one attempted at chance

table(comb.567$correct_att, comb.567$combination_nr)
#NO NEED TO CONTINUE UNLESS WE WANT THE P-VALUES

###Question: Do trained dogs attempt different from chance? ----
##Create trained subset:
comb.567.trained <- comb.567 %>% 
  filter(training == "trained") %>% droplevels()
#Test trained dogs using a mixed logistic regression:
library(lme4)
glmm_comb.567.trained.att.full <- glmer(correct_att ~ 
                                          1 +
                                          (1 | subject), 
                                        data = comb.567.trained, family = "binomial")
#Does the intercept differ significantly from zero?:
round(summary(glmm_comb.567.trained.att.full)$coefficients,4)
#Probability of choosing "correct":
emmeans::emmeans(glmm_comb.567.trained.att.full, specs = pairwise ~ 1, type="response")

###Question: Do untrained dogs approach different from chance? ----
##Create untrained subset:
comb.567.untrained <- comb.567 %>% 
  filter(training == "untrained") %>% droplevels()
#Test untrained dogs using a mixed logistic regression:
library(lme4)
glmm_comb.567.untrained.att.full <- glmer(correct_att ~ 
                                            1 +
                                            (1 | subject), 
                                          data = comb.567.untrained, family = "binomial")
#Does the intercept differ significantly from zero?:
round(summary(glmm_comb.567.untrained.att.full)$coefficients,4)
#Probability of choosing "correct":
emmeans::emmeans(glmm_comb.567.untrained.att.full, specs = pairwise ~ 1, type="response")


###Question: did dogs choose the large barrier over the medium one ----

#Did the trained dogs choose the large barrier over the medium one

table(comb.567.trained$combination_nr, comb.567.trained$correct_att)

binom.test(c(11,14)) #no difference between L and M
binom.test(c(4,21)) #SIG difference between L and S
binom.test(c(1,24)) #SIG difference between M and S 

#Did the untrained dogs choose the large barrier over the medium one

table(comb.567.untrained$combination_nr, comb.567.untrained$correct_att) 

binom.test(c(10,13)) #no difference between L and M
binom.test(c(4,19)) #SIG difference between L and S
binom.test(c(0,18)) #SIG difference between M and S

##Chosen----
###Question: difference between trained and untrained dogs: ----
#Proper Test using a mixed logistic regression: ---
#We only need the comb 5 as the other two were impossible to fail
comb.5 <- comb.567 %>% 
  filter(combination_nr < 6) %>% droplevels()
str(comb.5)
library(lme4)
#Create full model:
glmm_comb.5.full <- glmer(correct ~ 
                                       training +
                                       (1|subject), 
                                     data = comb.5, family = "binomial")
#RF: since there's one predictor we can look at the effect of "training" without the need for a full-null comparison:
round(as.data.frame(drop1(glmm_comb.5.full, test="Chisq")),4)
#Not SIG
#Probability of choosing "training":
emmeans::emmeans(glmm_comb.5.full, specs = pairwise ~ training, type="response")
#both groups at 60%
#NO NEED TO CONTINUE UNLESS WE WANT THE P-VALUES

###Question: Do dogs choose different from chance? ----
table(comb.5$training,comb.5$correct)

binom.test(15,25, p=0.5) #trained: no difference between L and M
binom.test(14,23, p=0.5) #untrained: no difference between L and M

##Combination 8,9,10: ----
###Set up the data: ----
comb.8910 <- xdata_size_shape %>% 
  filter(combination_nr %in% 8:10) %>% #Select relevant combination
  select(c(age_days, barrier_chosen, first_approached, first_attempt, training, trial, sex, subject, size_chosen, shape_chosen, combination_nr, combination_nr_fac)) %>% #Select variables of interest
  droplevels() #Clean up data
comb.8910 <- comb.8910 %>% 
  mutate(correct = case_when(combination_nr==8&barrier_chosen=="VL" ~ 1,
                             combination_nr==9&barrier_chosen=="VL" ~ 1,
                             combination_nr==10&barrier_chosen=="VM" ~ 1,
                             combination_nr==8&barrier_chosen=="VM" ~ 0,
                             combination_nr==9&barrier_chosen=="VS" ~ 0,
                             combination_nr==10&barrier_chosen=="VS" ~ 0,
                             TRUE ~ NA ),
         correct_app = case_when(combination_nr==8&first_approached=="VL" ~ 1,
                             combination_nr==9&first_approached=="VL" ~ 1,
                             combination_nr==10&first_approached=="VM" ~ 1,
                             combination_nr==8&first_approached=="VM" ~ 0,
                             combination_nr==9&first_approached=="VS" ~ 0,
                             combination_nr==10&first_approached=="VS" ~ 0,
                             TRUE ~ NA ),
         correct_att = case_when(combination_nr==8&first_attempt=="VL" ~ 1,
                                 combination_nr==9&first_attempt=="VL" ~ 1,
                                 combination_nr==10&first_attempt=="VM" ~ 1,
                                 combination_nr==8&first_attempt=="VM" ~ 0,
                                 combination_nr==9&first_attempt=="VS" ~ 0,
                                 combination_nr==10&first_attempt=="VS" ~ 0,
                                 TRUE ~ NA)
         
         )
table(comb.8910$barrier_chosen, comb.8910$correct) #Check if turning into number worked

table(comb.8910$first_approach, comb.8910$correct_app) #Check if turning into number worked

table(comb.8910$first_attempt, comb.8910$correct_att) #Check if turning into number worked


##Approach----
###Question: difference between trained and untrained: ----
#Proper Test using a mixed logistic regression: ---
library(lme4)
#Create full model:
glmm_comb.8910.app.full <- glmer(correct_app ~ 
                               training*combination_nr_fac +
                               (1|subject), 
                             data = comb.8910, family = "binomial")
#drop1 
round(as.data.frame(drop1(glmm_comb.8910.app.full, test="Chisq")),4)
#Not SIG, can remove interaction
#Create reduced full model:
glmm_comb.8910.app.red.full <- glmer(correct_app ~ 
                                   training+combination_nr_fac +
                                   (1|subject), 
                                 data = comb.8910, family = "binomial")

#Create null model:
glmm_comb.8910.app.null <- glmer(correct_app ~ 
                               # training + 
                               #as.factor(combination_nr) +
                                 1+
                               (1|subject), 
                             data = comb.8910, family = "binomial")
#p-value for "training" based on Likelihood Ratio Test (Pr(>Chisq)):
as.data.frame(round(anova(glmm_comb.8910.app.null, glmm_comb.8910.app.red.full, test="Chisq"),4))
#check what is driving the p-value
summary(glmm_comb.8910.app.red.full )$coefficients #combination 9 
#Estimated probabilities for choosing "correct" shape across training:
emmeans::emmeans(glmm_comb.8910.app.full, specs = pairwise ~ training, type="response")
#Estimated probabilities for choosing "correct" shape across combination:
emmeans::emmeans(glmm_comb.8910.app.full, specs = pairwise ~ combination_nr_fac, type="response") #combination 9 was approached correctly

#NO NEED TO CONTINUE UNLESS WE WANT THE P - VALUES

###Question: Do trained dogs approach different from chance? ----
##Create .trained subset:
comb.8910.trained <- comb.8910 %>% 
  filter(training == "trained") %>% droplevels()
#Test trained dogs using a mixed logistic regression:
library(lme4)
glmm_comb.8910.trained.app.full <- glmer(correct_app ~ 
                                         1 +
                                         (1 | subject), 
                                       data = comb.8910.trained, family = "binomial")
#Does the intercept differ significantly from zero?:
round(summary(glmm_comb.8910.trained.app.full)$coefficients,4)
#Probability of choosing "correct":
emmeans::emmeans(glmm_comb.8910.trained.app.full, specs = pairwise ~ 1, type="response")

#SIG above chance

###Question: Do untrained dogs choose different from chance? ----
##Create untrained subset:
comb.8910.untrained <- comb.8910 %>% 
  filter(training == "untrained") %>% droplevels()
#Test CDL dogs using a mixed logistic regression:
library(lme4)
glmm_comb.8910.untrained.app.full <- glmer(correct_app ~ 
                                           1 +
                                           (1 | subject), 
                                         data = comb.8910.untrained, family = "binomial")
#Does the intercept differ significantly from zero?:
round(summary(glmm_comb.8910.untrained.app.full)$coefficients,4)
#Probability of choosing "correct":
emmeans::emmeans(glmm_comb.8910.untrained.app.full, specs = pairwise ~ 1, type="response")

#Not SIG, at chance


##Attempt----
###Question: difference between trained and untrained: ----
#Proper Test using a mixed logistic regression: ---
library(lme4)
#Create full model:
glmm_comb.8910.att.full <- glmer(correct_att ~ 
                                   training*combination_nr_fac +
                                   (1|subject), 
                                 data = comb.8910, family = "binomial")
#drop1 
round(as.data.frame(drop1(glmm_comb.8910.att.full, test="Chisq")),4)
#Not SIG, remove interaction
#Create reduced full model:
glmm_comb.8910.att.red.full <- glmer(correct_att ~ 
                                   training+combination_nr_fac +
                                   (1|subject), 
                                 data = comb.8910, family = "binomial")

#Create null model:
glmm_comb.8910.att.null <- glmer(correct_att ~ 
                                   # training + 
                                   #as.factor(combination_nr) +
                                   1+
                                   (1|subject), 
                                 data = comb.8910, family = "binomial")
#p-value for "training" based on Likelihood Ratio Test (Pr(>Chisq)):
as.data.frame(round(anova(glmm_comb.8910.att.null, glmm_comb.8910.att.red.full, test="Chisq"),4))
#check what is driving the p-value
summary(glmm_comb.8910.att.red.full )$coefficients #comb 9 and 10
#Estimated probabilities for choosing "correct" shape across training:
emmeans::emmeans(glmm_comb.8910.att.full, specs = pairwise ~ training, type="response")
#Estimated probabilities for choosing "correct" shape across combination:
emmeans::emmeans(glmm_comb.8910.att.full, specs = pairwise ~ combination_nr_fac, type="response") #comb 8 only one solved at chance

#NO NEED TO CONTINUE UNLESS WE WANT THE P - VALUES

###Question: Do trained dogs approach different from chance? ----
##Create .trained subset:
comb.8910.trained <- comb.8910 %>% 
  filter(training == "trained") %>% droplevels()
#Test trained dogs using a mixed logistic regression:
library(lme4)
glmm_comb.8910.trained.att.full <- glmer(correct_att ~ 
                                           1 +
                                           (1 | subject), 
                                         data = comb.8910.trained, family = "binomial")
#Does the intercept differ significantly from zero?:
round(summary(glmm_comb.8910.trained.att.full)$coefficients,4)
#Probability of choosing "correct":
emmeans::emmeans(glmm_comb.8910.trained.att.full, specs = pairwise ~ 1, type="response")

#SIG above chance

###Question: Do untrained dogs choose different from chance? ----
##Create untrained subset:
comb.8910.untrained <- comb.8910 %>% 
  filter(training == "untrained") %>% droplevels()
#Test CDL dogs using a mixed logistic regression:
library(lme4)
glmm_comb.8910.untrained.att.full <- glmer(correct_att ~ 
                                             1 +
                                             (1 | subject), 
                                           data = comb.8910.untrained, family = "binomial")
#Does the intercept differ significantly from zero?:
round(summary(glmm_comb.8910.untrained.att.full)$coefficients,4)
#Probability of choosing "correct":
emmeans::emmeans(glmm_comb.8910.untrained.att.full, specs = pairwise ~ 1, type="response")

#SIG, above chance


##Chosen----
###Question: difference between trained and untrained: ----
#We only need the comb 8 as the other two were impossible to fail
comb.8 <- comb.8910 %>% 
  filter(combination_nr < 9) %>% droplevels()
str(comb.8)
#Proper Test using a mixed logistic regression: ---
library(lme4)
#Create full model:
glmm_comb.8.full <- glmer(correct ~ 
                               training +
                               (1|subject), 
                             data = comb.8, family = "binomial")
#didn't converge
#trying with the different optimizer
glmm_comb.8.full <- glmer(correct ~ 
                            training +
                            (1|subject), 
                          data = comb.8, family = "binomial", control = contr.g)
#RF: since there's one predictor we can look at the effect of "training" without the need for a full-null comparison:
round(as.data.frame(drop1(glmm_comb.8.full, test="Chisq")),4)
#Not SIG
#Probability of choosing "correct" across training:
emmeans::emmeans(glmm_comb.8.full, specs = pairwise ~ training, type="response")
#both groups at chance
#NO NEED TO CONTINUE UNLESS WE WANT THE P-VALUES

table(comb.8$correct, comb.8$training)

binom.test(12, 25, p=0.5) #trained: at chance
binom.test(15, 24, p=0.5) #untrained: at chance


#Plotting Size and Shape: ----
##Comb.12 ----
###Approach ----
comb.12 %>% 
  #Change NA to new value and create factor:
  mutate(first_shape_approached.num=as.factor(ifelse(is.na(first_shape_approached.num), "2", first_shape_approached.num))) %>% 
  group_by(combination_nr, training, first_shape_approached.num) %>% 
  summarise(n=n()) %>% 
  ggplot(aes(y=n, x=as.factor(combination_nr), fill=first_shape_approached.num)) +
  geom_bar(position="stack", stat="identity", color="black") +
  scale_x_discrete(name="Combination", labels=c("1" = "HL_VL", "2" = "HM_VM")) +
  scale_y_continuous(name="Number of choices") +
  facet_grid(~training) +
  theme_bw() +
  scale_fill_manual(name = "Opening", #sets title
                    labels = c("0" = "Horizontal", "1" = "Vertical", "2" = "No choice"),
                    values = c("0" = "#FF6666", "1" = "#00CCCC", "2" = "#808080")) +
  facet_grid(~training) +
  theme_bw() +
  ggtitle("First aapproached")+
  theme(plot.title = element_text(hjust = 0.5))+

ggsave("shape_approached_comparison_horizontal_and_vertical_CDL_corrected.png", width=2100, height=2100, units = c("px"))

###Attempt ----
comb.12 %>% 
  #Change NA to new value and create factor:
  mutate(first_shape_attempted.num=as.factor(ifelse(is.na(first_shape_attempted.num), "2", first_shape_attempted.num))) %>% 
  group_by(combination_nr, training, first_shape_attempted.num) %>% 
  summarise(n=n()) %>% 
  ggplot(aes(y=n, x=as.factor(combination_nr), fill=first_shape_attempted.num)) +
  geom_bar(position="stack", stat="identity", color="black") +
  scale_x_discrete(name="Combination", labels=c("1" = "HL_VL", "2" = "HM_VM")) +
  scale_y_continuous(name="Number of choices") +
  facet_grid(~training) +
  theme_bw() +
  scale_fill_manual(name = "Opening", #sets title
                      labels = c("0" = "Horizontal", "1" = "Vertical","2" = "No choice"),
                    values = c("0" = "#FF6666", "1" = "#00CCCC", "2" = "#808080")) +
  facet_grid(~training) +
  theme_bw()+
  ggtitle("First attempt")+
  theme(plot.title = element_text(hjust = 0.5))+
 
  
  ggsave("shape_attempted_comparison_horizontal_and_vertical_CDL_corrected.png", width=2100, height=2100, units = c("px"))
###Chosen ----
comb.12 %>% 
  #Change NA to new value and create factor:
  mutate(shape_chosen.num=as.factor(ifelse(is.na(shape_chosen.num), "2", shape_chosen.num))) %>% 
  group_by(combination_nr, training, shape_chosen.num) %>% 
  summarise(n=n()) %>% 
  ggplot(aes(y=n, x=as.factor(combination_nr), fill=shape_chosen.num)) +
  geom_bar(position="stack", stat="identity", color="black") +
  scale_x_discrete(name="Combination", labels=c("1" = "HL_VL", "2" = "HM_VM")) +
  scale_y_continuous(name="Number of choices") +
  facet_grid(~training) +
  theme_bw() +
  scale_fill_manual(name = "Opening", #sets title
                    labels = c("0" = "Horizontal", "1" = "Vertical","2" = "No choice"),
                    values = c("0" = "#FF6666", "1" = "#00CCCC", "2" = "#808080")) +
  facet_grid(~training) +
  theme_bw()+
  ggtitle("Opeing walked through")+
  theme(plot.title = element_text(hjust = 0.5))+
  
  ggsave("shape_comparison_horizontal_and_vertical_CDL_corrected.png", width=2100, height=2100, units = c("px"))

##Comb.34 ----
###Approach ----
comb.34 %>% 
  #Change NA to new value and create factor:
  mutate(first_shape_approached.num=as.factor(ifelse(is.na(first_shape_approached.num), "2", first_shape_approached.num))) %>% 
  group_by(combination_nr, training, first_shape_approached.num) %>% 
  summarise(n=n()) %>% 
  ggplot(aes(y=n, x=as.factor(combination_nr), fill=first_shape_approached.num)) +
  geom_bar(position="stack", stat="identity", color="black") +
  scale_x_discrete(name="Combination", labels=c("3" = "CL_HL", "4" = "CL_VL")) +
  scale_y_continuous(name="Number of choices") +
  scale_fill_manual(name = "Opening", #sets title
                    labels = c("0" = "Horizontal/Vertical", "1" = "Circular", "2" = "No choice"),
                    values = c("0" = "#FF6666", "1" = "#00CCCC", "2" = "#808080")) +
  facet_grid(~training) +
  theme_bw() +
  ggtitle("First approached")+
  theme(plot.title = element_text(hjust = 0.5))+
  ggsave("shape_approached_comparison_circular_and_other_two_CDL_corrected.png", width=2100, height=2100, units = c("px"))
 
###Attempt ----
comb.34 %>% 
  #Change NA to new value and create factor:
  mutate(first_shape_attempted.num=as.factor(ifelse(is.na(first_shape_attempted.num), "2", first_shape_attempted.num))) %>% 
  group_by(combination_nr, training, first_shape_attempted.num) %>% 
  summarise(n=n()) %>% 
  ggplot(aes(y=n, x=as.factor(combination_nr), fill=as.factor(first_shape_attempted.num))) +
  geom_bar(position="stack", stat="identity", color="black") +
  scale_x_discrete(name="Combination", labels=c("3" = "CL_HL", "4" = "CL_VL")) +
  scale_y_continuous(name="Number of choices") +
  facet_grid(~training) +
  theme_bw() +
  scale_fill_manual(name = "Opening", #sets title
                      labels = c("0" = "Horizontal/Vertical", "1" = "Circular", "2" = "No choice"),
                      values = c("0" = "#FF6666", "1" = "#00CCCC", "2" = "#808080")) +
  facet_grid(~training) +
  theme_bw() +
  ggtitle("First attempted")+
  theme(plot.title = element_text(hjust = 0.5))+
  
  ggsave("shape_attempted_comparison_circular_and_other_two_CDL_corrected.png", width=2100, height=2100, units = c("px"))
###Chosen ----
comb.34 %>% 
  #Change NA to new value and create factor:
  mutate(shape_chosen.num=as.factor(ifelse(is.na(shape_chosen.num), "2", shape_chosen.num))) %>% 
  group_by(combination_nr, training, shape_chosen.num) %>% 
  summarise(n=n()) %>% 
  ggplot(aes(y=n, x=as.factor(combination_nr), fill=as.factor(shape_chosen.num))) +
  geom_bar(position="stack", stat="identity", color="black") +
  scale_x_discrete(name="Combination", labels=c("3" = "CL_HL", "4" = "CL_VL")) +
  scale_y_continuous(name="Number of choices") +
  facet_grid(~training) +
  theme_bw() +
  scale_fill_manual(name = "Opening", #sets title
                      labels = c("0" = "Horizontal/Vertical", "1" = "Circular", "2" = "No choice"),
                    values = c("0" = "#FF6666", "1" = "#00CCCC", "2" = "#808080")) +
  facet_grid(~training) +
  theme_bw() +
  ggtitle("Opeing walked through")+
  theme(plot.title = element_text(hjust = 0.5))+

  ggsave("shape_comparison_circular_and_other_two_CDL_corrected.png", width=2100, height=2100, units = c("px"))

##Comb.567 ----

###Approach----
comb.567 %>% 
  #Change NA to new value and create factor:
  mutate(correct_app=as.factor(ifelse(is.na(correct_app), "2", correct_app))) %>% 
  group_by(combination_nr, training, correct_app) %>% 
  summarise(n=n()) %>% 
  ggplot(aes(y=n, x=as.factor(combination_nr), fill=correct_app)) +
  geom_bar(position="stack", stat="identity", color="black") +
  scale_x_discrete(name="Combination", labels=c("5" = "HL_HM", "6" = "HL_HS", "7"="HM_HS")) +
  scale_y_continuous(name="Number of choices") +
  facet_grid(~training) +
  theme_bw() +
  scale_fill_manual(name = "Opening", #sets title
                      labels = c("0" = "Smaller", "1" = "Bigger", "2" = "No choice"),
                      values = c("0" = "#FF6666", "1" = "#00CCCC", "2" = "#808080")) +
  facet_grid(~training) +
  theme_bw() +
  ggtitle("First approached")+
  theme(plot.title = element_text(hjust = 0.5))+
  ggsave("size_aproached_comparison_horizontal_CDL_corrected.png", width=2100, height=2100, units = c("px"))

###Attempt----
comb.567 %>% 
  #Change NA to new value and create factor:
  mutate(correct_att=as.factor(ifelse(is.na(correct_att), "2", correct_att))) %>% 
  group_by(combination_nr, training, correct_att) %>% 
  summarise(n=n()) %>% 
  ggplot(aes(y=n, x=as.factor(combination_nr), fill=as.factor(correct_att))) +
  geom_bar(position="stack", stat="identity", color="black") +
  scale_x_discrete(name="Combination", labels=c("5" = "HL_HM", "6" = "HL_HS", "7"="HM_HS")) +
  scale_y_continuous(name="Number of choices") +
  facet_grid(~training) +
  theme_bw() +
  scale_fill_manual(name = "Opening", #sets title
                      labels = c("0" = "Smaller", "1" = "Bigger", "2" = "No choice"),
                      values = c("0" = "#FF6666", "1" = "#00CCCC", "2" = "#808080")) +
  facet_grid(~training) +
  theme_bw() +
  ggtitle("First attempted")+
  theme(plot.title = element_text(hjust = 0.5))+
                                 
  ggsave("size_attempted_comparison_horizontal_CDL_corrected.png", width=2100, height=2100, units = c("px"))


###Chosen----
comb.567 %>% 
  #Change NA to new value and create factor:
  mutate(correct=as.factor(ifelse(is.na(correct), "2", correct))) %>% 
  group_by(combination_nr, training, correct) %>% 
  summarise(n=n()) %>% 
  ggplot(aes(y=n, x=as.factor(combination_nr), fill=as.factor(correct))) +
  geom_bar(position="stack", stat="identity", color="black") +
  scale_x_discrete(name="Combination", labels=c("5" = "HL_HM", "6" = "HL_HS", "7"="HM_HS")) +
  scale_y_continuous(name="Number of choices") +
  facet_grid(~training) +
  theme_bw() +
  scale_fill_manual(name = "Opening", #sets title
                      labels = c("0" = "Smaller", "1" = "Bigger", "2" = "No choice"),
                      values = c("0" = "#FF6666", "1" = "#00CCCC", "2" = "#808080")) +
  facet_grid(~training) +
  theme_bw() +
  ggtitle("Opeing walked through")+
  theme(plot.title = element_text(hjust = 0.5))+
                                 
  ggsave("size_comparison_horizontal_CDL_corrected.png", width=2100, height=2100, units = c("px"))

##Comb.8910 ----
###Approach----
comb.8910 %>% 
  #Change NA to new value and create factor:
  mutate(correct_app=as.factor(ifelse(is.na(correct_app), "2", correct_app))) %>% 
  group_by(combination_nr, training, correct_app) %>% 
  summarise(n=n()) %>% 
  ggplot(aes(y=n, x=as.factor(combination_nr), fill=as.factor(correct_app))) +
  geom_bar(position="stack", stat="identity", color="black") +
  scale_x_discrete(name="Combination", labels=c("8" = "VL_VM", "9" = "VL_VS", "10"="VM_VS")) +
  scale_y_continuous(name="Number of choices") +
  facet_grid(~training) +
  theme_bw() +
  scale_fill_manual(name = "Opening", #sets title
                    labels = c("0" = "Smaller", "1" = "Bigger", "2" = "No choice"),
                    values = c("0" = "#FF6666", "1" = "#00CCCC", "2" = "#808080")) +
  facet_grid(~training) +
  theme_bw() +
  ggtitle("First approached")+
  theme(plot.title = element_text(hjust = 0.5))+
  ggsave("size_approached_comparison_vertical_CDL_corrected.png", width=2100, height=2100, units = c("px"))

###Attempt----

comb.8910 %>%
  #Change NA to new value and create factor:
  mutate(correct_att=as.factor(ifelse(is.na(correct_att), "2", correct_att))) %>% 
  group_by(combination_nr, training, correct_att) %>% 
  summarise(n=n()) %>% 
  ggplot(aes(y=n, x=as.factor(combination_nr), fill=as.factor(correct_att))) +
  geom_bar(position="stack", stat="identity", color="black") +
  scale_x_discrete(name="Combination", labels=c("8" = "VL_VM", "9" = "VL_VS", "10"="VM_VS")) +
  scale_y_continuous(name="Number of choices") +
  facet_grid(~training) +
  theme_bw() +
    scale_fill_manual(name = "Opening", #sets title
                      labels = c("0" = "Smaller", "1" = "Bigger", "2" = "No choice"),
                      values = c("0" = "#FF6666", "1" = "#00CCCC", "2" = "#808080")) +
    facet_grid(~training) +
    theme_bw() +
    ggtitle("First attempted")+
    theme(plot.title = element_text(hjust = 0.5))+
  ggsave("size_attempted_comparison_vertical_CDL_corrected.png", width=2100, height=2100, units = c("px"))

###Chosen----
comb.8910 %>% 
  #Change NA to new value and create factor:
  mutate(correct=as.factor(ifelse(is.na(correct), "2", correct))) %>% 
  group_by(combination_nr, training, correct) %>% 
  summarise(n=n()) %>% 
  ggplot(aes(y=n, x=as.factor(combination_nr), fill=as.factor(correct))) +
  geom_bar(position="stack", stat="identity", color="black") +
  scale_x_discrete(name="Combination", labels=c("8" = "VL_VM", "9" = "VL_VS", "10"="VM_VS")) +
  scale_y_continuous(name="Number of choices") +
  facet_grid(~training) +
  theme_bw() +
  scale_fill_manual(name = "Opening", #sets title
                    labels = c("0" = "Smaller", "1" = "Bigger", "2" = "No choice"),
                    values = c("0" = "#FF6666", "1" = "#00CCCC", "2" = "#808080")) +
  facet_grid(~training) +
  theme_bw() +
  ggtitle("Opeing walked through")+
  theme(plot.title = element_text(hjust = 0.5))+
  ggsave("size_comparison_vertical_CDL_corrected.png", width=2100, height=2100, units = c("px"))

###Size for conference ----
comb.58<-xdata_size_shape%>%
  filter(combination_nr=="5"|combination_nr=="8")%>%
  droplevels()
comb.58 <- comb.58 %>% 
  mutate(correct = case_when(combination_nr==5&barrier_chosen=="HL" ~ 1,
                             combination_nr==8&barrier_chosen=="VL" ~ 1,
                             combination_nr==5&barrier_chosen=="HM" ~ 0,
                             combination_nr==8&barrier_chosen=="VM" ~ 0,
                             TRUE ~ NA ))
table(comb.58$size_chosen, comb.58$correct) #Check if turning into number worked

plot3<-comb.58 %>% 
  group_by(combination_nr, training, correct) %>% 
  summarise(n=n()) %>% 
  ggplot(aes(y=n, x=as.factor(combination_nr), fill=as.factor(correct))) +
  geom_bar(position="stack", stat="identity", color="black") +
  scale_x_discrete(name="Combination", labels=c("5"="HL_HM", "8" = "VL_VM")) +
  scale_y_continuous(name="Number of choices") +
  facet_grid(~training) +
  theme_bw() +
  scale_fill_discrete(name = "Correct\nchoice", #sets title
                      labels = c("0" = "Smaller", "1" = "Bigger"))+
  theme(legend.key.size = unit(1, 'cm'), legend.title = element_text(size=18,colour="white"),
        legend.text = element_text(size=15,colour="white"),
        axis.text.x=element_text(colour="white"),
        axis.text.y=element_text(colour="white"),
        axis.title.x=element_text(colour="white"),
        axis.title.y=element_text(colour="white"),
        panel.background = element_rect(fill='transparent'),
        plot.background = element_rect(fill='transparent', color=NA),
        panel.grid.major = element_blank(),
        panel.grid.minor = element_blank(),
        legend.background = element_rect(fill='transparent'),
        legend.box.background = element_rect(fill='transparent')
        )
  ggsave("size_comparison_L_M_CDL.png", width=5, height = 5)

grid.arrange(plot1, plot2,plot3, ncol=3)
ggsave("combined_plots.png",width=7, height = 10, arrangeGrob(plot1, plot2, plot3),bg='transparent')

##Latencies: ----
library(ggbeeswarm)

summary(xdata_size_shape)

size_shape_latencies <- xdata_size_shape %>% 
  mutate(barrier_chosen = 
           case_when(latency_to_reach_reward > 60 ~ NA,
                     TRUE ~ barrier_chosen), #Turn barrier chosen into NA when latency_to_reach_reward>60
         latency_to_approach = 
           case_when(latency_to_approach > 0 ~ latency_to_approach,
                     TRUE ~ NA), #Turn latency to approach into NA when trial wasn't done
         true_latency_to_reach_reward = latency_to_reach_reward-latency_to_approach, #Calculate correct latency to reach reward
         true_latency_to_reach_reward = case_when(is.na(barrier_chosen) ~ 60,
                                                  TRUE ~ true_latency_to_reach_reward), #If no choice is made, set latency to 60
         Censor=ifelse(true_latency_to_reach_reward<60, 1, 0)) %>% 
  select(-c(X, X.1, X.2, X.3))
summary(size_shape_latencies)

library(survival) #For survival analysis
library(coxme) #For Mixed Effects Cox Models
library(survminer) #For plotting purposes


#Create response variable for survival analysis:
size_shape_latencies$rv=Surv(size_shape_latencies$true_latency_to_reach_reward, size_shape_latencies$Censor)
#Divide data into combinations :1,2 ; 3,4 ; 567; 8910
size_shape_latencies.comb12<-size_shape_latencies%>%
  filter(combination_nr<= 2)%>%
  droplevels()
size_shape_latencies.comb34<-size_shape_latencies%>%
  filter(combination_nr %in% 3:4)%>%
  droplevels()
size_shape_latencies.comb567<-size_shape_latencies%>%
  filter(combination_nr %in% 5:7)%>%
  droplevels()
size_shape_latencies.solidity<-size_shape_latencies%>%
  filter(combination_nr %in% 8:10)%>%
  droplevels()

###Comb12----
Lat.full_comb12 <- coxme(rv~
                           training*combination_nr_fac +
                           (1|subject), 
                         ties = "efron", data=size_shape_latencies.comb12)

Lat.null_comb12 <- coxme(rv~
                           #training+combination_nr_fac + 
                           (1|subject), 
                         ties = "efron", data=size_shape_latencies.comb12)
as.data.frame(round(anova(Lat.null_comb12,Lat.full_comb12, test="Chisq"),4))#SIG, can evaluate interaction only

Lat.full_comb12 <- coxme(rv~
                           training*combination_nr_fac +
                           (1|subject), 
                         ties = "efron", data=size_shape_latencies.comb12)

Lat.null_comb12 <- coxme(rv~
                           training+combination_nr_fac + 
                           (1|subject), 
                         ties = "efron", data=size_shape_latencies.comb12)
as.data.frame(round(anova(Lat.null_comb12,Lat.full_comb12, test="Chisq"),4))#Not SIG, can remove interaction

Lat.full_comb12 <- coxme(rv~
                             training+combination_nr_fac +
                             (1|subject), 
                           ties = "efron", data=size_shape_latencies.comb12)

Lat.null_comb12 <- coxme(rv~
                             #training+combination_nr_fac + 
                             (1|subject), 
                           ties = "efron", data=size_shape_latencies.comb12)
as.data.frame(round(anova(Lat.null_comb12,Lat.full_comb12, test="Chisq"),4)) #Full model is significant
#       loglik   Chisq Df P(>|Chi|)
#1 -347.9539      NA NA        NA
#2 -340.1479 15.6119  1     1e-04
summary(Lat.full_comb12)
summary(Lat.full_comb12)$coefficients#Training trend, combination nr SIG


emmeans::emmeans(Lat.full_comb12, specs = pairwise ~ training+combination_nr_fac, type="response", adjust="none")
emmeans::emmeans(Lat.full_comb12, specs = pairwise ~ training+combination_nr_fac, type="response")
#survival fit for trained dogs
size_shape_latencies.comb12_trained<-size_shape_latencies.comb12%>%
  filter(training=='trained')%>%
  droplevels()
fit_comb12_trained <- survfit(rv~ combination_nr_fac, data=size_shape_latencies.comb12_trained, type = "kaplan")
survplot_com12_trained<-ggsurvplot(fit_comb12_trained, conf.int = F,  legend.labs = c("HL_VL","HM_VM"),
           data = size_shape_latencies.comb12_trained)


#survival fit for untrained dogs
size_shape_latencies.comb12_untrained<-size_shape_latencies.comb12%>%
  filter(training=='untrained')%>%
  droplevels()
fit_comb12_untrained <- survfit(rv~ combination_nr_fac, data=size_shape_latencies.comb12_untrained, type = "kaplan")
survplot_com12_untrained<-ggsurvplot(fit_comb12_untrained, conf.int = F,  legend.labs = c("HL_VL","HM_VM"),
           data = size_shape_latencies.comb12_untrained)

summary(size_shape_latencies.comb12_untrained)
summary(size_shape_latencies.comb12_trained)
#Combine the survival plots
comb12_fits<-list(trained=fit_comb12_trained, untrained=fit_comb12_untrained)
#survplot_comb12<-
  ggsurvplot_combine(comb12_fits, size_shape_latencies.comb12, legend.labs = c("Trained:HL_VL","Trained:HM_VM","Untrained:HL_VL","Untrained:HM_VM"))
ggsave("survplot_comb12.png",survplot_comb12$plot,width=9.88, height = 7.04)
library(ggbeeswarm)
ggplot(data=size_shape_latencies.comb12) +
  geom_beeswarm(aes(y=true_latency_to_reach_reward, x=combination_nr_fac, fill=training), cex =  0.5, alpha=0.7) +
  geom_boxplot(aes(y=true_latency_to_reach_reward, x=combination_nr_fac, fill=training), alpha=0.8) +
  theme_bw()

size_shape_latencies.comb12 %>% 
  group_by(combination_nr_fac) %>% 
  summarise(n=n(),
            n_60=length(true_latency_to_reach_reward[true_latency_to_reach_reward == 60]),
            mean.lat.reward = mean(true_latency_to_reach_reward), 
            median.lat.reward = median(true_latency_to_reach_reward), 
            sd.lat.reward = sd(true_latency_to_reach_reward),
            se.lat.reward = sd.lat.reward/sqrt(n)) 
###Comb34----
Lat.full_comb34 <- coxme(rv~
                           training*combination_nr_fac +
                           (1|subject), 
                         ties = "efron", data=size_shape_latencies.comb34)

Lat.null_comb34 <- coxme(rv~
                           #training+combination_nr_fac + 
                           (1|subject), 
                         ties = "efron", data=size_shape_latencies.comb34)
as.data.frame(round(anova(Lat.null_comb34,Lat.full_comb34, test="Chisq"),4))#SIG, can evaluate interaction only

Lat.full_comb34 <- coxme(rv~
                           training*combination_nr_fac +
                           (1|subject), 
                         ties = "efron", data=size_shape_latencies.comb34)

Lat.null_comb34 <- coxme(rv~
                           training+combination_nr_fac + 
                           (1|subject), 
                         ties = "efron", data=size_shape_latencies.comb34)
as.data.frame(round(anova(Lat.null_comb34,Lat.full_comb34, test="Chisq"),4)) #Not SIG, can remove interaction

Lat.full_comb34 <- coxme(rv~
                           training+combination_nr_fac +
                           (1|subject), 
                         ties = "efron", data=size_shape_latencies.comb34)

Lat.null_comb34 <- coxme(rv~
                           #training+combination_nr_fac + 
                           (1|subject), 
                         ties = "efron", data=size_shape_latencies.comb34)
as.data.frame(round(anova(Lat.null_comb34,Lat.full_comb34, test="Chisq"),4)) #Full model is significant
#loglik   Chisq Df P(>|Chi|)
#1 -352.1290      NA NA        NA
#2 -346.7111 10.8356  2    0.0044
summary(Lat.full_comb34)
summary(Lat.full_comb34)$coefficients#both training and combination nr SIG


emmeans::emmeans(Lat.full_comb34, specs = pairwise ~ training+combination_nr_fac, type="response", adjust="none")
emmeans::emmeans(Lat.full_comb34, specs = pairwise ~ training+combination_nr_fac, type="response")

#survival fit for trained dogs
size_shape_latencies.comb34_trained<-size_shape_latencies.comb34%>%
  filter(training=='trained')%>%
  droplevels()
fit_comb34_trained <- survfit(rv~ combination_nr_fac, data=size_shape_latencies.comb34_trained, type = "kaplan")
survplot_com34_trained<-ggsurvplot(fit_comb34_trained, conf.int = F,  legend.labs = c("HL_CL","VL_CL"),
                                   data = size_shape_latencies.comb34_trained)
#survival fit for untrained dogs
size_shape_latencies.comb34_untrained<-size_shape_latencies.comb34%>%
  filter(training=='untrained')%>%
  droplevels()
fit_comb34_untrained <- survfit(rv~ combination_nr_fac, data=size_shape_latencies.comb34_untrained, type = "kaplan")
survplot_com34_untrained<-ggsurvplot(fit_comb34_untrained, conf.int = F,  legend.labs = c("HL_CL","VL_CL"),
                                     data = size_shape_latencies.comb34_untrained)
summary(size_shape_latencies.comb34_untrained)
summary(size_shape_latencies.comb34_trained)
#Combine the survival plots
comb34_fits<-list(trained=fit_comb34_trained, untrained=fit_comb34_untrained)
survplot_comb34<-ggsurvplot_combine(comb34_fits, size_shape_latencies.comb34, legend.labs = c("Trained:HL_CL","Trained:VL_CL","Untrained:HL_CL","Untrained:VL_CL"))
ggsave("survplot_comb34.png",survplot_comb34$plot,width=9.88, height = 7.04)

library(ggbeeswarm)
ggplot(data=size_shape_latencies.comb34) +
  geom_beeswarm(aes(y=true_latency_to_reach_reward, x=combination_nr_fac, fill=training), cex =  0.5, alpha=0.7) +
  geom_boxplot(aes(y=true_latency_to_reach_reward, x=combination_nr_fac, fill=training), alpha=0.8) +
  theme_bw()

size_shape_latencies.comb34 %>% 
  group_by(combination_nr_fac) %>% 
  summarise(n=n(),
            n_60=length(true_latency_to_reach_reward[true_latency_to_reach_reward == 60]),
            mean.lat.reward = mean(true_latency_to_reach_reward), 
            median.lat.reward = median(true_latency_to_reach_reward), 
            sd.lat.reward = sd(true_latency_to_reach_reward),
            se.lat.reward = sd.lat.reward/sqrt(n)) 
###Comb567----
Lat.full_comb567 <- coxme(rv~
                           training*combination_nr_fac +
                           (1|subject), 
                         ties = "efron", data=size_shape_latencies.comb567)

Lat.null_comb567 <- coxme(rv~
                           #training+combination_nr_fac + 
                           (1|subject), 
                         ties = "efron", data=size_shape_latencies.comb567)
as.data.frame(round(anova(Lat.null_comb567,Lat.full_comb567, test="Chisq"),4))#SIG, can evaluate interaction only

Lat.full_comb567 <- coxme(rv~
                           training*combination_nr_fac +
                           (1|subject), 
                         ties = "efron", data=size_shape_latencies.comb567)

Lat.null_comb567 <- coxme(rv~
                           training+combination_nr_fac + 
                           (1|subject), 
                         ties = "efron", data=size_shape_latencies.comb567)
as.data.frame(round(anova(Lat.null_comb567,Lat.full_comb567, test="Chisq"),4)) #Not SIG, can remove interaction

Lat.full_comb567 <- coxme(rv~
                           training+combination_nr_fac +
                           (1|subject), 
                         ties = "efron", data=size_shape_latencies.comb567)

Lat.null_comb567 <- coxme(rv~
                           #training+combination_nr_fac + 
                           (1|subject), 
                         ties = "efron", data=size_shape_latencies.comb567)
as.data.frame(round(anova(Lat.null_comb567,Lat.full_comb567, test="Chisq"),8)) #Full model is significant
#loglik    Chisq Df P(>|Chi|)
#1 -572.4308       NA NA        NA
#2 -553.8370 37.18768  3     4e-08
summary(Lat.full_comb567)
summary(Lat.full_comb567)$coefficients#both training and combination nr SIG


emmeans::emmeans(Lat.full_comb567, specs = pairwise ~ training+combination_nr_fac, type="response", adjust="none")
emmeans::emmeans(Lat.full_comb567, specs = pairwise ~ training+combination_nr_fac, type="response")

#survival fit for trained dogs
size_shape_latencies.comb567_trained<-size_shape_latencies.comb567%>%
  filter(training=='trained')%>%
  droplevels()
fit_comb567_trained <- survfit(rv~ combination_nr_fac, data=size_shape_latencies.comb567_trained, type = "kaplan")
survplot_com567_trained<-ggsurvplot(fit_comb567_trained, conf.int = F,  legend.labs = c("HL_HM","HL_HS", "HM_HS"),
                                   data = size_shape_latencies.comb567_trained)
#survival fit for untrained dogs
size_shape_latencies.comb567_untrained<-size_shape_latencies.comb567%>%
  filter(training=='untrained')%>%
  droplevels()
fit_comb567_untrained <- survfit(rv~ combination_nr_fac, data=size_shape_latencies.comb567_untrained, type = "kaplan")
survplot_com567_untrained<-ggsurvplot(fit_comb567_untrained, conf.int = F,  legend.labs = c("HL_HM","HL_HS", "HM_HS"),
                                     data = size_shape_latencies.comb567_untrained)
summary(size_shape_latencies.comb567_untrained)
summary(size_shape_latencies.comb567_trained)
#Combine the survival plots
comb567_fits<-list(trained=fit_comb567_trained, untrained=fit_comb567_untrained)
survplot_comb567<-ggsurvplot_combine(comb567_fits, size_shape_latencies.comb567, legend.labs = c("Trained:HL_HM","Trained:HL_HS","Trained:HM_HS","Untrained:HL_HM","Untrained:HL_HS","Untrained:HM_HS"))
ggsave("survplot_comb567.png",survplot_comb567$plot,width=9.88, height = 7.04)

library(ggbeeswarm)
ggplot(data=size_shape_latencies.comb567) +
  #geom_beeswarm(aes(y=true_latency_to_reach_reward, x=combination_nr_fac, fill=training), cex =  0.5, alpha=0.7) +
  geom_boxplot(aes(y=true_latency_to_reach_reward, x=combination_nr_fac, fill=training), alpha=0.8) +
  theme_bw()

size_shape_latencies.comb567 %>% 
  group_by(combination_nr_fac) %>% 
  summarise(n=n(),
            n_60=length(true_latency_to_reach_reward[true_latency_to_reach_reward == 60]),
            mean.lat.reward = mean(true_latency_to_reach_reward), 
            median.lat.reward = median(true_latency_to_reach_reward), 
            sd.lat.reward = sd(true_latency_to_reach_reward),
            se.lat.reward = sd.lat.reward/sqrt(n)) 
###Comb8910----
Lat.full_comb8910 <- coxme(rv~
                            training*combination_nr_fac +
                            (1|subject), 
                          ties = "efron", data=size_shape_latencies.comb8910)

Lat.null_comb8910 <- coxme(rv~
                            #training+combination_nr_fac + 
                            (1|subject), 
                          ties = "efron", data=size_shape_latencies.comb8910)
as.data.frame(round(anova(Lat.null_comb8910,Lat.full_comb8910, test="Chisq"),4))#SIG, can evaluate interaction only

Lat.full_comb8910 <- coxme(rv~
                            training*combination_nr_fac +
                            (1|subject), 
                          ties = "efron", data=size_shape_latencies.comb8910)

Lat.null_comb8910 <- coxme(rv~
                            training+combination_nr_fac + 
                            (1|subject), 
                          ties = "efron", data=size_shape_latencies.comb8910)
as.data.frame(round(anova(Lat.null_comb8910,Lat.full_comb8910, test="Chisq"),4)) #Not SIG, can remove interaction

Lat.full_comb8910 <- coxme(rv~
                            training+combination_nr_fac +
                            (1|subject), 
                          ties = "efron", data=size_shape_latencies.comb8910)

Lat.null_comb8910 <- coxme(rv~
                            #training+combination_nr_fac + 
                            (1|subject), 
                          ties = "efron", data=size_shape_latencies.comb8910)
as.data.frame(round(anova(Lat.null_comb8910,Lat.full_comb8910, test="Chisq"),8)) #Full model is significant
#loglik    Chisq Df P(>|Chi|)
#1 -589.3154       NA NA        NA
#2 -573.4712 31.68834  3   6.1e-07
summary(Lat.full_comb8910)$coefficients#both training and combination nr SIG


emmeans::emmeans(Lat.full_comb8910, specs = pairwise ~ training+combination_nr_fac, type="response", adjust="none")
emmeans::emmeans(Lat.full_comb8910, specs = pairwise ~ training+combination_nr_fac, type="response")

#survival fit for trained dogs
size_shape_latencies.comb8910_trained<-size_shape_latencies.comb8910%>%
  filter(training=='trained')%>%
  droplevels()
fit_comb8910_trained <- survfit(rv~ combination_nr_fac, data=size_shape_latencies.comb8910_trained, type = "kaplan")
survplot_com8910_trained<-ggsurvplot(fit_comb8910_trained, conf.int = F,  legend.labs = c("VL_VM","VL_VS", "VM_VS"),
                                    data = size_shape_latencies.comb8910_trained)
#survival fit for untrained dogs
size_shape_latencies.comb8910_untrained<-size_shape_latencies.comb8910%>%
  filter(training=='untrained')%>%
  droplevels()
fit_comb8910_untrained <- survfit(rv~ combination_nr_fac, data=size_shape_latencies.comb8910_untrained, type = "kaplan")
survplot_com8910_untrained<-ggsurvplot(fit_comb8910_untrained, conf.int = F,  legend.labs = c("VL_VM","VL_VS", "VM_VS"),
                                      data = size_shape_latencies.comb8910_untrained)
summary(size_shape_latencies.comb8910_untrained)
summary(size_shape_latencies.comb8910_trained)
#Combine the survival plots
comb8910_fits<-list(trained=fit_comb8910_trained, untrained=fit_comb8910_untrained)
survplot_comb8910<-ggsurvplot_combine(comb8910_fits, size_shape_latencies.comb8910, legend.labs = c("Trained:VL_VM","Trained:VL_VS","Trained:VM_VS","Untrained:VL_VM","Untrained:VL_VS","Untrained:VM_VS"))
ggsave("survplot_comb8910.png",survplot_comb8910$plot,width=9.88, height = 7.04)

library(ggbeeswarm)
ggplot(data=size_shape_latencies.comb8910) +
  #geom_beeswarm(aes(y=true_latency_to_reach_reward, x=combination_nr_fac, fill=training), cex =  0.5, alpha=0.7) +
  geom_boxplot(aes(y=true_latency_to_reach_reward, x=combination_nr_fac, fill=training), alpha=0.8) +
  theme_bw()

size_shape_latencies.comb8910 %>% 
  group_by(combination_nr_fac) %>% 
  summarise(n=n(),
            n_60=length(true_latency_to_reach_reward[true_latency_to_reach_reward == 60]),
            mean.lat.reward = mean(true_latency_to_reach_reward), 
            median.lat.reward = median(true_latency_to_reach_reward), 
            sd.lat.reward = sd(true_latency_to_reach_reward),
            se.lat.reward = sd.lat.reward/sqrt(n)) 
 
#Solidity: ----
 
###Set up the data: ----
summary(xdata_solidity)
xdata_solidity <- xdata_solidity %>% 
   mutate(combination_nr = case_when(combination =="Pa_Pl" ~ 1,
                                     combination =="Pl_Pa" ~ 1,
                                     combination =="Pl_Wo" ~ 2,
                                     combination =="Wo_Pl" ~ 2,
                                     combination =="Pa_Wo" ~ 3,
                                     combination =="Wo_Pa" ~ 3))
 
table(xdata_solidity$combination_nr, xdata_solidity$combination) #Check if creating the combination number worked
xdata_solidity <- xdata_solidity %>% 
   mutate(correct = case_when(combination_nr==1 & barrier_chosen=="Pl" ~ 1,
                              combination_nr==2 & barrier_chosen=="Pl" ~ 1,
                              combination_nr==3 & barrier_chosen=="Pa" ~ 1,
                              combination_nr==1 & barrier_chosen=="Pa" ~ 0,
                              combination_nr==2&barrier_chosen=="Wo" ~ 0,
                              combination_nr==3&barrier_chosen=="Wo" ~ 0,
                              TRUE ~ NA),
          correct_app = case_when(combination_nr==1&first_approached=="Pl" ~ 1,
                              combination_nr==2&first_approached=="Pl" ~ 1,
                              combination_nr==3&first_approached=="Pa" ~ 1,
                              combination_nr==1&first_approached=="Pa" ~ 0,
                              combination_nr==2&first_approached=="Wo" ~ 0,
                              combination_nr==3&first_approached=="Wo" ~ 0,
                              TRUE ~ NA ),
          correct_att = case_when(combination_nr==1&first_attempt=="Pl" ~ 1,
                              combination_nr==2&first_attempt=="Pl" ~ 1,
                              combination_nr==3&first_attempt=="Pa" ~ 1,
                              combination_nr==1&first_attempt=="Pa" ~ 0,
                              combination_nr==2&first_attempt=="Wo" ~ 0,
                              combination_nr==3&first_attempt=="Wo" ~ 0,
                              TRUE ~ NA ))
table(xdata_solidity$barrier_chosen, xdata_solidity$correct) #Check if turning into number worked
 
table(xdata_solidity$first_approached, xdata_solidity$correct_app) #Check if turning into number worked
 
table(xdata_solidity$first_attempt, xdata_solidity$correct_att) #Check if turning into number worked
#Create factor of combination_nr
xdata_solidity <- xdata_solidity%>%
   mutate(combination_nr_fac = as.factor(combination_nr))
view(xdata_solidity)

##Approach----
###Question: difference between trained and untrained dogs: ----
#Proper Test using a mixed logistic regression: ---
library(lme4)
#Data in each cell of the interaction?:
table(xdata_solidity$correct_app, xdata_solidity$training, xdata_solidity$combination_nr, useNA = "ifany")
table(xdata_solidity$subject, useNA = "ifany")
 
#Should we include random slopes?:
#using roger's functions
source("diagnostic_fcns.r")
xx.fe.re_app=fe.re.tab(fe.model="correct_app ~ training*combination_nr_fac + age_days + trial",
                    re="(1|subject)", data=xdata_solidity)
xx.fe.re_app$summary
#Include:
# combination_nr_fac_within_subject (factor)
#each subject only one within each level of training, so we shouldn't include training or the interaction (as it depends on the training)
 
#Create a data frame from the object created by fe.re.tab to use to fit the model:
t.data_solidity_app=xx.fe.re_app$data
str(t.data_solidity_app)
#For factors: center the (already by fe.re.tab) created dummy variables (for combination_nr_fac) for the RANDOM SLOPES ONLY (fixed effect stays normal), these are numeric in the output by fe.re.tab, but this is good
t.data_solidity_app$combination_nr_fac.2=t.data_solidity_app$combination_nr_fac.2-mean(t.data_solidity_app$combination_nr_fac.2)
t.data_solidity_app$combination_nr_fac.3=t.data_solidity_app$combination_nr_fac.3-mean(t.data_solidity_app$combination_nr_fac.3)
t.data_solidity_app$z.trial=as.vector(scale(t.data_solidity_app$trial))
 
#Proper Test using a mixed logistic regression: ---
library(lme4)
#Create full model:
glmm_comb.solidity.app.full.wc <- glmer(correct_app ~ 
                                            training*combination_nr_fac + 
                                           z.trial + 
                                            (1 + combination_nr_fac.2 + combination_nr_fac.3 + z.trial | subject), 
                                          data = t.data_solidity_app, family = "binomial")
 
#RF: singular?: 
#Check random effects for random intercepts or slopes that do not explain variation:
summary(glmm_comb.solidity.app.full.wc)$varcor
#Trying without corr
glmm_comb.solidity.app.full.woc <- glmer(correct_app ~ 
                                              training*combination_nr_fac + 
                                              z.trial + 
                                              (1 + combination_nr_fac.2 + combination_nr_fac.3 + z.trial || subject), 
                                            data = t.data_solidity_app, family = "binomial")
summary(glmm_comb.solidity.app.full.woc)$varcor

logLik(glmm_comb.solidity.app.full.wc)
logLik(glmm_comb.solidity.app.full.woc)
#Not much difference, can remove the correlations
#drop1
as.data.frame(round(drop1(glmm_comb.solidity.app.full.woc, test="Chisq"),4))
#Not SIG, can remove interaction; also trial has almost 0 effect which is cool
#Create reduced full model
glmm_comb.solidity.app.red.full.woc <- glmer(correct_app ~ 
                                           training+combination_nr_fac + 
                                           z.trial + 
                                           (1 + combination_nr_fac.2 + combination_nr_fac.3 + z.trial || subject), 
                                         data = t.data_solidity_app, family = "binomial")

#Create null model
glmm_comb.solidity.app.red.null.woc <- glmer(correct_app ~ 
                                               #training+combination_nr_fac + 
                                               z.trial + 
                                               (1 + combination_nr_fac.2 + combination_nr_fac.3 + z.trial || subject), 
                                             data = t.data_solidity_app, family = "binomial")
#p-value for "training" based on Likelihood Ratio Test (Pr(>Chisq)):
as.data.frame(round(anova(glmm_comb.solidity.app.red.full.woc, glmm_comb.solidity.app.red.null.woc, test="Chisq"),4))
#check what is driving the p-value
summary(glmm_comb.solidity.app.red.full.woc )$coefficients #untrained, comb3
#Estimated probabilities for choosing "correct" shape across combination:
emmeans::emmeans(glmm_comb.solidity.app.red.full.woc, specs = pairwise ~ combination_nr_fac, type="response")
#comb 3 different from others (slightly lower prob)
#Estimated probabilities for choosing "correct" shape across training:
emmeans::emmeans(glmm_comb.solidity.app.red.full.woc, specs = pairwise ~ training, type="response")#untrained above chance
#Estimated probabilities for choosing "correct" shape overall:
emmeans::emmeans(glmm_comb.solidity.app.red.full.woc, specs = pairwise ~ training+combination_nr_fac, type="response")


library(effects)
#effect_solidity_app<-
plot(effects::effect(c("training","combination_nr_fac"), glmm_comb.solidity.app.red.full.woc),
      multiline=T, 
      xlab="Combination",
      ylab="Probability to approach correct",
      rug=FALSE, #show location of values for x-axis
      type="response",#y-axis in link or response space? Rescale is default 
      ylim=c(0,1),
      main="Title",
      confint=list(style="bars") # "bars" "lines" "bands"
 )
##Attempt----
###Question: difference between trained and untrained dogs: ----
 
#Should we include random slopes?:
table(xdata_solidity$subject, xdata_solidity$combination_nr)
#using roger's functions
source("diagnostic_fcns.r")
xx.fe.re_att=fe.re.tab(fe.model="correct_att ~ training*combination_nr_fac + trial",
                    re="(1|subject)", data=xdata_solidity)
xx.fe.re_att$summary
#Include:
# combination_nr_fac_within_subject (factor)
#each subject only one within each level of training, so we shouldn't include training or the interaction (as it depends on the training)

#Create a data frame from the object created by fe.re.tab to use to fit the model:
t.data_solidity_att=xx.fe.re_att$data
str(t.data_solidity_att)
#For factors: center the (already by fe.re.tab) created dummy variables (for combination_nr_fac) for the RANDOM SLOPES ONLY (fixed effect stays normal), these are numeric in the output by fe.re.tab, but this is good
t.data_solidity_att$combination_nr_fac.2=t.data_solidity_att$combination_nr_fac.2-mean(t.data_solidity_att$combination_nr_fac.2)
t.data_solidity_att$combination_nr_fac.3=t.data_solidity_att$combination_nr_fac.3-mean(t.data_solidity_att$combination_nr_fac.3)
t.data_solidity_att$z.trial=as.vector(scale(t.data_solidity_att$trial))

#Proper Test using a mixed logistic regression: ---
library(lme4)
#Create full model:
glmm_comb.solidity.att.full <- glmer(correct_att ~ 
                                            training*combination_nr_fac +
                                           z.trial+
                                            (1 + combination_nr_fac.2 + combination_nr_fac.3 | subject), 
                                          data = t.data_solidity_att, family = "binomial")
#RF: convergence error, use different optimizer
#Define the optimizer
contr.g = glmerControl(optimizer="bobyqa", optCtrl=list(maxfun=200000))
#Re-run the test with different optimizer
glmm_comb.solidity.att.full.wc <- glmer(correct_att ~ 
                                           training*combination_nr_fac +
                                          z.trial+
                                           (1 + combination_nr_fac.2 + combination_nr_fac.3 | subject), 
                                         data = t.data_solidity_att, family = "binomial",
                                         control=contr.g)
#RF: singular model, check slopes for extreme correlations:
summary(glmm_comb.solidity.att.full.wc)$varcor
#RF: extreme correlations between slopes, remove correlations between slopes (by adding another "|" (pipe) between random slopes and intercepts:
glmm_comb.solidity.att.full.woc <- glmer(correct_att ~ 
                                              training*combination_nr_fac +
                                           z.trial+
                                              (1 + combination_nr_fac.2 + combination_nr_fac.3 || subject), 
                                            data = t.data_solidity_att, family = "binomial",
                                            control=contr.g)
summary(glmm_comb.solidity.att.full.woc)$varcor

logLik(glmm_comb.solidity.att.full.wc)
logLik(glmm_comb.solidity.att.full.woc)
#RF: not much difference, correlation parameters do not explain much. Go with model without correlations (woc).
#glmm_comb.solidity.att.full.woc
#drop1
as.data.frame(round(drop1(glmm_comb.solidity.att.full.woc, test="Chisq"),4)) 
#not SIG can remove interaction
#Create reduced model without corr 
glmm_comb.solidity.att.red.full.woc <- glmer(correct_att ~ 
                                           training+combination_nr_fac +
                                             z.trial+
                                           (1 + combination_nr_fac.2 + combination_nr_fac.3 || subject), 
                                         data = t.data_solidity_att, family = "binomial",
                                         control=contr.g)

#Create null model:
glmm_comb.solidity.att.null.woc <- glmer(correct_att ~ 
                                           z.trial+
                                               (1 + combination_nr_fac.2 + combination_nr_fac.3 || subject), 
                                             data = t.data_solidity_att, family = "binomial",
                                             control=contr.g)
#p-value for "training" based on Likelihood Ratio Test (Pr(>Chisq)):
as.data.frame(round(anova(glmm_comb.solidity.att.null.woc, glmm_comb.solidity.att.red.full.woc, test="Chisq"),4)) #SIG
#check what is driving the p-value
summary(glmm_comb.solidity.att.red.full.woc )$coefficients #trained (intercept) and comb 2
#Estimated probabilities for choosing "correct" shape across combination:
emmeans::emmeans(glmm_comb.solidity.att.red.full.woc, specs = pairwise ~ combination_nr_fac, type="response")
#comb 2 different from others (slightly higher prob)
#Estimated probabilities for choosing "correct" shape across training:
emmeans::emmeans(glmm_comb.solidity.att.red.full.woc, specs = pairwise ~ training, type="response")#both above chance

library(effects)
plot(effects::effect(c("training","combination_nr_fac"), glmm_comb.solidity.att.red.full.woc), 
     multiline=T, 
     xlab="Combination",
     ylab="Probability to attempt correct", 
     rug=FALSE, #show location of values for x-axis
     type="response",#y-axis in link or response space? Rescale is default 
     ylim=c(0,1),
     main="Title",
     confint=list(style="bars") # "bars" "lines" "bands"
)

 
##Chosen----
###Question: difference between trained and untrained dogs: ----
#Only looking at combination_nr == 1 because the other two were impossible to fail (wooden barrier could never be chosen)
xdata_solidity_c1 <- xdata_solidity %>% 
   filter(combination_nr < 2) %>% droplevels()
str(xdata_solidity_c1)
xdata_solidity_c1$z.trial=as.vector(scale(xdata_solidity_c1$trial))
#Proper Test using a mixed logistic regression
library(lme4)
#Create full model:
table(xdata_solidity_c1$subject, xdata_solidity_c1$correct, xdata_solidity_c1$training)
glmm_comb.solidity.full <- glmer(correct ~ 
                               training +
                               (1|subject), 
                             data = xdata_solidity_c1, family = "binomial")
#RF: since there's one predictor we can look at the effect of "training" without the need for a full-null comparison:
round(as.data.frame(drop1(glmm_comb.solidity.full, test="Chisq")),4)
#          npar      AIC    LRT Pr(Chi)
# <none>     NA 351.5033     NA      NA
# training    1 354.4111 4.9078  0.0267
#Significant effect of training
emmeans::emmeans(glmm_comb.solidity.full, specs = pairwise ~ training, type="response")
#both groups performed above chance, but untrained dogs performed better
library(effects)
plot(effects::effect("training", glmm_comb.solidity.full), 
     multiline=T, 
     ylab="Probability to choose correct", 
     rug=FALSE, #show location of values for x-axis
     type="response",#y-axis in link or response space? Rescale is default 
     ylim=c(0,1),
     main="Title",
     confint=list(style="bars") # "bars" "lines" "bands"
)

##Plotting Solidity: ----
 
###Approach----

xdata_solidity %>% 
  #Change NA to new value and create factor:
  mutate(correct_app=as.factor(ifelse(is.na(correct_app), "2", correct_app))) %>% 
   group_by(combination_nr, training, correct_app) %>% 
   summarise(n=n()) %>%
   ggplot(aes(y=n, x=as.factor(combination_nr), fill=correct_app)) +
   geom_bar(position="stack", stat="identity", color="black") +
   scale_x_discrete(name="Combination", labels=c("1" = "Pl_Pa", "2" = "Pl_Wo", "3"="Pa_Wo")) +
   scale_y_continuous(name="Number of choices") +
   facet_grid(~training) +
   theme_bw() +
   scale_fill_manual(name = "Opening", #sets title
                       labels = c("0" = "Harder barrier", "1" = "Softer barrier", "2" = "No choice"),
                       values = c("0" = "#FF6666", "1" = "#00CCCC", "2" = "#808080")) +
   facet_grid(~training) +
   theme_bw() +
   ggtitle("First approached")+
   theme(plot.title = element_text(hjust = 0.5))+
     
   ggsave("solidity_approached_CDL_corrected.png", width=2100, height=2100, units = c("px"))
###Attempt----
xdata_solidity %>% 
  #Change NA to new value and create factor:
  mutate(correct_att=as.factor(ifelse(is.na(correct_att), "2", correct_att))) %>% 
   group_by(combination_nr, training, correct_att) %>% 
   summarise(n=n()) %>% 
   ggplot(aes(y=n, x=as.factor(combination_nr), fill=as.factor(correct_att))) +
   geom_bar(position="stack", stat="identity", color="black") +
   scale_x_discrete(name="Combination", labels=c("1" = "Pl_Pa", "2" = "Pl_Wo", "3"="Pa_Wo")) +
   scale_y_continuous(name="Number of choices") +
   facet_grid(~training) +
   theme_bw() +
  scale_fill_manual(name = "Opening", #sets title
                    labels = c("0" = "Harder barrier", "1" = "Softer barrier", "2" = "No choice"),
                    values = c("0" = "#FF6666", "1" = "#00CCCC", "2" = "#808080")) +
  facet_grid(~training) +
  theme_bw() +
  ggtitle("First attempted")+
  theme(plot.title = element_text(hjust = 0.5))+
   ggsave("solidity_attempted_CDL_corrected.png", width=2100, height=2100, units = c("px"))
###Chosen----
xdata_solidity %>% 
  #Change NA to new value and create factor:
  mutate(correct=as.factor(ifelse(is.na(correct), "2", correct))) %>% 
   group_by(combination_nr, training, correct) %>% 
   summarise(n=n()) %>% 
   ggplot(aes(y=n, x=as.factor(combination_nr), fill=as.factor(correct))) +
   geom_bar(position="stack", stat="identity", color="black") +
   scale_x_discrete(name="Combination", labels=c("1" = "Pl_Pa", "2" = "Pl_Wo", "3"="Pa_Wo")) +
   scale_y_continuous(name="Number of choices") +
   facet_grid(~training) +
   theme_bw() +
  scale_fill_manual(name = "Opening", #sets title
                    labels = c("0" = "Harder barrier", "1" = "Softer barrier", "2" = "No choice"),
                    values = c("0" = "#FF6666", "1" = "#00CCCC", "2" = "#808080")) +
  facet_grid(~training) +
  theme_bw() +
  ggtitle("Opeing walked through")+
  theme(plot.title = element_text(hjust = 0.5))+

   ggsave("solidity_CDL_corrected.png", width=2100, height=2100, units = c("px"))
 
###Solidity for conference ----
comb.plpa<-xdata_solidity%>%
   filter(combination_nr=="1")%>%
   group_by(combination_nr, training, correct)%>%
   summarise(n=n())%>%
   ggplot(aes(y=n, x=as.factor(combination_nr), fill=as.factor(correct)))+
   geom_bar(position="stack", stat="identity", color="black")+
   scale_x_discrete(name="Combination", labels=c("1"="Pl_Pa"))+
   scale_y_continuous(name="Number of choices")+
   facet_grid(~training)+
   theme_bw()+
   scale_fill_discrete(name = "Correct\nchoice",
                       labels = c("0" = "Paper", "1"="Plant"))+
   theme(legend.key.size = unit(1, 'cm'), 
         legend.title = element_text(size=18, colour = 'white'),
         legend.text = element_text(size=15,colour = 'white'),
         axis.text.x=element_text(colour="white"),
         axis.text.y=element_text(colour="white"),
         axis.title.x=element_text(colour="white"),
         axis.title.y=element_text(colour="white"),
     panel.background = element_rect(fill='transparent'),
     plot.background = element_rect(fill='transparent', color=NA),
     panel.grid.major = element_blank(),
     panel.grid.minor = element_blank(),
     legend.background = element_rect(fill='transparent'),
     legend.box.background = element_rect(fill='transparent')
   )+
   ggsave("solidity_for_poster_CDL.png", width=5, height = 5,bg='transparent')
 
##Latencies: ----
library(ggbeeswarm)
 
xdata_solidity %>% 
   filter(latency_to_reach_reward>0) %>%
   filter(latency_to_reach_reward<60)%>%
   ggplot(aes(y=latency_to_reach_reward, x=as.factor(combination_nr))) +
   geom_boxplot() + 
   geom_beeswarm(aes(fill=subject), size=5, color="black", shape=21, cex=1.5, alpha=0.8) + theme_bw() 
 
summary(xdata_solidity)
View(xdata_solidity) 

solidity_latencies <- xdata_solidity %>% 
  mutate(barrier_chosen = 
           case_when(latency_to_reach_reward > 60 ~ NA,
                     TRUE ~ barrier_chosen), #Turn barrier chosen into NA when latency_to_reach_reward>60
         latency_to_approach = 
           case_when(latency_to_approach > 0 ~ latency_to_approach,
                                         TRUE ~ NA), #Turn latency to approach into NA when trial wasn't done
         true_latency_to_reach_reward = latency_to_reach_reward-latency_to_approach, #Calculate correct latency to reach reward
         true_latency_to_reach_reward = case_when(is.na(barrier_chosen) ~ 60,
                     TRUE ~ true_latency_to_reach_reward), #If no choice is made, set latency to 60
    Censor=ifelse(true_latency_to_reach_reward<60, 1, 0)) %>% 
  select(-c(X, X.1, X.2, X.3))
summary(solidity_latencies)

library(survival) #For survival analysis
library(coxme) #For Mixed Effects Cox Models
library(survminer) #For plotting purposes

 
#Create response variable for survival analysis:
solidity_latencies$rv=Surv(solidity_latencies$true_latency_to_reach_reward, solidity_latencies$Censor)
 
Lat.full_solidity <- coxme(rv~
                     training*combination_nr_fac +
                     (1|subject), 
                   ties = "efron", data=solidity_latencies)

Lat.null_solidity <- coxme(rv~
                             #training+combination_nr_fac + 
                           (1|subject), 
                           ties = "efron", data=solidity_latencies)

as.data.frame(round(anova(Lat.null_solidity,Lat.full_solidity, test="Chisq"),8)) #SIG, can evaluate interaction alone

Lat.full_solidity <- coxme(rv~
                             training*combination_nr_fac +
                             (1|subject), 
                           ties = "efron", data=solidity_latencies)

Lat.null_solidity <- coxme(rv~
                             training+combination_nr_fac + 
                             (1|subject), 
                           ties = "efron", data=solidity_latencies)

as.data.frame(round(anova(Lat.null_solidity,Lat.full_solidity, test="Chisq"),8)) #Not SIG, can remove interaction

Lat.full_solidity <- coxme(rv~
                             training+combination_nr_fac +
                             (1|subject), 
                           ties = "efron", data=solidity_latencies)

Lat.null_solidity <- coxme(rv~
                             #training+combination_nr_fac + 
                             (1|subject), 
                           ties = "efron", data=solidity_latencies)

as.data.frame(round(anova(Lat.null_solidity,Lat.full_solidity, test="Chisq"),8)) #
#      loglik    Chisq Df P(>|Chi|)
# 1 -5062.735       NA NA        NA
# 2 -4899.271 326.9282  2         0
summary(Lat.full_solidity)
#check what is driving the p-value
summary(Lat.full_solidity )$coefficients 

emmeans::emmeans(Lat.full_solidity, specs = pairwise ~ training, type="response", adjust="none")
emmeans::emmeans(Lat.full_solidity, specs = pairwise ~ combination_nr_fac, type="response", adjust="none")
emmeans::emmeans(Lat.full_solidity, specs = pairwise ~ combination_nr_fac, type="response")

#survival fit for trained dogs
solidity_latencies_trained<-solidity_latencies%>%
  filter(training=='trained')%>%
  droplevels()
fit_solidity_trained <- survfit(rv~ combination_nr_fac, data=solidity_latencies_trained, type = "kaplan")
survplot_solidity_trained<-ggsurvplot(fit_solidity_trained, conf.int = F,  legend.labs = c("Pl_Pa","Pl_Wo","Pa_Wo"),
                                   data = solidity_latencies_trained)


#survival fit for untrained dogs
solidity_latencies_untrained<-solidity_latencies%>%
  filter(training=='untrained')%>%
  droplevels()
fit_solidity_untrained <- survfit(rv~ combination_nr_fac, data=solidity_latencies_untrained, type = "kaplan")
survplot_solidity_untrained<-ggsurvplot(fit_solidity_untrained, conf.int = F,  legend.labs = c("Pl_Pa","Pl_Wo","Pa_Wo"),
                                     data = solidity_latencies_untrained)

summary(solidity_latencies_untrained)
summary(solidity_latencies_trained)
#Combine the survival plots
solidity_fits<-list(trained=fit_solidity_trained, untrained=fit_solidity_untrained)
survplot_solidity<-ggsurvplot_combine(solidity_fits, solidity_latencies, legend.labs = c("Trained:Pl_Pa","Trained:Pl_Wo","Trained:Pa_Wo","Untrained:Pl_Pa","Untrained:Pl_Wo","Untrained:Pa_Wo"))
ggsave("survplot_solidity.png",survplot_solidity$plot,width=9.88, height = 7.04)
 

library(ggbeeswarm)
ggplot(data=solidity_latencies) +
  geom_beeswarm(aes(y=true_latency_to_reach_reward, x=combination_nr_fac), cex=0.5, alpha=0.7) +
  geom_boxplot(aes(y=true_latency_to_reach_reward, x=combination_nr_fac), alpha=0.8) +
  theme_bw()
  
solidity_latencies %>% 
  group_by(combination_nr_fac) %>% 
  summarise(n=n(),
    n_60=length(true_latency_to_reach_reward[true_latency_to_reach_reward == 60]),
    mean.lat.reward = mean(true_latency_to_reach_reward), 
    median.lat.reward = median(true_latency_to_reach_reward), 
    sd.lat.reward = sd(true_latency_to_reach_reward),
    se.lat.reward = sd.lat.reward/sqrt(n)) 


#Mixed combinations: ----
 
###Set up the data: ----
  
xdata_mixed$combination_nr = case_when(xdata_mixed$combination =="CM_HL" ~ 11, #naming the remaining combinations
                                        xdata_mixed$combination =="CM_VL" ~ 12,
                                        xdata_mixed$combination =="HL_VM" ~ 13,
                                        xdata_mixed$combination =="HL_VS" ~ 14,
                                        xdata_mixed$combination =="VL_HM" ~ 15,
                                        xdata_mixed$combination =="VL_HS" ~ 16,
                                        xdata_mixed$combination =="HM_VS" ~ 17,
                                        xdata_mixed$combination =="VM_HS" ~ 18,
                                        xdata_mixed$combination =="HL_CM" ~ 11,
                                        xdata_mixed$combination =="VL_CM" ~ 12,
                                        xdata_mixed$combination =="VM_HL" ~ 13,
                                        xdata_mixed$combination =="VS_HL" ~ 14,
                                        xdata_mixed$combination =="HM_VL" ~ 15,
                                        xdata_mixed$combination =="HS_VL" ~ 16,
                                        xdata_mixed$combination =="VS_HM" ~ 17,
                                        xdata_mixed$combination =="HS_VM" ~ 18) 
table(xdata_mixed$combination,xdata_mixed$combination_nr) #checking if it worked
 
###Defining correct choice----
#There was no difference between V and H or L and M; therefore the ranking is V or H (1) > C (0) and L or M (1) > S(0)
#Tie breakers for plotting sake: L>M
#Will plot each the combinations in pairs for easier comparison.
 
xdata_mixed <- xdata_mixed %>% 
   mutate(correct = case_when(combination_nr==11&barrier_chosen=="HL" ~ 1,
                              combination_nr==12&barrier_chosen=="VL" ~ 1,
                              combination_nr==13&barrier_chosen=="HL" ~ 1,
                              combination_nr==14&barrier_chosen=="HL" ~ 1,
                              combination_nr==15&barrier_chosen=="VL" ~ 1,
                              combination_nr==16&barrier_chosen=="VL" ~ 1,
                              combination_nr==17&barrier_chosen=="HM" ~ 1,
                              combination_nr==18&barrier_chosen=="VM" ~ 1,
                              combination_nr==11&barrier_chosen=="CM" ~ 0,
                              combination_nr==12&barrier_chosen=="CM" ~ 0,
                              combination_nr==13&barrier_chosen=="VM" ~ 0,
                              combination_nr==14&barrier_chosen=="VS" ~ 0,
                              combination_nr==15&barrier_chosen=="HM" ~ 0,
                              combination_nr==16&barrier_chosen=="HS" ~ 0,
                              combination_nr==17&barrier_chosen=="VS" ~ 0,
                              combination_nr==18&barrier_chosen=="HS" ~ 0,
                              TRUE ~ NA ))
table(xdata_mixed$barrier_chosen, xdata_mixed$correct) #Check if turning into number worked
 
###Plotting mixed----
xdata_mixed %>% 
   group_by(combination_nr, training, correct) %>% 
   summarise(n=n()) %>% 
   ggplot(aes(y=n, x=as.factor(combination_nr), fill=as.factor(correct))) +
   geom_bar(position="stack", stat="identity", color="black") +
   scale_x_discrete(name="Combination", labels=c("11" = "CM_HL", "12" = "CM_VL","13" ="HL_VM","14" = "HL_VS", "15" = "VL_HM","16" ="VL_HS", "17" = "HM_VS","18" ="VM_HS")) +
   scale_y_continuous(name="Number of choices") +
   facet_grid(~training) +
   theme_bw() +
   scale_fill_discrete(name = "Correct\nchoice", #sets title
                       labels = c("0" = "Incorrect", "1" = "Correct"))
   ggsave("all_mixed_combinations_CDL.png", width=9.88, height = 7.04)

table(xdata_mixed$correct,xdata_mixed$combination_nr)

###Was each combination solved above chance?----
#Split data
xdata_mixed_trained<-xdata_mixed%>%
  filter(training=="trained")%>%
  droplevels()

xdata_mixed_untrained<-xdata_mixed%>%
  filter(training=="untrained")%>%
  droplevels()


table(xdata_mixed_untrained$correct,xdata_mixed_untrained$combination_nr)

#Binomial for each separately for trained dogs:
table(xdata_mixed_trained$correct,xdata_mixed_trained$combination_nr)

binom.test(24,25,p=0.5) #trained comb 11 : SIG, 96%
binom.test(22,25,p=0.5) #trained comb 12 : SIG, 88%
binom.test(18,25,p=0.5) #trained comb 13 : SIG, 72% 
binom.test(22,24,p=0.5) #trained comb 14 : SIG, 91.7%
binom.test(14,25,p=0.5) #trained comb 15 : NONSIG, 56%
binom.test(25,25,p=0.5) #trained comb 16 : SIG, 100%
binom.test(22,22,p=0.5) #trained comb 17 : SIG, 100%
binom.test(24,24,p=0.5) #trained comb 18 : SIG, 100%

#Binomial for each separately for untrained dogs:
table(xdata_mixed_untrained$correct,xdata_mixed_untrained$combination_nr)

binom.test(21,21,p=0.5) #untrained comb 11 : SIG, 100%
binom.test(22,24,p=0.5) #untrained comb 12 : SIG, 91.7%
binom.test(12,22,p=0.5) #untrained comb 13 : NONSIG, 55%
binom.test(24,24,p=0.5) #untrained comb 14 : SIG, 100%
binom.test(16,23,p=0.5) #untrained comb 15 : NONSIG, 70%
binom.test(23,23,p=0.5) #untrained comb 16 : SIG, 100%
binom.test(20,21,p=0.5) #untrained comb 17 : SIG, 95.2%
binom.test(22,22,p=0.5) #untrained comb 18 : SIG, 100%


#They seem similar enough, trying to see if percentages look similar when combined

table(xdata_mixed$correct,xdata_mixed$combination_nr)

binom.test(45,46,p=0.5) # comb 11 : SIG, 98%
binom.test(44,49,p=0.5) # comb 12 : SIG, 89%
binom.test(30,47,p=0.5) # comb 13 : NONSIG, 64%
binom.test(46,48,p=0.5) # comb 14 : SIG, 96%
binom.test(30,48,p=0.5) # comb 15 : NONSIG, 62.5%
binom.test(48,48,p=0.5) # comb 16 : SIG, 100%
binom.test(42,43,p=0.5) # comb 17 : SIG, 98%
binom.test(46,46,p=0.5) # comb 18 : SIG, 100%

pvals_trained <- c(1.55e-06,0.0001565,0.04329,3.588e-05,0.69,5.96e-08,4.768e-07,1.192e-07)
p.adjust(pvals_trained, method = "bonferroni")
pvals_untrained <- c(9.537e-07,3.588e-05,0.8318,1.192e-07,0.09314,2.384e-07,2.098e-05,4.768e-07)
p.adjust(pvals_trained, method = "bonferroni")

#https://stats.stackexchange.com/questions/225937/linear-mixed-effects-model-and-multiplicity-issue-and-adjusting-for-p-values/226215
0.05/2 #

citation("emmeans")
citation("survival")
citation("lme4")
version
citation()

#Response to reviewers----
summary(xdata$age_days)
summary(xdata_size_shape$age_days)
summary(xdata_solidity$age_days)
summary(comb.12$age_days)
##Comb12----
###App----
#Create reduced full model:
glmm_comb.12.app.red.age.full <- glmer(first_shape_approached.num ~ #response
                                     training + combination_nr_fac + #test predictors
                                       age_days + sex + #control predictors
                                     (1|subject), 
                                   data = comb.12, family = "binomial")
summary(glmm_comb.12.app.red.age.full)$coef
#Create null model:
glmm_comb.12.app.null <- glmer(first_shape_approached.num ~ #response
                                 # training + combination_nr_fac + #test predictors
                                 age_days + sex + #control predictors
                                 (1|subject), 
                               data = comb.12, family = "binomial")
#p-value for "training" based on Likelihood Ratio Test (Pr(>Chisq)):
as.data.frame(round(anova(glmm_comb.12.app.null, glmm_comb.12.app.red.age.full, test="Chisq"),4))
#Estimated probabilities for choosing "correct" shape:
emmeans::emmeans(glmm_comb.12.app.red.age.full, specs = pairwise ~ age_days, type="response")
summary(glmm_comb.12.app.red.age.full)$coef
ggplot(data=comb.12, aes(x=sex, y=first_shape_approached)) + geom_col() + theme_classic()
summary(comb.12$age_days)
       
##New plots example----
comb.34 %>% 
  #Change NA to new value and create factor:
  mutate(first_shape_approached.num=as.factor(ifelse(is.na(first_shape_approached.num), "2", first_shape_approached.num))) %>% 
  group_by(combination_nr, training, first_shape_approached.num) %>% 
  summarise(n=n()) %>% 
  ggplot(aes(y=n, x=as.factor(combination_nr), fill=first_shape_approached.num)) +
  geom_bar(position="stack", stat="identity", color="black") +
  scale_x_discrete(name="Combination", labels=c("3" = "CL_HL", "4" = "CL_VL")) +
  scale_y_continuous(name="Number of choices") +
  scale_fill_manual(name = "Correct\nchoice", #sets title
                    labels = c("0" = "Horizontal/Vertical", "1" = "Circular", "2" = "No choice"),
                    values = c("0" = "#FF6666", "1" = "#00CCCC", "2" = "#808080")) +
  facet_grid(~training) +
  theme_bw() +
ggsave("shape_approached_comparison_circular_and_other_two_CDL_corrected.png", width=2100, height=2100, units = c("px"))

##app-att ratio overall----
xdata %>% 
  group_by(first_approached, first_attempt, barrier_chosen) %>% 
  summarize(n=n()) %>% 
  ungroup() %>% 
  mutate(app_att = if_else(first_approached == first_attempt, "same", "diff")) %>% 
  group_by(app_att) %>% 
  summarize(n_tot=sum(n))
binom.test(c(1392, 369))

##att-chosen ratio overall----
xdata[,"barrier_chosen"] <- factor(xdata[,"barrier_chosen"], levels=c("CL", "CM", "HL", "HM", "HS", "Pa", "Pl", "VL", "VM", "VS", "Wo")) #To make sure both have the same factor levels
xdata %>% 
  group_by(first_approached, first_attempt, barrier_chosen) %>% 
  summarize(n=n()) %>% 
  ungroup() %>% 
  mutate(att_cho = if_else(first_attempt == barrier_chosen, "same", "diff")) %>% 
  group_by(att_cho) %>% 
  summarize(n_tot=sum(n))
binom.test(c(1515, 181))

xdata %>% 
  filter(first_approached %in% c("HL", "CL", "VL")) %>% droplevels() %>% 
  group_by(first_approached, first_attempt, barrier_chosen) %>% 
  summarize(n=n()) 
#DS: only 2 trials did they go through M after approaching L

##app-att ratio shape and size----
xdata_size_shape %>% 
  group_by(first_approached, first_attempt, barrier_chosen) %>% 
  summarize(n=n()) %>% 
  ungroup() %>% 
  mutate(app_att = if_else(first_approached == first_attempt, "same", "diff")) %>% 
  group_by(app_att) %>% 
  summarize(n_tot=sum(n))
binom.test(c(723, 148))

##att-chosen ratio shape and size----
xdata_size_shape[,"barrier_chosen"] <- factor(xdata_size_shape[,"barrier_chosen"], levels=c("CL", "CM", "HL", "HM", "HS", "VL", "VM", "VS")) #To make sure both have the same factor levels
xdata_size_shape %>% 
  group_by(first_approached, first_attempt, barrier_chosen) %>% 
  summarize(n=n()) %>% 
  ungroup() %>% 
  mutate(att_cho = if_else(first_attempt == barrier_chosen, "same", "diff")) %>% 
  group_by(att_cho) %>% 
  summarize(n_tot=sum(n))
binom.test(c(794, 59))


##app-att ratio solidity----
xdata_solidity %>% 
  group_by(first_approached, first_attempt, barrier_chosen) %>% 
  summarize(n=n()) %>% 
  ungroup() %>% 
  mutate(app_att = if_else(first_approached == first_attempt, "same", "diff")) %>% 
  group_by(app_att) %>% 
  summarize(n_tot=sum(n))
binom.test(c(669, 221))

##att-chosen ratio solidity----
xdata_solidity[,"barrier_chosen"] <- factor(xdata_solidity[,"barrier_chosen"], levels=c("Pa", "Pl", "Wo")) #To make sure both have the same factor levels
xdata_solidity %>% 
  group_by(first_approached, first_attempt, barrier_chosen) %>% 
  summarize(n=n()) %>% 
  ungroup() %>% 
  mutate(att_cho = if_else(first_attempt == barrier_chosen, "same", "diff")) %>% 
  group_by(att_cho) %>% 
  summarize(n_tot=sum(n))
binom.test(c(721, 122))

xdata %>% 
  filter(first_approached %in% c("HL", "CL", "VL")) %>% droplevels() %>% 
  group_by(first_approached, first_attempt, barrier_chosen) %>% 
  summarize(n=n()) 

#Latency to approach----
##Shape and size----
size_shape_latencies_app <-size_shape_latencies %>%
  mutate(Censor=ifelse(latency_to_approach <60, 1, 0))
summary(size_shape_latencies_app)

#Create response variable for survival analysis:
size_shape_latencies_app$rv=Surv(size_shape_latencies_app$latency_to_approach, size_shape_latencies_app$Censor)
#Divide data into combinations :1,2 ; 3,4 ; 567; 8910
size_shape_latencies_app.comb12<-size_shape_latencies_app%>%
  filter(combination_nr<= 2)%>%
  droplevels()
size_shape_latencies_app.comb34<-size_shape_latencies_app%>%
  filter(combination_nr %in% 3:4)%>%
  droplevels()
size_shape_latencies_app.comb567<-size_shape_latencies_app%>%
  filter(combination_nr %in% 5:7)%>%
  droplevels()
size_shape_latencies_app.comb8910<-size_shape_latencies_app%>%
  filter(combination_nr %in% 8:10)%>%
  droplevels()
###Comb12----
Lat_app.full_comb12 <- coxme(rv~
                           training*combination_nr_fac +
                           (1|subject), 
                         ties = "efron", data=size_shape_latencies_app.comb12)

Lat_app.null_comb12 <- coxme(rv~
                           #training+combination_nr_fac + 
                           (1|subject), 
                         ties = "efron", data=size_shape_latencies_app.comb12)
as.data.frame(round(anova(Lat_app.null_comb12,Lat_app.full_comb12, test="Chisq"),4))#SIG, can evaluate interaction only

Lat_app.full_comb12 <- coxme(rv~
                           training*combination_nr_fac +
                           (1|subject), 
                         ties = "efron", data=size_shape_latencies_app.comb12)

Lat_app.null_comb12 <- coxme(rv~
                           training+combination_nr_fac + 
                           (1|subject), 
                         ties = "efron", data=size_shape_latencies_app.comb12)
as.data.frame(round(anova(Lat_app.null_comb12,Lat_app.full_comb12, test="Chisq"),4))#Not SIG, can remove interaction

Lat_app.full_comb12 <- coxme(rv~
                           training+combination_nr_fac +
                           (1|subject), 
                         ties = "efron", data=size_shape_latencies_app.comb12)

Lat_app.null_comb12 <- coxme(rv~
                           #training+combination_nr_fac + 
                           (1|subject), 
                         ties = "efron", data=size_shape_latencies_app.comb12)
as.data.frame(round(anova(Lat_app.null_comb12,Lat_app.full_comb12, test="Chisq"),4))
#loglik  Chisq Df P(>|Chi|)
#1 -345.5340     NA NA        NA
#2 -342.4279 6.2123  2    0.0448
summary(Lat_app.full_comb12)
summary(Lat_app.full_comb12)$coefficients#Training SIG

emmeans::emmeans(Lat_app.full_comb12, specs = pairwise ~ training+combination_nr_fac, type="response", adjust="none")
emmeans::emmeans(Lat_app.full_comb12, specs = pairwise ~ training+combination_nr_fac, type="response")

#survival fit for trained dogs
size_shape_latencies_app.comb12_trained<-size_shape_latencies_app.comb12%>%
  filter(training=='trained')%>%
  droplevels()
fit_comb12_app_trained <- survfit(rv~ combination_nr_fac, data=size_shape_latencies_app.comb12_trained, type = "kaplan")
survplot_com12_app_trained<-ggsurvplot(fit_comb12_app_trained, conf.int = F,  legend.labs = c("HL_VL","HM_VM"),
                                   data = size_shape_latencies_app.comb12_trained)
#survival fit for untrained dogs
size_shape_latencies_app.comb12_untrained<-size_shape_latencies_app.comb12%>%
  filter(training=='untrained')%>%
  droplevels()
fit_comb12_app_untrained <- survfit(rv~ combination_nr_fac, data=size_shape_latencies_app.comb12_untrained, type = "kaplan")
survplot_com12_app_untrained<-ggsurvplot(fit_comb12_app_untrained, conf.int = F,  legend.labs = c("HL_VL","HM_VM"),
                                     data = size_shape_latencies_app.comb12_untrained)

summary(size_shape_latencies_app.comb12_untrained)
summary(size_shape_latencies_app.comb12_trained)

#Combine the survival plots
comb12_app_fits<-list(trained=fit_comb12_app_trained, untrained=fit_comb12_app_untrained)
survplot_app_comb12<-ggsurvplot_combine(comb12_app_fits, size_shape_latencies_app.comb12, legend.labs = c("Trained:HL_VL","Trained:HM_VM","Untrained:HL_VL","Untrained:HM_VM"))
ggsave("survplot_app_comb12.png",survplot_app_comb12$plot,width=9.88, height = 7.04)
library(ggbeeswarm)
ggplot(data=size_shape_latencies_app.comb12) +
  geom_beeswarm(aes(y=latency_to_approach, x=combination_nr_fac, fill=training), cex =  0.5, alpha=0.7) +
  geom_boxplot(aes(y=latency_to_approach, x=combination_nr_fac, fill=training), alpha=0.8) +
  theme_bw()

size_shape_latencies_app.comb12 %>% 
  group_by(combination_nr_fac) %>% 
  summarise(n=n(),
            n_60=length(latency_to_approach[latency_to_approach == 60]),
            mean.lat.app = mean(latency_to_approach), 
            median.lat.app = median(latency_to_approach), 
            sd.lat.app = sd(latency_to_approach),
            se.lat.app = sd.lat.app/sqrt(n)) 
###Comb34----
Lat.full_app_comb34 <- coxme(rv~
                           training*combination_nr_fac +
                           (1|subject), 
                         ties = "efron", data=size_shape_latencies_app.comb34)

Lat.null_app_comb34 <- coxme(rv~
                           #training+combination_nr_fac + 
                           (1|subject), 
                         ties = "efron", data=size_shape_latencies_app.comb34)
as.data.frame(round(anova(Lat.null_app_comb34,Lat.full_app_comb34, test="Chisq"),4))#Not SIG; neither training, combination, nor interaction between has an effect

summary(Lat.full_app_comb34)
#Lat.full_app_comb34 <- coxme(rv~
                          # training*combination_nr_fac +
                          # (1|subject), 
                        # ties = "efron", data=size_shape_latencies_app.comb34)

#Lat.null_app_comb34 <- coxme(rv~
#                           training+combination_nr_fac + 
#                           (1|subject), 
#                         ties = "efron", data=size_shape_latencies_app.comb34)
#as.data.frame(round(anova(Lat.null_app_comb34,Lat.full_app_comb34, test="Chisq"),4)) #Not SIG, can remove interaction

#Lat.full_app_comb34 <- coxme(rv~
#                           training+combination_nr_fac +
#                           (1|subject), 
#                         ties = "efron", data=size_shape_latencies_app.comb34)
#
#Lat.null_app_comb34 <- coxme(rv~
                           #training+combination_nr_fac + 
#                           (1|subject), 
#                         ties = "efron", data=size_shape_latencies_app.comb34)
#as.data.frame(round(anova(Lat.null_app_comb34,Lat.full_app_comb34, test="Chisq"),4)) #Full model is significant
#summary(Lat.full_app_comb34)
#summary(Lat.full_app_comb34)$coefficients

#

emmeans::emmeans(Lat.full_comb34, specs = pairwise ~ training+combination_nr_fac, type="response", adjust="none")
emmeans::emmeans(Lat.full_comb34, specs = pairwise ~ training+combination_nr_fac, type="response")

#survival fit for trained dogs
size_shape_latencies_app.comb34_trained<-size_shape_latencies_app.comb34%>%
  filter(training=='trained')%>%
  droplevels()
fit_comb34_app_trained <- survfit(rv~ combination_nr_fac, data=size_shape_latencies_app.comb34_trained, type = "kaplan")
survplot_com34_app_trained<-ggsurvplot(fit_comb34_app_trained, conf.int = F,  legend.labs = c("HL_CL","VL_CL"),
                                   data = size_shape_latencies_app.comb34_trained)
#survival fit for untrained dogs
size_shape_latencies_app.comb34_untrained<-size_shape_latencies_app.comb34%>%
  filter(training=='untrained')%>%
  droplevels()
fit_comb34_app_untrained <- survfit(rv~ combination_nr_fac, data=size_shape_latencies_app.comb34_untrained, type = "kaplan")
survplot_com34_app_untrained<-ggsurvplot(fit_comb34_app_untrained, conf.int = F,  legend.labs = c("HL_CL","VL_CL"),
                                     data = size_shape_latencies_app.comb34_untrained)
summary(size_shape_latencies_app.comb34_untrained)
summary(size_shape_latencies_app.comb34_trained)
#Combine the survival plots
comb34_app_fits<-list(trained=fit_comb34_app_trained, untrained=fit_comb34_app_untrained)
survplot_app_comb34<-ggsurvplot_combine(comb34_app_fits, size_shape_latencies_app.comb34, legend.labs = c("Trained:HL_CL","Trained:VL_CL","Untrained:HL_CL","Untrained:VL_CL"))

ggsave("survplot_app_comb34.png",survplot_app_comb34$plot,width=9.88, height = 7.04)

library(ggbeeswarm)
ggplot(data=size_shape_latencies_app.comb34) +
  geom_beeswarm(aes(y=latency_to_approach, x=combination_nr_fac, fill=training), cex =  0.5, alpha=0.7) +
  geom_boxplot(aes(y=latency_to_approach, x=combination_nr_fac, fill=training), alpha=0.8) +
  theme_bw()

size_shape_latencies_app.comb34%>% 
  group_by(combination_nr_fac) %>% 
  summarise(n=n(),
            n_60=length(latency_to_approach[latency_to_approach == 60]),
            mean.lat.app = mean(latency_to_approach), 
            median.lat.app = median(latency_to_approach), 
            sd.lat.app = sd(latency_to_approach),
            se.lat.app = sd.lat.app/sqrt(n)) #Doesn't work for some reason, untrained dogs' combination 4 brings back NAs which turns all comb 4 into NAs

###Comb567----
Lat.full_app_comb567 <- coxme(rv~
                            training*combination_nr_fac +
                            (1|subject), 
                          ties = "efron", data=size_shape_latencies_app.comb567)

Lat.null_app_comb567 <- coxme(rv~
                            #training+combination_nr_fac + 
                            (1|subject), 
                          ties = "efron", data=size_shape_latencies_app.comb567)
as.data.frame(round(anova(Lat.null_app_comb567,Lat.full_app_comb567, test="Chisq"),4))#SIG, can evaluate interaction only

Lat.full_app_comb567 <- coxme(rv~
                            training*combination_nr_fac +
                            (1|subject), 
                          ties = "efron", data=size_shape_latencies_app.comb567)

Lat.null_app_comb567 <- coxme(rv~
                            training+combination_nr_fac + 
                            (1|subject), 
                          ties = "efron", data=size_shape_latencies_app.comb567)
as.data.frame(round(anova(Lat.null_app_comb567,Lat.full_app_comb567, test="Chisq"),4)) #Not SIG, can remove interaction

Lat.full_app_comb567 <- coxme(rv~
                            training+combination_nr_fac +
                            (1|subject), 
                          ties = "efron", data=size_shape_latencies_app.comb567)

Lat.null_app_comb567 <- coxme(rv~
                            #training+combination_nr_fac + 
                            (1|subject), 
                          ties = "efron", data=size_shape_latencies_app.comb567)
as.data.frame(round(anova(Lat.null_app_comb567,Lat.full_app_comb567, test="Chisq"),8)) #Full model is almost SIG
#loglik    Chisq Df  P(>|Chi|)
#1 -567.5524       NA NA         NA
#2 -563.7593 7.586141  3 0.05538594
summary(Lat.full_app_comb567)
summary(Lat.full_app_comb567)$coefficients#training SIG


emmeans::emmeans(Lat.full_app_comb567, specs = pairwise ~ training+combination_nr_fac, type="response", adjust="none")
emmeans::emmeans(Lat.full_app_comb567, specs = pairwise ~ training+combination_nr_fac, type="response")

#survival fit for trained dogs
size_shape_latencies_app.comb567_trained<-size_shape_latencies_app.comb567%>%
  filter(training=='trained')%>%
  droplevels()
fit_comb567_app_trained <- survfit(rv~ combination_nr_fac, data=size_shape_latencies_app.comb567_trained, type = "kaplan")
survplot_com567_app_trained<-ggsurvplot(fit_comb567_app_trained, conf.int = F,  legend.labs = c("HL_HM","HL_HS", "HM_HS"),
                                    data = size_shape_latencies_app.comb567_trained)
#survival fit for untrained dogs
size_shape_latencies_app.comb567_untrained<-size_shape_latencies_app.comb567%>%
  filter(training=='untrained')%>%
  droplevels()
fit_comb567_app_untrained <- survfit(rv~ combination_nr_fac, data=size_shape_latencies_app.comb567_untrained, type = "kaplan")
survplot_com567_app_untrained<-ggsurvplot(fit_comb567_app_untrained, conf.int = F,  legend.labs = c("HL_HM","HL_HS", "HM_HS"),
                                      data = size_shape_latencies_app.comb567_untrained)
summary(size_shape_latencies_app.comb567_untrained)
summary(size_shape_latencies_app.comb567_trained)
#Combine the survival plots
comb567_app_fits<-list(trained=fit_comb567_app_trained, untrained=fit_comb567_app_untrained)
survplot_app_comb567<-ggsurvplot_combine(comb567_app_fits, size_shape_latencies_app.comb567, legend.labs = c("Trained:HL_HM","Trained:HL_HS","Trained:HM_HS","Untrained:HL_HM","Untrained:HL_HS","Untrained:HM_HS"))
ggsave("survplot_app_comb567.png",survplot_app_comb567$plot,width=9.88, height = 7.04)

library(ggbeeswarm)
ggplot(data=size_shape_latencies_app.comb567) +
  #geom_beeswarm(aes(y=latency_to_approach, x=combination_nr_fac, fill=training), cex =  0.5, alpha=0.7) +
  geom_boxplot(aes(y=latency_to_approach, x=combination_nr_fac, fill=training), alpha=0.8) +
  theme_bw()

size_shape_latencies_app.comb567 %>% 
  group_by(combination_nr_fac) %>% 
  summarise(n=n(),
            n_60=length(latency_to_approach[latency_to_approach == 60]),
            mean.lat.app = mean(latency_to_approach), 
            median.lat.app = median(latency_to_approach), 
            sd.lat.app = sd(latency_to_approach),
            se.lat.app = sd.lat.app/sqrt(n)) #same problem as above, NA in last combination for untrained only, which messes the rest

###Comb8910----
Lat.full_app_comb8910 <- coxme(rv~
                             training*combination_nr_fac +
                             (1|subject), 
                           ties = "efron", data=size_shape_latencies_app.comb8910)

Lat.null_app_comb8910 <- coxme(rv~
                             #training+combination_nr_fac + 
                             (1|subject), 
                           ties = "efron", data=size_shape_latencies_app.comb8910)
as.data.frame(round(anova(Lat.null_app_comb8910,Lat.full_app_comb8910, test="Chisq"),4))#Not SIG, nothing has an effect

#Lat.full_comb8910 <- coxme(rv~
#                             training*combination_nr_fac +
#                             (1|subject), 
#                           ties = "efron", data=size_shape_latencies.comb8910)

#Lat.null_comb8910 <- coxme(rv~
#                             training+combination_nr_fac + 
#                             (1|subject), 
#                           ties = "efron", data=size_shape_latencies.comb8910)
#as.data.frame(round(anova(Lat.null_comb8910,Lat.full_comb8910, test="Chisq"),4)) #Not SIG, can remove interaction

#Lat.full_comb8910 <- coxme(rv~
#                             training+combination_nr_fac +
#                             (1|subject), 
#                           ties = "efron", data=size_shape_latencies.comb8910)

#Lat.null_comb8910 <- coxme(rv~
#                             #training+combination_nr_fac + 
#                             (1|subject), 
#                           ties = "efron", data=size_shape_latencies.comb8910)
#as.data.frame(round(anova(Lat.null_comb8910,Lat.full_comb8910, test="Chisq"),8)) #Full model is significant


#emmeans::emmeans(Lat.full_comb8910, specs = pairwise ~ training+combination_nr_fac, type="response", adjust="none")
#emmeans::emmeans(Lat.full_comb8910, specs = pairwise ~ training+combination_nr_fac, type="response")

#survival fit for trained dogs
size_shape_latencies_app.comb8910_trained<-size_shape_latencies_app.comb8910%>%
  filter(training=='trained')%>%
  droplevels()
fit_comb8910_app_trained <- survfit(rv~ combination_nr_fac, data=size_shape_latencies_app.comb8910_trained, type = "kaplan")
survplot_com8910_app_trained<-ggsurvplot(fit_comb8910_app_trained, conf.int = F,  legend.labs = c("VL_VM","VL_VS", "VM_VS"),
                                     data = size_shape_latencies_app.comb8910_trained)
#survival fit for untrained dogs
size_shape_latencies_app.comb8910_untrained<-size_shape_latencies_app.comb8910%>%
  filter(training=='untrained')%>%
  droplevels()
fit_comb8910_app_untrained <- survfit(rv~ combination_nr_fac, data=size_shape_latencies_app.comb8910_untrained, type = "kaplan")
survplot_com8910_app_untrained<-ggsurvplot(fit_comb8910_app_untrained, conf.int = F,  legend.labs = c("VL_VM","VL_VS", "VM_VS"),
                                       data = size_shape_latencies_app.comb8910_untrained)
summary(size_shape_latencies_app.comb8910_untrained)
summary(size_shape_latencies_app.comb8910_trained)
#Combine the survival plots
comb8910_app_fits<-list(trained=fit_comb8910_app_trained, untrained=fit_comb8910_app_untrained)
survplot_app_comb8910<-ggsurvplot_combine(comb8910_app_fits, size_shape_latencies_app.comb8910, legend.labs = c("Trained:VL_VM","Trained:VL_VS","Trained:VM_VS","Untrained:VL_VM","Untrained:VL_VS","Untrained:VM_VS"))
ggsave("survplot_app_comb8910.png",survplot_comb8910$plot,width=9.88, height = 7.04)

library(ggbeeswarm)
ggplot(data=size_shape_latencies_app.comb8910) +
  #geom_beeswarm(aes(y=latency_to_approach, x=combination_nr_fac, fill=training), cex =  0.5, alpha=0.7) +
  geom_boxplot(aes(y=latency_to_approach, x=combination_nr_fac, fill=training), alpha=0.8) +
  theme_bw()

size_shape_latencies_app.comb8910 %>% 
  group_by(combination_nr_fac) %>% 
  summarise(n=n(),
            n_60=length(latency_to_approach[latency_to_approach == 60]),
            mean.lat.app = mean(latency_to_approach), 
            median.lat.app = median(latency_to_approach), 
            sd.lat.app = sd(latency_to_approach),
            se.lat.app = sd.lat.app/sqrt(n)) 

##Solidtiy----
solidity_latencies_app <- solidity_latencies %>% 
  mutate(Censor=ifelse(latency_to_approach<60, 1, 0))
summary(solidity_latencies_app)

#Create response variable for survival analysis:
solidity_latencies_app$rv=Surv(solidity_latencies_app$latency_to_approach, solidity_latencies_app$Censor)

Lat.full_app_solidity <- coxme(rv~
                             training*combination_nr_fac +
                             (1|subject), 
                           ties = "efron", data=solidity_latencies_app)

Lat.null_app_solidity <- coxme(rv~
                             #training+combination_nr_fac + 
                             (1|subject), 
                           ties = "efron", data=solidity_latencies_app)

as.data.frame(round(anova(Lat.null_app_solidity,Lat.full_app_solidity, test="Chisq"),8)) #SIG, can evaluate interaction alone

Lat.full_app_solidity <- coxme(rv~
                             training*combination_nr_fac +
                             (1|subject), 
                           ties = "efron", data=solidity_latencies_app)

Lat.null_app_solidity <- coxme(rv~
                             training+combination_nr_fac + 
                             (1|subject), 
                           ties = "efron", data=solidity_latencies_app)

as.data.frame(round(anova(Lat.null_app_solidity,Lat.full_app_solidity, test="Chisq"),8)) #Not SIG, can remove interaction

Lat.full_app_solidity <- coxme(rv~
                             training+combination_nr_fac +
                             (1|subject), 
                           ties = "efron", data=solidity_latencies_app)

Lat.null_app_solidity <- coxme(rv~
                             #training+combination_nr_fac + 
                             (1|subject), 
                           ties = "efron", data=solidity_latencies_app)

as.data.frame(round(anova(Lat.null_app_solidity,Lat.full_app_solidity, test="Chisq"),8)) #SIG
#loglik    Chisq Df  P(>|Chi|)
#1 -5179.500       NA NA         NA
#2 -5170.761 17.47788  3 0.00056352
summary(Lat.full_app_solidity)
#check what is driving the p-value
summary(Lat.full_app_solidity )$coefficients #combination number SIG

emmeans::emmeans(Lat.full_solidity, specs = pairwise ~ training+combination_nr_fac, type="response", adjust="none")
emmeans::emmeans(Lat.full_solidity, specs = pairwise ~ training+combination_nr_fac, type="response")

#survival fit for trained dogs
solidity_latencies_app_trained<-solidity_latencies_app%>%
  filter(training=='trained')%>%
  droplevels()
fit_solidity_app_trained <- survfit(rv~ combination_nr_fac, data=solidity_latencies_app_trained, type = "kaplan")
survplot_solidity_app_trained<-ggsurvplot(fit_solidity_app_trained, conf.int = F,  legend.labs = c("Pl_Pa","Pl_Wo","Pa_Wo"),
                                      data = solidity_latencies_app_trained)


#survival fit for untrained dogs
solidity_latencies_app_untrained<-solidity_latencies_app%>%
  filter(training=='untrained')%>%
  droplevels()
fit_solidity_app_untrained <- survfit(rv~ combination_nr_fac, data=solidity_latencies_app_untrained, type = "kaplan")
#survplot_solidity_app_untrained<-
  ggsurvplot(fit_solidity_app_untrained, conf.int = F,  legend.labs = c("Pl_Pa","Pl_Wo","Pa_Wo"),
                                        data = solidity_latencies_app_untrained)

summary(solidity_latencies_app_untrained)
summary(solidity_latencies_app_trained)
#Combine the survival plots
solidity_app_fits<-list(trained=fit_solidity_app_trained, untrained=fit_solidity_app_untrained)
survplot_app_solidity<-ggsurvplot_combine(solidity_app_fits, solidity_latencies_app, legend.labs = c("Trained:Pl_Pa","Trained:Pl_Wo","Trained:Pa_Wo","Untrained:Pl_Pa","Untrained:Pl_Wo","Untrained:Pa_Wo"))
ggsave("survplot_app_solidity.png",survplot_app_solidity$plot,width=9.88, height = 7.04)


library(ggbeeswarm)
ggplot(data=solidity_latencies_app) +
  #geom_beeswarm(aes(y=latency_to_approach, x=combination_nr_fac), cex=0.5, alpha=0.7) +
  geom_boxplot(aes(y=latency_to_approach, x=combination_nr_fac), alpha=0.8) +
  theme_bw()


solidity_latencies_app %>% 
  group_by(combination_nr_fac) %>% 
  summarise(n=n(),
            n_60=length(latency_to_approach[latency_to_approach == 60]),
            mean.lat.app = mean(latency_to_approach), 
            median.lat.app = median(latency_to_approach), 
            sd.lat.app = sd(latency_to_approach),
            se.lat.app = sd.lat.app/sqrt(n)) 

#Response to reviewer#3----
##Comb12----

#Z.transform age
comb.12$z.age.days <- as.vector(scale(comb.12$age_days))

###Approached----
#Model 1 with sex and age squared:
glmm_comb.12.app.full.sex_agesq <- glmer(first_shape_approached.num ~ 
                                           training*combination_nr_fac + 
                                           sex + z.age.days + I(z.age.days^2) + #sex and age^2
                                           (1|subject), 
                                         data = comb.12, family = "binomial")

#### Check nr of observations per estimated effect (minimum is 6-10)
length(residuals(glmm_comb.12.app.full.sex_agesq))/
  (length(fixef(glmm_comb.12.app.full.sex_agesq)) + nrow(as.data.frame(summary(glmm_comb.12.app.full.sex_agesq)$varcor)))
# Number of observations per estimated effect: 12.25

#Mode2 with sex and age as a spline (4 knots):
glmm_comb.12.app.full.sex_agespl4 <- glmer(first_shape_approached.num ~ 
                                             training*combination_nr_fac + 
                                             sex + ns(z.age.days, 4) + #sex age spline
                                             (1|subject), 
                                           data = comb.12, family = "binomial")

#### Check nr of bservations per estimated effect (minimum is 6-10) 
length(residuals(glmm_comb.12.app.full.sex_agespl4))/
  (length(fixef(glmm_comb.12.app.full.sex_agespl4))+nrow(as.data.frame(summary(glmm_comb.12.app.full.sex_agespl4)$varcor)))
# Number observations per estimated effect: 9.8

#Mode2 with sex, and age and trial as a spline (4 knots):
glmm_comb.12.app.full.sex_age_trialspl4 <- glmer(first_shape_approached.num ~ 
                                             training*combination_nr_fac + 
                                             sex + ns(z.age.days, 4) + ns(trial, 4)+ #sex age trial spline
                                             (1|subject), 
                                           data = comb.12, family = "binomial")

#### Check nr of bservations per estimated effect (minimum is 6-10) 
length(residuals(glmm_comb.12.app.full.sex_age_trialspl4))/
  (length(fixef(glmm_comb.12.app.full.sex_age_trialspl4))+nrow(as.data.frame(summary(glmm_comb.12.app.full.sex_age_trialspl4)$varcor)))
# Number observations per estimated effect: 7

#### Compare AICs (lower is better (>2)) ----
AIC(glmm_comb.12.app.full.sex_age_trialspl4) #151.5677
AIC(glmm_comb.12.app.full.sex_agespl4) #146.814
AIC(glmm_comb.12.app.full.sex_agesq) #143.545
AIC(glmm_comb.12.app.full) #140.2011
AIC(glmm_comb.12.app.full.sex_age) #141.9084

#### Compare estimated effects ----
round(summary(glmm_comb.12.app.full.sex_age_trialspl4)$coef,4)
round(summary(glmm_comb.12.app.full.sex_agespl4)$coef,4)
round(summary(glmm_comb.12.app.full.sex_agesq)$coef,4)
round(summary(glmm_comb.12.app.full)$coef,4)

round(exp(-0.0830)/(1+exp(-0.0830)), 2) #0.48
round(exp(-0.8206)/(1+exp(-0.8206)), 2) #0.31
round(exp(-0.5584)/(1+exp(-0.5584)), 2) #0.36
round(exp(-0.5754)/(1+exp(-0.5754)), 2) #0.36

####Predicted plots - Interaction ----
plot.comb.12.appr_a <- plot(effects::effect("training*combination_nr_fac", glmm_comb.12.app.full), 
                       multiline=T, rug=FALSE, type="response",
                       # ylim=c(0,1),
                       main="glmm_comb.12.app.full",
                       confint=list(style="bars") # "bars" "lines" "bands"
)

plot.comb.12.appr_b <- plot(effects::effect("training*combination_nr_fac", glmm_comb.12.app.full.sex_agesq), 
                       multiline=T, 
                       rug=FALSE, type="response",
                       # ylim=c(0,1),
                       main="glmm_comb.12.app.full.sex_agesq",
                       confint=list(style="bars") # "bars" "lines" "bands"
)

plot.comb.12.appr_c <- plot(effects::effect("training*combination_nr_fac", glmm_comb.12.app.full.sex_agespl4), 
                       multiline=T,  rug=FALSE, type="response",
                       # ylim=c(0,1),
                       main="glmm_comb.12.app.full.sex_agespl4",
                       confint=list(style="bars") # "bars" "lines" "bands"
)

plot.comb.12.appr_d <- plot(effects::effect("training*combination_nr_fac", glmm_comb.12.app.full.sex_age_trialspl4), 
                       multiline=T, rug=FALSE, type="response",
                       # ylim=c(0,1),
                       main="glmm_comb.12.app.full.sex_age_trialspl4",
                       confint=list(style="bars") # "bars" "lines" "bands"
)

plot.comb.12.appr <- ggarrange(plot.comb.12.appr_a, plot.comb.12.appr_b, plot.comb.12.appr_c, plot.comb.12.appr_d, ncol = 2, nrow = 2)
plot.comb.12.appr

####Predicted plots - Age----
plot.comb.12.appr_age_V1
plot.comb.12.appr_age_V2

glmm_comb.12.app.full.sex_age <- glmer(first_shape_approached.num ~ 
                                           training*combination_nr_fac + 
                                           sex + z.age.days + #sex and age
                                           (1|subject), 
                                         data = comb.12, family = "binomial")

#####Using effects package ----
plot.comb.12.appr_ageA <- plot(effects::effect("z.age.days", glmm_comb.12.app.full.sex_age), 
                               multiline=T, 
                               rug=FALSE, type="response",
                               # ylim=c(0,1),
                               main="glmm_comb.12.app.full.sex_age",
                               confint=list(style="lines") # "bars" "lines" "bands"
)

plot.comb.12.appr_ageB <- plot(effects::effect("z.age.days", glmm_comb.12.app.full.sex_agesq), 
                               multiline=T, 
                               rug=FALSE, type="response",
                               # ylim=c(0,1),
                               main="glmm_comb.12.app.full.sex_age",
                               confint=list(style="lines") # "bars" "lines" "bands"
)

plot.comb.12.appr_ageC <- plot(effects::effect("ns(z.age.days, 4)", glmm_comb.12.app.full.sex_agespl4), 
                               multiline=T,  rug=FALSE, type="response",
                               # ylim=c(0,1),
                               main="glmm_comb.12.app.full.sex_agespl4",
                               confint=list(style="lines") # "bars" "lines" "bands"
)

plot.comb.12.appr_ageD <- plot(effects::effect("ns(z.age.days, 4)", glmm_comb.12.app.full.sex_age_trialspl4), 
                               multiline=T, rug=FALSE, type="response",
                               # ylim=c(0,1),
                               main="glmm_comb.12.app.full.sex_age_trialspl4",
                               confint=list(style="lines") # "bars" "lines" "bands"
)
plot.comb.12.appr_age_V1 <- ggarrange(plot.comb.12.appr_ageA, plot.comb.12.appr_ageB, plot.comb.12.appr_ageC, plot.comb.12.appr_ageD, ncol = 2, nrow = 2)

#####Using emmeans package ----
#using raw data and emmeans
##Raw data:
glmm_comb.12.app.full.sex_age.plot_rawdata <- comb.12 %>% 
  group_by(z.age.days) %>% 
  summarize(mean.prob=mean(first_shape_approached.num))

##Estimated age  effect:
glmm_comb.12.app.full.sex_age.plot_emmdata <- as.data.frame(emmeans(glmm_comb.12.app.full.sex_age, 
                                                                      ~ z.age.days, 
                                                                      at = list(z.age.days=seq(min(comb.12$z.age.days),max(comb.12$z.age.days),length.out=100)),
                                                                      type = "response"))

glmm_comb.12.app.full.sex_age_plot_age <- ggplot() + 
  geom_point(data=glmm_comb.12.app.full.sex_age.plot_rawdata, aes(y=mean.prob, x=z.age.days)) +
  geom_ribbon(data= glmm_comb.12.app.full.sex_age.plot_emmdata, aes(ymin=asymp.LCL, ymax=asymp.UCL, x=z.age.days), alpha=0.1, inherit.aes=F) +
  geom_line(data= glmm_comb.12.app.full.sex_age.plot_emmdata, aes(y=prob, x=z.age.days),lwd=1) +
  ggtitle("glmm_comb.12.app.full.sex_age.plot_emmdata") +
  theme_bw()

##Estimated age square effect:
glmm_comb.12.app.full.sex_agesq.plot_emmdata <- as.data.frame(emmeans(glmm_comb.12.app.full.sex_agesq, 
                                                                      ~ z.age.days, 
                                                                      at = list(z.age.days=seq(min(comb.12$z.age.days),max(comb.12$z.age.days),length.out=100)),
                                                                      type = "response"))

glmm_comb.12.app.full.sex_agesq_plot_age <- ggplot() + 
  geom_point(data=glmm_comb.12.app.full.sex_age.plot_rawdata, aes(y=mean.prob, x=z.age.days)) +
  geom_ribbon(data= glmm_comb.12.app.full.sex_agesq.plot_emmdata, aes(ymin=asymp.LCL, ymax=asymp.UCL, x=z.age.days), alpha=0.1, inherit.aes=F) +
  geom_line(data= glmm_comb.12.app.full.sex_agesq.plot_emmdata, aes(y=prob, x=z.age.days),lwd=1) +
  ggtitle("glmm_comb.12.app.full.sex_agesq") +
  theme_bw()

##Estimated age spline effect:
glmm_comb.12.app.full.sex_agespl4.plot_emmdata <- as.data.frame(emmeans(glmm_comb.12.app.full.sex_agespl4, 
                                                                        ~ z.age.days, 
                                                                        at = list(z.age.days=seq(min(comb.12$z.age.days),max(comb.12$z.age.days),length.out=100)),
                                                                        type = "response"))

glmm_comb.12.app.full.sex_agespl4.plot_age <- ggplot() + 
  geom_point(data=glmm_comb.12.app.full.sex_age.plot_rawdata, aes(y=mean.prob, x=z.age.days)) +
  geom_ribbon(data= glmm_comb.12.app.full.sex_agespl4.plot_emmdata, aes(ymin=asymp.LCL, ymax=asymp.UCL, x=z.age.days), alpha=0.1, inherit.aes=F) +
  geom_line(data= glmm_comb.12.app.full.sex_agespl4.plot_emmdata, aes(y=prob, x=z.age.days),lwd=1) +
  ggtitle("glmm_comb.12.app.full.sex_agespl4") +
  theme_bw()

##Estimated age spline with trial effect:
glmm_comb.12.app.full.sex_age_trialspl4.plot_emmdata <- as.data.frame(emmeans(glmm_comb.12.app.full.sex_age_trialspl4, 
                                                                              ~ z.age.days, 
                                                                              at = list(z.age.days=seq(min(comb.12$z.age.days),max(comb.12$z.age.days),length.out=100)),
                                                                              type = "response"))

glmm_comb.12.app.full.sex_age_trialspl4.plot_age <- ggplot() + 
  geom_point(data=glmm_comb.12.app.full.sex_age.plot_rawdata, aes(y=mean.prob, x=z.age.days)) +
  geom_ribbon(data= glmm_comb.12.app.full.sex_age_trialspl4.plot_emmdata, aes(ymin=asymp.LCL, ymax=asymp.UCL, x=z.age.days), alpha=0.1, inherit.aes=F) +
  geom_line(data= glmm_comb.12.app.full.sex_age_trialspl4.plot_emmdata, aes(y=prob, x=z.age.days),lwd=1) +
  ggtitle("glmm_comb.12.app.full.sex_age_trialspl4") +
  theme_bw()

plot.comb.12.appr_age_V2 <- ggarrange(glmm_comb.12.app.full.sex_age_plot_age, glmm_comb.12.app.full.sex_agesq_plot_age, glmm_comb.12.app.full.sex_agespl4.plot_age, glmm_comb.12.app.full.sex_age_trialspl4.plot_age, 
                                      ncol = 2, nrow = 2)
plot.comb.12.appr_age_V2


###Attempted----
#Model 1 with sex and age squared:
glmm_comb.12.att.full.sex_agesq <- glmer(first_shape_attempted.num ~ 
                                           training*combination_nr_fac + 
                                           sex + z.age.days + I(z.age.days^2) + #sex and age^2
                                           (1|subject), 
                                         data = comb.12, family = "binomial")

#### Check nr of observations per estimated effect (minimum is 6-10)
length(residuals(glmm_comb.12.att.full.sex_agesq))/
  (length(fixef(glmm_comb.12.att.full.sex_agesq)) + nrow(as.data.frame(summary(glmm_comb.12.att.full.sex_agesq)$varcor)))
# Number of observations per estimated effect: 12.25

#Mode2 with sex and age as a spline (4 knots):
glmm_comb.12.att.full.sex_agespl4 <- glmer(first_shape_attempted.num ~ 
                                             training*combination_nr_fac + 
                                             sex + ns(z.age.days, 4) + #sex age spline
                                             (1|subject), 
                                           data = comb.12, family = "binomial")

#### Check nr of bservations per estimated effect (minimum is 6-10)
length(residuals(glmm_comb.12.att.full.sex_agespl4))/
  (length(fixef(glmm_comb.12.att.full.sex_agespl4))+nrow(as.data.frame(summary(glmm_comb.12.att.full.sex_agespl4)$varcor)))
# Number observations per estimated effect: 9.8

#Mode2 with sex, and age and trial as a spline (4 knots):
glmm_comb.12.att.full.sex_age_trialspl4 <- glmer(first_shape_attempted.num ~ 
                                                   training*combination_nr_fac + 
                                                   sex + ns(z.age.days, 4) + ns(trial, 4)+ #sex age trial spline
                                                   (1|subject), 
                                                 data = comb.12, family = "binomial")

#### Check nr of bservations per estimated effect (minimum is 6-10)
length(residuals(glmm_comb.12.att.full.sex_age_trialspl4))/
  (length(fixef(glmm_comb.12.att.full.sex_age_trialspl4))+nrow(as.data.frame(summary(glmm_comb.12.att.full.sex_age_trialspl4)$varcor)))
# Number observations per estimated effect: 7

#### Compare AICs (lower is better (>2)) ----
AIC(glmm_comb.12.att.full.sex_age_trialspl4) #146.1881
AIC(glmm_comb.12.att.full.sex_agespl4) #140.6845
AIC(glmm_comb.12.att.full.sex_agesq) #137.5687
AIC(glmm_comb.12.att.full) #135.9755

#### Compare estimated effects  ----
round(summary(glmm_comb.12.att.full.sex_age_trialspl4)$coef,4)
round(summary(glmm_comb.12.att.full.sex_agespl4)$coef,4)
round(summary(glmm_comb.12.att.full.sex_agesq)$coef,4)
round(summary(glmm_comb.12.att.full)$coef,4)

round(exp(0.8069)/(1+exp(0.8069)), 2) #0.69 #different direction and estimate way off
round(exp(-0.1772)/(1+exp(-0.1772)), 2) #0.46
round(exp(-0.6356)/(1+exp(-0.6356)), 2) #0.35
round(exp(-0.5754)/(1+exp(-0.5754)), 2) #0.36

####Predicted plots - Interaction ----
plot.comb.12.att_a <- plot(effects::effect("training*combination_nr_fac", glmm_comb.12.att.full), 
                            multiline=T, rug=FALSE, type="response",
                            # ylim=c(0,1),
                            main="glmm_comb.12.att.full",
                            confint=list(style="bars") # "bars" "lines" "bands"
)

plot.comb.12.att_b <- plot(effects::effect("training*combination_nr_fac", glmm_comb.12.att.full.sex_agesq), 
                            multiline=T, 
                            rug=FALSE, type="response",
                            # ylim=c(0,1),
                            main="glmm_comb.12.att.full.sex_agesq",
                            confint=list(style="bars") # "bars" "lines" "bands"
)

plot.comb.12.att_c <- plot(effects::effect("training*combination_nr_fac", glmm_comb.12.att.full.sex_agespl4), 
                            multiline=T,  rug=FALSE, type="response",
                            # ylim=c(0,1),
                            main="glmm_comb.12.att.full.sex_agespl4",
                            confint=list(style="bars") # "bars" "lines" "bands"
)

plot.comb.12.att_d <- plot(effects::effect("training*combination_nr_fac", glmm_comb.12.att.full.sex_age_trialspl4), 
                            multiline=T, rug=FALSE, type="response",
                            # ylim=c(0,1),
                            main="glmm_comb.12.att.full.sex_age_trialspl4",
                            confint=list(style="bars") # "bars" "lines" "bands"
)

plot.comb.12.att <- ggarrange(plot.comb.12.att_a, plot.comb.12.att_b, plot.comb.12.att_c, plot.comb.12.att_d, ncol = 2, nrow = 2)
plot.comb.12.att

####Predicted plots - Age ----
#####Using effects package ----
plot.comb.12.att_ageA <- plot(effects::effect("z.age.days", glmm_comb.12.att.full.sex_age), 
                               multiline=T, 
                               rug=FALSE, type="response",
                               # ylim=c(0,1),
                               main="glmm_comb.12.app.full.sex_age",
                               confint=list(style="lines") # "bars" "lines" "bands"
)

plot.comb.12.att_ageB <- plot(effects::effect("z.age.days", glmm_comb.12.att.full.sex_agesq), 
                               multiline=T, 
                               rug=FALSE, type="response",
                               # ylim=c(0,1),
                               main="glmm_comb.12.app.full.sex_age",
                               confint=list(style="lines") # "bars" "lines" "bands"
)

plot.comb.12.att_ageC <- plot(effects::effect("ns(z.age.days, 4)", glmm_comb.12.att.full.sex_agespl4), 
                               multiline=T,  rug=FALSE, type="response",
                               # ylim=c(0,1),
                               main="glmm_comb.12.app.full.sex_agespl4",
                               confint=list(style="lines") # "bars" "lines" "bands"
)

plot.comb.12.att_ageD <- plot(effects::effect("ns(z.age.days, 4)", glmm_comb.12.att.full.sex_age_trialspl4), 
                               multiline=T, rug=FALSE, type="response",
                               # ylim=c(0,1),
                               main="glmm_comb.12.app.full.sex_age_trialspl4",
                               confint=list(style="lines") # "bars" "lines" "bands"
)
plot.comb.12.att_age_V1 <- ggarrange(plot.comb.12.att_ageA, plot.comb.12.att_ageB, plot.comb.12.att_ageC, plot.comb.12.att_ageD, ncol = 2, nrow = 2)
plot.comb.12.att_age_V1
#####Using emmeans package ----
#using raw data and emmeans
##Raw data:
glmm_comb.12.att.full.sex_age.plot_rawdata <- comb.12 %>% 
  group_by(z.age.days) %>% 
  summarize(mean.prob=mean(first_shape_approached.num))

##Create a model with linear effects:
glmm_comb.12.att.full.sex_age <- glmer(first_shape_approached.num ~ 
                                         training*combination_nr_fac + 
                                         sex + z.age.days + #sex and age
                                         (1|subject), 
                                       data = comb.12, family = "binomial")

##Estimated age  effect:
glmm_comb.12.att.full.sex_age.plot_emmdata <- as.data.frame(emmeans(glmm_comb.12.att.full.sex_age, 
                                                                    ~ z.age.days, 
                                                                    at = list(z.age.days=seq(min(comb.12$z.age.days),max(comb.12$z.age.days),length.out=100)),
                                                                    type = "response"))

glmm_comb.12.att.full.sex_age_plot_age <- ggplot() + 
  geom_point(data=glmm_comb.12.att.full.sex_age.plot_rawdata, aes(y=mean.prob, x=z.age.days)) +
  geom_ribbon(data= glmm_comb.12.att.full.sex_age.plot_emmdata, aes(ymin=asymp.LCL, ymax=asymp.UCL, x=z.age.days), alpha=0.1, inherit.aes=F) +
  geom_line(data= glmm_comb.12.att.full.sex_age.plot_emmdata, aes(y=prob, x=z.age.days),lwd=1) +
  ggtitle("glmm_comb.12.att.full.sex_age.plot_emmdata") +
  theme_bw()

##Estimated age square effect:
glmm_comb.12.att.full.sex_agesq.plot_emmdata <- as.data.frame(emmeans(glmm_comb.12.att.full.sex_agesq, 
                                                                      ~ z.age.days, 
                                                                      at = list(z.age.days=seq(min(comb.12$z.age.days),max(comb.12$z.age.days),length.out=100)),
                                                                      type = "response"))

glmm_comb.12.att.full.sex_agesq_plot_age <- ggplot() + 
  geom_point(data=glmm_comb.12.att.full.sex_age.plot_rawdata, aes(y=mean.prob, x=z.age.days)) +
  geom_ribbon(data= glmm_comb.12.att.full.sex_agesq.plot_emmdata, aes(ymin=asymp.LCL, ymax=asymp.UCL, x=z.age.days), alpha=0.1, inherit.aes=F) +
  geom_line(data= glmm_comb.12.att.full.sex_agesq.plot_emmdata, aes(y=prob, x=z.age.days),lwd=1) +
  ggtitle("glmm_comb.12.att.full.sex_agesq") +
  theme_bw()

##Estimated age spline effect:
glmm_comb.12.att.full.sex_agespl4.plot_emmdata <- as.data.frame(emmeans(glmm_comb.12.att.full.sex_agespl4, 
                                                                        ~ z.age.days, 
                                                                        at = list(z.age.days=seq(min(comb.12$z.age.days),max(comb.12$z.age.days),length.out=100)),
                                                                        type = "response"))

glmm_comb.12.att.full.sex_agespl4.plot_age <- ggplot() + 
  geom_point(data=glmm_comb.12.att.full.sex_age.plot_rawdata, aes(y=mean.prob, x=z.age.days)) +
  geom_ribbon(data= glmm_comb.12.att.full.sex_agespl4.plot_emmdata, aes(ymin=asymp.LCL, ymax=asymp.UCL, x=z.age.days), alpha=0.1, inherit.aes=F) +
  geom_line(data= glmm_comb.12.att.full.sex_agespl4.plot_emmdata, aes(y=prob, x=z.age.days),lwd=1) +
  ggtitle("glmm_comb.12.att.full.sex_agespl4") +
  theme_bw()

##Estimated age spline with trial effect:
glmm_comb.12.att.full.sex_age_trialspl4.plot_emmdata <- as.data.frame(emmeans(glmm_comb.12.att.full.sex_age_trialspl4, 
                                                                              ~ z.age.days, 
                                                                              at = list(z.age.days=seq(min(comb.12$z.age.days),max(comb.12$z.age.days),length.out=100)),
                                                                              type = "response"))

glmm_comb.12.att.full.sex_age_trialspl4.plot_age <- ggplot() + 
  geom_point(data=glmm_comb.12.att.full.sex_age.plot_rawdata, aes(y=mean.prob, x=z.age.days)) +
  geom_ribbon(data= glmm_comb.12.att.full.sex_age_trialspl4.plot_emmdata, aes(ymin=asymp.LCL, ymax=asymp.UCL, x=z.age.days), alpha=0.1, inherit.aes=F) +
  geom_line(data= glmm_comb.12.att.full.sex_age_trialspl4.plot_emmdata, aes(y=prob, x=z.age.days),lwd=1) +
  ggtitle("glmm_comb.12.att.full.sex_age_trialspl4") +
  theme_bw()

plot.comb.12.att_age_V2 <- ggarrange(glmm_comb.12.att.full.sex_age_plot_age, glmm_comb.12.att.full.sex_agesq_plot_age, glmm_comb.12.att.full.sex_agespl4.plot_age, glmm_comb.12.att.full.sex_age_trialspl4.plot_age, 
                                      ncol = 2, nrow = 2)
plot.comb.12.att_age_V2

###Chosen----

#Model 1 with sex and age squared:
glmm_comb.12.full.sex_agesq <- glmer(shape_chosen.num ~ 
                                           training*combination_nr_fac + 
                                           sex + z.age.days + I(z.age.days^2) + #sex and age^2
                                           (1|subject), 
                                         data = comb.12, family = "binomial")

#### Check nr of observations per estimated effect (minimum is 6-10)
length(residuals(glmm_comb.12.full.sex_agesq))/
  (length(fixef(glmm_comb.12.full.sex_agesq)) + nrow(as.data.frame(summary(glmm_comb.12.full.sex_agesq)$varcor)))
# Number of observations per estimated effect: 12.125

#Mode2 with sex and age as a spline (4 knots):
glmm_comb.12.full.sex_agespl4 <- glmer(shape_chosen.num ~ 
                                             training*combination_nr_fac + 
                                             sex + ns(z.age.days, 4) + #sex age spline
                                             (1|subject), 
                                           data = comb.12, family = "binomial")

#### Check nr of bservations per estimated effect (minimum is 6-10)
length(residuals(glmm_comb.12.full.sex_agespl4))/
  (length(fixef(glmm_comb.12.full.sex_agespl4))+nrow(as.data.frame(summary(glmm_comb.12.full.sex_agespl4)$varcor)))
# Number observations per estimated effect: 9.7

#Mode2 with sex, and age and trial as a spline (4 knots):
glmm_comb.12.full.sex_age_trialspl4 <- glmer(shape_chosen.num ~ 
                                                   training*combination_nr_fac + 
                                                   sex + ns(z.age.days, 4) + ns(trial, 4)+ #sex age trial spline
                                                   (1|subject), 
                                                 data = comb.12, family = "binomial")

#### Check nr of bservations per estimated effect (minimum is 6-10)
length(residuals(glmm_comb.12.full.sex_age_trialspl4))/
  (length(fixef(glmm_comb.12.full.sex_age_trialspl4))+nrow(as.data.frame(summary(glmm_comb.12.full.sex_age_trialspl4)$varcor)))
# Number observations per estimated effect: 6.928571


##### Compare AICs (lower is better (>2)) ----
AIC(glmm_comb.12.full.sex_age_trialspl4) #142.5788
AIC(glmm_comb.12.full.sex_agespl4) #138.164
AIC(glmm_comb.12.full.sex_agesq) #136.2802
AIC(glmm_comb.12.full) #138.8667

##### Compare estimated effects ----
round(summary(glmm_comb.12.full.sex_age_trialspl4)$coef,4)
round(summary(glmm_comb.12.full.sex_agespl4)$coef,4)
round(summary(glmm_comb.12.full.sex_agesq)$coef,4)
round(summary(glmm_comb.12.full)$coef,4)

round(exp(1.4794)/(1+exp(1.4794)), 2) #0.81 estimates the opposite as the original model
round(exp(0.8119)/(1+exp(0.8119)), 2) #0.69
round(exp(-0.8969)/(1+exp(-0.8969)), 2) #0.29
round(exp(-0.5985)/(1+exp(-0.5985)), 2) #0.35

####Predicted plots - Interaction ----
plot.comb.12_a <- plot(effects::effect("training*combination_nr_fac", glmm_comb.12.full), 
                           multiline=T, rug=FALSE, type="response",
                           # ylim=c(0,1),
                           main="glmm_comb.12.full",
                           confint=list(style="bars") # "bars" "lines" "bands"
)

plot.comb.12_b <- plot(effects::effect("training*combination_nr_fac", glmm_comb.12.full.sex_agesq), 
                           multiline=T, 
                           rug=FALSE, type="response",
                           # ylim=c(0,1),
                           main="glmm_comb.12.full.sex_agesq",
                           confint=list(style="bars") # "bars" "lines" "bands"
)

plot.comb.12_c <- plot(effects::effect("training*combination_nr_fac", glmm_comb.12.full.sex_agespl4), 
                           multiline=T,  rug=FALSE, type="response",
                           # ylim=c(0,1),
                           main="glmm_comb.12.full.sex_agespl4",
                           confint=list(style="bars") # "bars" "lines" "bands"
)

plot.comb.12_d <- plot(effects::effect("training*combination_nr_fac", glmm_comb.12.full.sex_age_trialspl4), 
                           multiline=T, rug=FALSE, type="response",
                           # ylim=c(0,1),
                           main="glmm_comb.12.full.sex_age_trialspl4",
                           confint=list(style="bars") # "bars" "lines" "bands"
)

plot.comb.12 <- ggarrange(plot.comb.12_a, plot.comb.12_b, plot.comb.12_c, plot.comb.12_d, ncol = 2, nrow = 2)
plot.comb.12

#####Using emmeans package ----
#using raw data and emmeans
##Raw data:
glmm_comb.12.full.sex_age.plot_rawdata <- comb.12 %>% 
  group_by(z.age.days) %>% 
  summarize(mean.prob=mean(first_shape_approached.num))

##Create a model with linear effects:
glmm_comb.12.full.sex_age <- glmer(first_shape_approached.num ~ 
                                         training*combination_nr_fac + 
                                         sex + z.age.days + #sex and age
                                         (1|subject), 
                                       data = comb.12, family = "binomial")

##Estimated age  effect:
glmm_comb.12.full.sex_age.plot_emmdata <- as.data.frame(emmeans(glmm_comb.12.full.sex_age, 
                                                                    ~ z.age.days, 
                                                                    at = list(z.age.days=seq(min(comb.12$z.age.days),max(comb.12$z.age.days),length.out=100)),
                                                                    type = "response"))

glmm_comb.12.full.sex_age_plot_age <- ggplot() + 
  geom_point(data=glmm_comb.12.full.sex_age.plot_rawdata, aes(y=mean.prob, x=z.age.days)) +
  geom_ribbon(data= glmm_comb.12.full.sex_age.plot_emmdata, aes(ymin=asymp.LCL, ymax=asymp.UCL, x=z.age.days), alpha=0.1, inherit.aes=F) +
  geom_line(data= glmm_comb.12.full.sex_age.plot_emmdata, aes(y=prob, x=z.age.days),lwd=1) +
  ggtitle("glmm_comb.12.full.sex_age.plot_emmdata") +
  theme_bw()

##Estimated age square effect:
glmm_comb.12.full.sex_agesq.plot_emmdata <- as.data.frame(emmeans(glmm_comb.12.full.sex_agesq, 
                                                                      ~ z.age.days, 
                                                                      at = list(z.age.days=seq(min(comb.12$z.age.days),max(comb.12$z.age.days),length.out=100)),
                                                                      type = "response"))

glmm_comb.12.full.sex_agesq_plot_age <- ggplot() + 
  geom_point(data=glmm_comb.12.full.sex_age.plot_rawdata, aes(y=mean.prob, x=z.age.days)) +
  geom_ribbon(data= glmm_comb.12.full.sex_agesq.plot_emmdata, aes(ymin=asymp.LCL, ymax=asymp.UCL, x=z.age.days), alpha=0.1, inherit.aes=F) +
  geom_line(data= glmm_comb.12.full.sex_agesq.plot_emmdata, aes(y=prob, x=z.age.days),lwd=1) +
  ggtitle("glmm_comb.12.full.sex_agesq") +
  theme_bw()

##Estimated age spline effect:
glmm_comb.12.full.sex_agespl4.plot_emmdata <- as.data.frame(emmeans(glmm_comb.12.full.sex_agespl4, 
                                                                        ~ z.age.days, 
                                                                        at = list(z.age.days=seq(min(comb.12$z.age.days),max(comb.12$z.age.days),length.out=100)),
                                                                        type = "response"))

glmm_comb.12.full.sex_agespl4.plot_age <- ggplot() + 
  geom_point(data=glmm_comb.12.full.sex_age.plot_rawdata, aes(y=mean.prob, x=z.age.days)) +
  geom_ribbon(data= glmm_comb.12.full.sex_agespl4.plot_emmdata, aes(ymin=asymp.LCL, ymax=asymp.UCL, x=z.age.days), alpha=0.1, inherit.aes=F) +
  geom_line(data= glmm_comb.12.full.sex_agespl4.plot_emmdata, aes(y=prob, x=z.age.days),lwd=1) +
  ggtitle("glmm_comb.12.full.sex_agespl4") +
  theme_bw()

##Estimated age spline with trial effect:
glmm_comb.12.full.sex_age_trialspl4.plot_emmdata <- as.data.frame(emmeans(glmm_comb.12.full.sex_age_trialspl4, 
                                                                              ~ z.age.days, 
                                                                              at = list(z.age.days=seq(min(comb.12$z.age.days),max(comb.12$z.age.days),length.out=100)),
                                                                              type = "response"))

glmm_comb.12.full.sex_age_trialspl4.plot_age <- ggplot() + 
  geom_point(data=glmm_comb.12.full.sex_age.plot_rawdata, aes(y=mean.prob, x=z.age.days)) +
  geom_ribbon(data= glmm_comb.12.full.sex_age_trialspl4.plot_emmdata, aes(ymin=asymp.LCL, ymax=asymp.UCL, x=z.age.days), alpha=0.1, inherit.aes=F) +
  geom_line(data= glmm_comb.12.full.sex_age_trialspl4.plot_emmdata, aes(y=prob, x=z.age.days),lwd=1) +
  ggtitle("glmm_comb.12.full.sex_age_trialspl4") +
  theme_bw()

plot.comb.12_age_V2 <- ggarrange(glmm_comb.12.full.sex_age_plot_age, glmm_comb.12.full.sex_agesq_plot_age, glmm_comb.12.full.sex_agespl4.plot_age, glmm_comb.12.full.sex_age_trialspl4.plot_age, 
                                     ncol = 2, nrow = 2)
plot.comb.12_age_V2

##Comb34----

#Z.transform age
comb.34$z.age.days <- as.vector(scale(comb.34$age_days))


###Approached----
#Model 1 with sex and age squared:
glmm_comb.34.app.full.sex_agesq <- glmer(first_shape_approached.num ~ 
                                           training*combination_nr_fac + 
                                           sex + z.age.days + I(z.age.days^2) + #sex and age^2
                                           (1|subject), 
                                         data = comb.34, family = "binomial")

#### Check nr of observations per estimated effect (minimum is 6-10)
length(residuals(glmm_comb.34.app.full.sex_agesq))/
  (length(fixef(glmm_comb.34.app.full.sex_agesq)) + nrow(as.data.frame(summary(glmm_comb.34.app.full.sex_agesq)$varcor)))
# Number of observations per estimated effect: 12.125

#Mode2 with sex and age as a spline (4 knots):
glmm_comb.34.app.full.sex_agespl4 <- glmer(first_shape_approached.num ~ 
                                             training*combination_nr_fac + 
                                             sex + ns(z.age.days, 4) + #sex age spline
                                             (1|subject), 
                                           data = comb.34, family = "binomial")

#### Check nr of bservations per estimated effect (minimum is 6-10)
length(residuals(glmm_comb.34.app.full.sex_agespl4))/
  (length(fixef(glmm_comb.34.app.full.sex_agespl4))+nrow(as.data.frame(summary(glmm_comb.34.app.full.sex_agespl4)$varcor)))
# Number observations per estimated effect: 9.7

#Mode2 with sex, and age and trial as a spline (4 knots):
glmm_comb.34.app.full.sex_age_trialspl4 <- glmer(first_shape_approached.num ~ 
                                                   training*combination_nr_fac + 
                                                   sex + ns(z.age.days, 4) + ns(trial, 4)+ #sex age trial spline
                                                   (1|subject), 
                                                 data = comb.34, family = "binomial")

#### Check nr of bservations per estimated effect (minimum is 6-10)
length(residuals(glmm_comb.34.app.full.sex_age_trialspl4))/
  (length(fixef(glmm_comb.34.app.full.sex_age_trialspl4))+nrow(as.data.frame(summary(glmm_comb.34.app.full.sex_age_trialspl4)$varcor)))
# Number observations per estimated effect: 6.928571

##### Compare AICs (lower is better (>2)) ----
AIC(glmm_comb.34.app.full.sex_age_trialspl4) #119.6225
AIC(glmm_comb.34.app.full.sex_agespl4) #116.2574
AIC(glmm_comb.34.app.full.sex_agesq) #122.2449
AIC(glmm_comb.34.app.full) #119.3054

##### Compare estimated effects ----
round(summary(glmm_comb.34.app.full.sex_age_trialspl4)$coef,4)
round(summary(glmm_comb.34.app.full.sex_agespl4)$coef,4)
round(summary(glmm_comb.34.app.full.sex_agesq)$coef,4)
round(summary(glmm_comb.34.app.full)$coef,4)

round(exp(-4.2044)/(1+exp(-4.2044)), 2) #0.01 #very different estimates
round(exp(-3.6403)/(1+exp(-3.6403)), 2) #0.03
round(exp(-0.6227)/(1+exp(-0.6227)), 2) #0.35
round(exp(-0.9445)/(1+exp(-0.9445)), 2) #0.36

####Predicted plots - Interaction----
plot.comb.34.appr_a <- plot(effects::effect("training*combination_nr_fac", glmm_comb.34.app.full), 
                            multiline=T, rug=FALSE, type="response",
                            # ylim=c(0,1),
                            main="glmm_comb.34.app.full",
                            confint=list(style="bars") # "bars" "lines" "bands"
)

plot.comb.34.appr_b <- plot(effects::effect("training*combination_nr_fac", glmm_comb.34.app.full.sex_agesq), 
                            multiline=T, 
                            rug=FALSE, type="response",
                            # ylim=c(0,1),
                            main="glmm_comb.34.app.full.sex_agesq",
                            confint=list(style="bars") # "bars" "lines" "bands"
)

plot.comb.34.appr_c <- plot(effects::effect("training*combination_nr_fac", glmm_comb.34.app.full.sex_agespl4), 
                            multiline=T,  rug=FALSE, type="response",
                            # ylim=c(0,1),
                            main="glmm_comb.34.app.full.sex_agespl4",
                            confint=list(style="bars") # "bars" "lines" "bands"
)

plot.comb.34.appr_d <- plot(effects::effect("training*combination_nr_fac", glmm_comb.34.app.full.sex_age_trialspl4), 
                            multiline=T, rug=FALSE, type="response",
                            # ylim=c(0,1),
                            main="glmm_comb.34.app.full.sex_age_trialspl4",
                            confint=list(style="bars") # "bars" "lines" "bands"
)

plot.comb.34.appr <- ggarrange(plot.comb.34.appr_a, plot.comb.34.appr_b, plot.comb.34.appr_c, plot.comb.34.appr_d, ncol = 2, nrow = 2)
plot.comb.34.appr

####Predicted plots - Age ----
######Using emmeans package ----
#using raw data and emmeans
##Raw data:
glmm_comb.34.app.full.sex_age.plot_rawdata <- comb.34 %>% 
  group_by(z.age.days) %>% 
  summarize(mean.prob=mean(first_shape_approached.num))


##Create model with linear effects:
glmm_comb.34.app.full.sex_age <- glmer(first_shape_approached.num ~ 
                                         training*combination_nr_fac + 
                                         sex + z.age.days + #sex and age
                                         (1|subject), 
                                       data = comb.34, family = "binomial")
##Estimated age  effect:
glmm_comb.34.app.full.sex_age.plot_emmdata <- as.data.frame(emmeans(glmm_comb.34.app.full.sex_age, 
                                                                    ~ z.age.days, 
                                                                    at = list(z.age.days=seq(min(comb.34$z.age.days),max(comb.34$z.age.days),length.out=100)),
                                                                    type = "response"))

glmm_comb.34.app.full.sex_age_plot_age <- ggplot() + 
  geom_point(data=glmm_comb.34.app.full.sex_age.plot_rawdata, aes(y=mean.prob, x=z.age.days)) +
  geom_ribbon(data= glmm_comb.34.app.full.sex_age.plot_emmdata, aes(ymin=asymp.LCL, ymax=asymp.UCL, x=z.age.days), alpha=0.1, inherit.aes=F) +
  geom_line(data= glmm_comb.34.app.full.sex_age.plot_emmdata, aes(y=prob, x=z.age.days),lwd=1) +
  ggtitle("glmm_comb.34.app.full.sex_age.plot_emmdata") +
  theme_bw()

##Estimated age square effect:
glmm_comb.34.app.full.sex_agesq.plot_emmdata <- as.data.frame(emmeans(glmm_comb.34.app.full.sex_agesq, 
                                                                      ~ z.age.days, 
                                                                      at = list(z.age.days=seq(min(comb.34$z.age.days),max(comb.34$z.age.days),length.out=100)),
                                                                      type = "response"))

glmm_comb.34.app.full.sex_agesq_plot_age <- ggplot() + 
  geom_point(data=glmm_comb.34.app.full.sex_age.plot_rawdata, aes(y=mean.prob, x=z.age.days)) +
  geom_ribbon(data= glmm_comb.34.app.full.sex_agesq.plot_emmdata, aes(ymin=asymp.LCL, ymax=asymp.UCL, x=z.age.days), alpha=0.1, inherit.aes=F) +
  geom_line(data= glmm_comb.34.app.full.sex_agesq.plot_emmdata, aes(y=prob, x=z.age.days),lwd=1) +
  ggtitle("glmm_comb.34.app.full.sex_agesq") +
  theme_bw()

##Estimated age spline effect:
glmm_comb.34.app.full.sex_agespl4.plot_emmdata <- as.data.frame(emmeans(glmm_comb.34.app.full.sex_agespl4, 
                                                                        ~ z.age.days, 
                                                                        at = list(z.age.days=seq(min(comb.34$z.age.days),max(comb.34$z.age.days),length.out=100)),
                                                                        type = "response"))

glmm_comb.34.app.full.sex_agespl4.plot_age <- ggplot() + 
  geom_point(data=glmm_comb.34.app.full.sex_age.plot_rawdata, aes(y=mean.prob, x=z.age.days)) +
  geom_ribbon(data= glmm_comb.34.app.full.sex_agespl4.plot_emmdata, aes(ymin=asymp.LCL, ymax=asymp.UCL, x=z.age.days), alpha=0.1, inherit.aes=F) +
  geom_line(data= glmm_comb.34.app.full.sex_agespl4.plot_emmdata, aes(y=prob, x=z.age.days),lwd=1) +
  ggtitle("glmm_comb.34.app.full.sex_agespl4") +
  theme_bw()

##Estimated age spline with trial effect:
glmm_comb.34.app.full.sex_age_trialspl4.plot_emmdata <- as.data.frame(emmeans(glmm_comb.34.app.full.sex_age_trialspl4, 
                                                                              ~ z.age.days, 
                                                                              at = list(z.age.days=seq(min(comb.34$z.age.days),max(comb.34$z.age.days),length.out=100)),
                                                                              type = "response"))

glmm_comb.34.app.full.sex_age_trialspl4.plot_age <- ggplot() + 
  geom_point(data=glmm_comb.34.app.full.sex_age.plot_rawdata, aes(y=mean.prob, x=z.age.days)) +
  geom_ribbon(data= glmm_comb.34.app.full.sex_age_trialspl4.plot_emmdata, aes(ymin=asymp.LCL, ymax=asymp.UCL, x=z.age.days), alpha=0.1, inherit.aes=F) +
  geom_line(data= glmm_comb.34.app.full.sex_age_trialspl4.plot_emmdata, aes(y=prob, x=z.age.days),lwd=1) +
  ggtitle("glmm_comb.34.app.full.sex_age_trialspl4") +
  theme_bw()

plot.comb.34.appr_age_V2 <- ggarrange(glmm_comb.34.app.full.sex_age_plot_age, glmm_comb.34.app.full.sex_agesq_plot_age, glmm_comb.34.app.full.sex_agespl4.plot_age, glmm_comb.34.app.full.sex_age_trialspl4.plot_age, 
                                      ncol = 2, nrow = 2)
plot.comb.34.appr_age_V2


###Attempted----
#Model 1 with sex and age squared:
glmm_comb.34.att.full.sex_agesq <- glmer(first_shape_attempted.num ~ 
                                           training*combination_nr_fac + 
                                           sex + z.age.days + I(z.age.days^2) + #sex and age^2
                                           (1|subject), 
                                         data = comb.34, family = "binomial")

#### Check nr of observations per estimated effect (minimum is 6-10)
length(residuals(glmm_comb.34.att.full.sex_agesq))/
  (length(fixef(glmm_comb.34.att.full.sex_agesq)) + nrow(as.data.frame(summary(glmm_comb.34.att.full.sex_agesq)$varcor)))
# Number of observations per estimated effect: 12.125

#Mode2 with sex and age as a spline (4 knots):
glmm_comb.34.att.full.sex_agespl4 <- glmer(first_shape_attempted.num ~ 
                                             training*combination_nr_fac + 
                                             sex + ns(z.age.days, 4) + #sex age spline
                                             (1|subject), 
                                           data = comb.34, family = "binomial",
                                           control=glmerControl(optimizer="bobyqa", optCtrl=list(maxfun=2e5)))


#Mode2 with sex, and age and trial as a spline (4 knots):
glmm_comb.34.att.full.sex_age_trialspl4 <- glmer(first_shape_attempted.num ~ 
                                                   training*combination_nr_fac + 
                                                   sex + ns(z.age.days, 4) + ns(trial, 4)+ #sex age trial spline
                                                   (1|subject), 
                                                 data = comb.34, family = "binomial",
                                                 control=glmerControl(optimizer="bobyqa", optCtrl=list(maxfun=2e5)))

#### Check nr of observations per estimated effect (minimum is 6-10)
length(residuals(glmm_comb.34.att.full.sex_age_trialspl4))/
  (length(fixef(glmm_comb.34.att.full.sex_age_trialspl4)) + nrow(as.data.frame(summary(glmm_comb.34.att.full.sex_age_trialspl4)$varcor)))
# Number of observations per estimated effect: 6.928571
#### Compare AICs (lower is better (>2)) ----
AIC(glmm_comb.34.att.full.sex_age_trialspl4) #108.2469
AIC(glmm_comb.34.att.full.sex_agespl4) #103.5049
AIC(glmm_comb.34.att.full.sex_agesq) #104.4944
AIC(glmm_comb.34.att.full) #99.10256

# Compare estimated effects 
round(summary(glmm_comb.34.att.full.sex_age_trialspl4)$coef,4)
round(summary(glmm_comb.34.att.full.sex_agespl4)$coef,4)
round(summary(glmm_comb.34.att.full.sex_agesq)$coef,4)
round(summary(glmm_comb.34.att.full)$coef,4)

round(exp(-4.8793)/(1+exp(-4.8793)), 2) #0.01
round(exp(-3.4962)/(1+exp(-3.4962)), 2) #0.03
round(exp(-1.3524)/(1+exp(-1.3524)), 2) #0.21
round(exp(-1.6130)/(1+exp(-1.6130)), 2) #0.17

####Predicted plots - Interaction ----
plot.comb.34.att_a <- plot(effects::effect("training*combination_nr_fac", glmm_comb.34.att.full), 
                           multiline=T, rug=FALSE, type="response",
                           # ylim=c(0,1),
                           main="glmm_comb.34.att.full",
                           confint=list(style="bars") # "bars" "lines" "bands"
)

plot.comb.34.att_b <- plot(effects::effect("training*combination_nr_fac", glmm_comb.34.att.full.sex_agesq), 
                           multiline=T, 
                           rug=FALSE, type="response",
                           # ylim=c(0,1),
                           main="glmm_comb.34.att.full.sex_agesq",
                           confint=list(style="bars") # "bars" "lines" "bands"
)

plot.comb.34.att_c <- plot(effects::effect("training*combination_nr_fac", glmm_comb.34.att.full.sex_agespl4), 
                           multiline=T,  rug=FALSE, type="response",
                           # ylim=c(0,1),
                           main="glmm_comb.34.att.full.sex_agespl4",
                           confint=list(style="bars") # "bars" "lines" "bands"
)

plot.comb.34.att_d <- plot(effects::effect("training*combination_nr_fac", glmm_comb.34.att.full.sex_age_trialspl4), 
                           multiline=T, rug=FALSE, type="response",
                           # ylim=c(0,1),
                           main="glmm_comb.34.att.full.sex_age_trialspl4",
                           confint=list(style="bars") # "bars" "lines" "bands"
)

plot.comb.34.att <- ggarrange(plot.comb.34.att_a, plot.comb.34.att_b, plot.comb.34.att_c, plot.comb.34.att_d, ncol = 2, nrow = 2)
plot.comb.34.att

####Predicted plots - Age ----
#####Using emmeans package ----
#using raw data and emmeans
##Raw data:
glmm_comb.34.att.full.sex_age.plot_rawdata <- comb.34 %>% 
  group_by(z.age.days) %>% 
  summarize(mean.prob=mean(first_shape_approached.num))

##Create a model with linear effects:
glmm_comb.34.att.full.sex_age <- glmer(first_shape_approached.num ~ 
                                         training*combination_nr_fac + 
                                         sex + z.age.days + #sex and age
                                         (1|subject), 
                                       data = comb.34, family = "binomial")

##Estimated age  effect:
glmm_comb.34.att.full.sex_age.plot_emmdata <- as.data.frame(emmeans(glmm_comb.34.att.full.sex_age, 
                                                                    ~ z.age.days, 
                                                                    at = list(z.age.days=seq(min(comb.34$z.age.days),max(comb.34$z.age.days),length.out=100)),
                                                                    type = "response"))

glmm_comb.34.att.full.sex_age_plot_age <- ggplot() + 
  geom_point(data=glmm_comb.34.att.full.sex_age.plot_rawdata, aes(y=mean.prob, x=z.age.days)) +
  geom_ribbon(data= glmm_comb.34.att.full.sex_age.plot_emmdata, aes(ymin=asymp.LCL, ymax=asymp.UCL, x=z.age.days), alpha=0.1, inherit.aes=F) +
  geom_line(data= glmm_comb.34.att.full.sex_age.plot_emmdata, aes(y=prob, x=z.age.days),lwd=1) +
  ggtitle("glmm_comb.34.att.full.sex_age.plot_emmdata") +
  theme_bw()

##Estimated age square effect:
glmm_comb.34.att.full.sex_agesq.plot_emmdata <- as.data.frame(emmeans(glmm_comb.34.att.full.sex_agesq, 
                                                                      ~ z.age.days, 
                                                                      at = list(z.age.days=seq(min(comb.34$z.age.days),max(comb.34$z.age.days),length.out=100)),
                                                                      type = "response"))

glmm_comb.34.att.full.sex_agesq_plot_age <- ggplot() + 
  geom_point(data=glmm_comb.34.att.full.sex_age.plot_rawdata, aes(y=mean.prob, x=z.age.days)) +
  geom_ribbon(data= glmm_comb.34.att.full.sex_agesq.plot_emmdata, aes(ymin=asymp.LCL, ymax=asymp.UCL, x=z.age.days), alpha=0.1, inherit.aes=F) +
  geom_line(data= glmm_comb.34.att.full.sex_agesq.plot_emmdata, aes(y=prob, x=z.age.days),lwd=1) +
  ggtitle("glmm_comb.34.att.full.sex_agesq") +
  theme_bw()

##Estimated age spline effect:
glmm_comb.34.att.full.sex_agespl4.plot_emmdata <- as.data.frame(emmeans(glmm_comb.34.att.full.sex_agespl4, 
                                                                        ~ z.age.days, 
                                                                        at = list(z.age.days=seq(min(comb.34$z.age.days),max(comb.34$z.age.days),length.out=100)),
                                                                        type = "response"))

glmm_comb.34.att.full.sex_agespl4.plot_age <- ggplot() + 
  geom_point(data=glmm_comb.34.att.full.sex_age.plot_rawdata, aes(y=mean.prob, x=z.age.days)) +
  geom_ribbon(data= glmm_comb.34.att.full.sex_agespl4.plot_emmdata, aes(ymin=asymp.LCL, ymax=asymp.UCL, x=z.age.days), alpha=0.1, inherit.aes=F) +
  geom_line(data= glmm_comb.34.att.full.sex_agespl4.plot_emmdata, aes(y=prob, x=z.age.days),lwd=1) +
  ggtitle("glmm_comb.34.att.full.sex_agespl4") +
  theme_bw()

##Estimated age spline with trial effect:
glmm_comb.34.att.full.sex_age_trialspl4.plot_emmdata <- as.data.frame(emmeans(glmm_comb.34.att.full.sex_age_trialspl4, 
                                                                              ~ z.age.days, 
                                                                              at = list(z.age.days=seq(min(comb.34$z.age.days),max(comb.34$z.age.days),length.out=100)),
                                                                              type = "response"))

glmm_comb.34.att.full.sex_age_trialspl4.plot_age <- ggplot() + 
  geom_point(data=glmm_comb.34.att.full.sex_age.plot_rawdata, aes(y=mean.prob, x=z.age.days)) +
  geom_ribbon(data= glmm_comb.34.att.full.sex_age_trialspl4.plot_emmdata, aes(ymin=asymp.LCL, ymax=asymp.UCL, x=z.age.days), alpha=0.1, inherit.aes=F) +
  geom_line(data= glmm_comb.34.att.full.sex_age_trialspl4.plot_emmdata, aes(y=prob, x=z.age.days),lwd=1) +
  ggtitle("glmm_comb.34.att.full.sex_age_trialspl4") +
  theme_bw()

plot.comb.34.att_age_V2 <- ggarrange(glmm_comb.34.att.full.sex_age_plot_age, glmm_comb.34.att.full.sex_agesq_plot_age, glmm_comb.34.att.full.sex_agespl4.plot_age, glmm_comb.34.att.full.sex_age_trialspl4.plot_age, 
                                     ncol = 2, nrow = 2)
plot.comb.34.att_age_V2
###Chosen----

#Model 1 with sex and age squared:
glmm_comb.34.full.sex_agesq <- glmer(shape_chosen.num ~ 
                                           training*combination_nr_fac + 
                                           sex + z.age.days + I(z.age.days^2) + #sex and age^2
                                           (1|subject), 
                                         data = comb.34, family = "binomial")

#### Check nr of observations per estimated effect (minimum is 6-10)
length(residuals(glmm_comb.34.full.sex_agesq))/
  (length(fixef(glmm_comb.34.full.sex_agesq)) + nrow(as.data.frame(summary(glmm_comb.34.full.sex_agesq)$varcor)))
# Number of observations per estimated effect: 12

#Mode2 with sex and age as a spline (4 knots):
glmm_comb.34.full.sex_agespl4 <- glmer(shape_chosen.num ~ 
                                             training*combination_nr_fac + 
                                             sex + ns(z.age.days, 4) + #sex age spline
                                             (1|subject), 
                                           data = comb.34, family = "binomial",
                                       control=glmerControl(optimizer="bobyqa", optCtrl=list(maxfun=2e5)))

#### Check nr of observations per estimated effect (minimum is 6-10)
length(residuals(glmm_comb.34.full.sex_agespl4))/
  (length(fixef(glmm_comb.34.full.sex_agespl4)) + nrow(as.data.frame(summary(glmm_comb.34.full.sex_agespl4)$varcor)))
# Number of observations per estimated effect: 9.6


#Mode2 with sex, and age and trial as a spline (4 knots):
glmm_comb.34.full.sex_age_trialspl4 <- glmer(shape_chosen.num ~ 
                                                   training*combination_nr_fac + 
                                                   sex + ns(z.age.days, 4) + ns(trial, 4)+ #sex age trial spline
                                                   (1|subject), 
                                                 data = comb.34, family = "binomial",
                                             control=glmerControl(optimizer="bobyqa", optCtrl=list(maxfun=2e5)))

#### Check nr of observations per estimated effect (minimum is 6-10)
length(residuals(glmm_comb.34.full.sex_age_trialspl4))/
  (length(fixef(glmm_comb.34.full.sex_age_trialspl4)) + nrow(as.data.frame(summary(glmm_comb.34.full.sex_age_trialspl4)$varcor)))
# Number of observations per estimated effect: 6.857143


#### Compare AICs (lower is better (>2)) ----
AIC(glmm_comb.34.full.sex_age_trialspl4) #89.85315
AIC(glmm_comb.34.full.sex_agespl4) #85.3913
AIC(glmm_comb.34.full.sex_agesq) #83.19431
AIC(glmm_comb.34.full) #78.19002

#### Compare estimated effects ----
round(summary(glmm_comb.34.full.sex_age_trialspl4)$coef,4)
round(summary(glmm_comb.34.full.sex_agespl4)$coef,4)
round(summary(glmm_comb.34.full.sex_agesq)$coef,4)
round(summary(glmm_comb.34.full)$coef,4)

round(exp(-8.6920)/(1+exp(-8.6920)), 2) #0
round(exp(-6.1473)/(1+exp(-6.1473)), 2) #0
round(exp(-2.4103)/(1+exp(-2.4103)), 2) #0.08
round(exp(-2.6743)/(1+exp(-2.6743)), 2) #0.06

####Predicted plots - Interaction----
plot.comb.34_a <- plot(effects::effect("training*combination_nr_fac", glmm_comb.34.full), 
                           multiline=T, rug=FALSE, type="response",
                           # ylim=c(0,1),
                           main="glmm_comb.34.full",
                           confint=list(style="bars") # "bars" "lines" "bands"
)

plot.comb.34_b <- plot(effects::effect("training*combination_nr_fac", glmm_comb.34.full.sex_agesq), 
                           multiline=T, 
                           rug=FALSE, type="response",
                           # ylim=c(0,1),
                           main="glmm_comb.34.full.sex_agesq",
                           confint=list(style="bars") # "bars" "lines" "bands"
)

plot.comb.34_c <- plot(effects::effect("training*combination_nr_fac", glmm_comb.34.full.sex_agespl4), 
                           multiline=T,  rug=FALSE, type="response",
                           # ylim=c(0,1),
                           main="glmm_comb.34.full.sex_agespl4",
                           confint=list(style="bars") # "bars" "lines" "bands"
)

plot.comb.34_d <- plot(effects::effect("training*combination_nr_fac", glmm_comb.34.full.sex_age_trialspl4), 
                           multiline=T, rug=FALSE, type="response",
                           # ylim=c(0,1),
                           main="glmm_comb.34.full.sex_age_trialspl4",
                           confint=list(style="bars") # "bars" "lines" "bands"
)
plot.comb.34 <- ggarrange(plot.comb.34_a, plot.comb.34_b, plot.comb.34_c, plot.comb.34_d, ncol = 2, nrow = 2)
plot.comb.34

####Predicted plots - Age ----
#####Using emmeans package ----
#using raw data and emmeans
##Raw data:
glmm_comb.34.full.sex_age.plot_rawdata <- comb.34 %>% 
  group_by(z.age.days) %>% 
  summarize(mean.prob=mean(first_shape_approached.num))

##Create a model with linear effects:
glmm_comb.34.full.sex_age <- glmer(correct_app ~ 
                                     training*combination_nr_fac + 
                                     sex + z.age.days + #sex and age
                                     (1|subject), 
                                   data = comb.34, family = "binomial")

##Estimated age  effect:
glmm_comb.34.full.sex_age.plot_emmdata <- as.data.frame(emmeans(glmm_comb.34.full.sex_age, 
                                                                ~ z.age.days, 
                                                                at = list(z.age.days=seq(min(comb.34$z.age.days),max(comb.34$z.age.days),length.out=100)),
                                                                type = "response"))

glmm_comb.34.full.sex_age_plot_age <- ggplot() + 
  geom_point(data=glmm_comb.34.full.sex_age.plot_rawdata, aes(y=mean.prob, x=z.age.days)) +
  geom_ribbon(data= glmm_comb.34.full.sex_age.plot_emmdata, aes(ymin=asymp.LCL, ymax=asymp.UCL, x=z.age.days), alpha=0.1, inherit.aes=F) +
  geom_line(data= glmm_comb.34.full.sex_age.plot_emmdata, aes(y=prob, x=z.age.days),lwd=1) +
  ggtitle("glmm_comb.34.full.sex_age.plot_emmdata") +
  theme_bw()

##Estimated age square effect:
glmm_comb.34.full.sex_agesq.plot_emmdata <- as.data.frame(emmeans(glmm_comb.34.full.sex_agesq, 
                                                                  ~ z.age.days, 
                                                                  at = list(z.age.days=seq(min(comb.34$z.age.days),max(comb.34$z.age.days),length.out=100)),
                                                                  type = "response"))

glmm_comb.34.full.sex_agesq_plot_age <- ggplot() + 
  geom_point(data=glmm_comb.34.full.sex_age.plot_rawdata, aes(y=mean.prob, x=z.age.days)) +
  geom_ribbon(data= glmm_comb.34.full.sex_agesq.plot_emmdata, aes(ymin=asymp.LCL, ymax=asymp.UCL, x=z.age.days), alpha=0.1, inherit.aes=F) +
  geom_line(data= glmm_comb.34.full.sex_agesq.plot_emmdata, aes(y=prob, x=z.age.days),lwd=1) +
  ggtitle("glmm_comb.34.full.sex_agesq") +
  theme_bw()

##Estimated age spline effect:
glmm_comb.34.full.sex_agespl4.plot_emmdata <- as.data.frame(emmeans(glmm_comb.34.full.sex_agespl4, 
                                                                    ~ z.age.days, 
                                                                    at = list(z.age.days=seq(min(comb.34$z.age.days),max(comb.34$z.age.days),length.out=100)),
                                                                    type = "response"))

glmm_comb.34.full.sex_agespl4.plot_age <- ggplot() + 
  geom_point(data=glmm_comb.34.full.sex_age.plot_rawdata, aes(y=mean.prob, x=z.age.days)) +
  geom_ribbon(data= glmm_comb.34.full.sex_agespl4.plot_emmdata, aes(ymin=asymp.LCL, ymax=asymp.UCL, x=z.age.days), alpha=0.1, inherit.aes=F) +
  geom_line(data= glmm_comb.34.full.sex_agespl4.plot_emmdata, aes(y=prob, x=z.age.days),lwd=1) +
  ggtitle("glmm_comb.34.full.sex_agespl4") +
  theme_bw()

##Estimated age spline with trial effect:
glmm_comb.34.full.sex_age_trialspl4.plot_emmdata <- as.data.frame(emmeans(glmm_comb.34.full.sex_age_trialspl4, 
                                                                          ~ z.age.days, 
                                                                          at = list(z.age.days=seq(min(comb.34$z.age.days),max(comb.34$z.age.days),length.out=100)),
                                                                          type = "response"))

glmm_comb.34.full.sex_age_trialspl4.plot_age <- ggplot() + 
  geom_point(data=glmm_comb.34.full.sex_age.plot_rawdata, aes(y=mean.prob, x=z.age.days)) +
  geom_ribbon(data= glmm_comb.34.full.sex_age_trialspl4.plot_emmdata, aes(ymin=asymp.LCL, ymax=asymp.UCL, x=z.age.days), alpha=0.1, inherit.aes=F) +
  geom_line(data= glmm_comb.34.full.sex_age_trialspl4.plot_emmdata, aes(y=prob, x=z.age.days),lwd=1) +
  ggtitle("glmm_comb.34.full.sex_age_trialspl4") +
  theme_bw()

plot.comb.34_age_V2 <- ggarrange(glmm_comb.34.full.sex_age_plot_age, glmm_comb.34.full.sex_agesq_plot_age, glmm_comb.34.full.sex_agespl4.plot_age, glmm_comb.34.full.sex_age_trialspl4.plot_age, 
                                 ncol = 2, nrow = 2)
plot.comb.34_age_V2

##Comb567----


#Z.transform age
comb.567$z.age.days <- as.vector(scale(comb.567$age_days))

###Approached----


#Model 1 with sex and age squared:
glmm_comb.567.app.full.sex_agesq <- glmer(correct_app ~ 
                                           training*combination_nr_fac + 
                                           sex + z.age.days + I(z.age.days^2) + #sex and age^2
                                           (1|subject), 
                                         data = comb.567, family = "binomial")

#### Check nr of observations per estimated effect (minimum is 6-10) ----
length(residuals(glmm_comb.567.app.full.sex_agesq))/
  (length(fixef(glmm_comb.567.app.full.sex_agesq)) + nrow(as.data.frame(summary(glmm_comb.567.app.full.sex_agesq)$varcor)))
# Number of observations per estimated effect: 14.6

#Mode2 with sex and age as a spline (4 knots):
glmm_comb.567.app.full.sex_agespl4 <- glmer(correct_app ~ 
                                             training*combination_nr_fac + 
                                             sex + ns(z.age.days, 4) + #sex age spline
                                             (1|subject), 
                                           data = comb.567, family = "binomial")

#### Check nr of bservations per estimated effect (minimum is 6-10) ----
length(residuals(glmm_comb.567.app.full.sex_agespl4))/
  (length(fixef(glmm_comb.567.app.full.sex_agespl4))+nrow(as.data.frame(summary(glmm_comb.567.app.full.sex_agespl4)$varcor)))
# Number observations per estimated effect: 12.16667

#Mode2 with sex, and age and trial as a spline (4 knots):
glmm_comb.567.app.full.sex_age_trialspl4 <- glmer(correct_app ~ 
                                                   training*combination_nr_fac + 
                                                   sex + ns(z.age.days, 4) + ns(trial, 4)+ #sex age trial spline
                                                   (1|subject), 
                                                 data = comb.567, family = "binomial")

#### Check nr of bservations per estimated effect (minimum is 6-10) ----
length(residuals(glmm_comb.567.app.full.sex_age_trialspl4))/
  (length(fixef(glmm_comb.567.app.full.sex_age_trialspl4))+nrow(as.data.frame(summary(glmm_comb.567.app.full.sex_age_trialspl4)$varcor)))
# Number observations per estimated effect: 9.125


#### Compare AICs (lower is better (>2)) ----
AIC(glmm_comb.567.app.full.sex_age_trialspl4) #208.3161
AIC(glmm_comb.567.app.full.sex_agespl4) #201.7396
AIC(glmm_comb.567.app.full.sex_agesq) #204.4066
AIC(glmm_comb.567.app.full) #200.5669

# Compare estimated effects 
round(summary(glmm_comb.567.app.full.sex_age_trialspl4)$coef,4)
round(summary(glmm_comb.567.app.full.sex_agespl4)$coef,4)
round(summary(glmm_comb.567.app.full.sex_agesq)$coef,4)
round(summary(glmm_comb.567.app.full)$coef,4)

round(exp(0.7122)/(1+exp(0.7122)), 2) #0.67
round(exp(0.8035)/(1+exp(0.8035)), 2) #0.69
round(exp(0.2235)/(1+exp(0.2235)), 2) #0.56
round(exp(0.2412)/(1+exp(0.2412)), 2) #0.56

####Predicted plots - Interaction ----
plot.comb.567_a <- plot(effects::effect("training*combination_nr_fac", glmm_comb.567.app.full), 
                       multiline=T, rug=FALSE, type="response",
                       # ylim=c(0,1),
                       main="glmm_comb.567.app.full",
                       confint=list(style="bars") # "bars" "lines" "bands"
)

plot.comb.567_b <- plot(effects::effect("training*combination_nr_fac", glmm_comb.567.app.full.sex_agesq), 
                       multiline=T, 
                       rug=FALSE, type="response",
                       # ylim=c(0,1),
                       main="glmm_comb.567.app.full.sex_agesq",
                       confint=list(style="bars") # "bars" "lines" "bands"
)

plot.comb.567_c <- plot(effects::effect("training*combination_nr_fac", glmm_comb.567.app.full.sex_agespl4), 
                       multiline=T,  rug=FALSE, type="response",
                       # ylim=c(0,1),
                       main="glmm_comb.567.app.full.sex_agespl4",
                       confint=list(style="bars") # "bars" "lines" "bands"
)

plot.comb.567_d <- plot(effects::effect("training*combination_nr_fac", glmm_comb.567.app.full.sex_age_trialspl4), 
                       multiline=T, rug=FALSE, type="response",
                       # ylim=c(0,1),
                       main="glmm_comb.567.app.full.sex_age_trialspl4",
                       confint=list(style="bars") # "bars" "lines" "bands"
)

plot.comb.567 <- ggarrange(plot.comb.567_a, plot.comb.567_b, plot.comb.567_c, plot.comb.567_d, ncol = 2, nrow = 2)
plot.comb.567

####Predicted plots - Age ----
######Using emmeans package ----
#using raw data and emmeans
##Raw data:
glmm_comb.567.app.full.sex_age.plot_rawdata <- comb.567 %>% 
  group_by(z.age.days) %>% 
  summarize(mean.prob=mean(correct_app))


##Create model with linear effects:
glmm_comb.567.app.full.sex_age <- glmer(correct_app ~ 
                                         training*combination_nr_fac + 
                                         sex + z.age.days + #sex and age
                                         (1|subject), 
                                       data = comb.567, family = "binomial")
##Estimated age  effect:
glmm_comb.567.app.full.sex_age.plot_emmdata <- as.data.frame(emmeans(glmm_comb.567.app.full.sex_age, 
                                                                    ~ z.age.days, 
                                                                    at = list(z.age.days=seq(min(comb.567$z.age.days),max(comb.567$z.age.days),length.out=100)),
                                                                    type = "response"))

glmm_comb.567.app.full.sex_age_plot_age <- ggplot() + 
  geom_point(data=glmm_comb.567.app.full.sex_age.plot_rawdata, aes(y=mean.prob, x=z.age.days)) +
  geom_ribbon(data= glmm_comb.567.app.full.sex_age.plot_emmdata, aes(ymin=asymp.LCL, ymax=asymp.UCL, x=z.age.days), alpha=0.1, inherit.aes=F) +
  geom_line(data= glmm_comb.567.app.full.sex_age.plot_emmdata, aes(y=prob, x=z.age.days),lwd=1) +
  ggtitle("glmm_comb.567.app.full.sex_age.plot_emmdata") +
  theme_bw()

##Estimated age square effect:
glmm_comb.567.app.full.sex_agesq.plot_emmdata <- as.data.frame(emmeans(glmm_comb.567.app.full.sex_agesq, 
                                                                      ~ z.age.days, 
                                                                      at = list(z.age.days=seq(min(comb.567$z.age.days),max(comb.567$z.age.days),length.out=100)),
                                                                      type = "response"))

glmm_comb.567.app.full.sex_agesq_plot_age <- ggplot() + 
  geom_point(data=glmm_comb.567.app.full.sex_age.plot_rawdata, aes(y=mean.prob, x=z.age.days)) +
  geom_ribbon(data= glmm_comb.567.app.full.sex_agesq.plot_emmdata, aes(ymin=asymp.LCL, ymax=asymp.UCL, x=z.age.days), alpha=0.1, inherit.aes=F) +
  geom_line(data= glmm_comb.567.app.full.sex_agesq.plot_emmdata, aes(y=prob, x=z.age.days),lwd=1) +
  ggtitle("glmm_comb.567.app.full.sex_agesq") +
  theme_bw()

##Estimated age spline effect:
glmm_comb.567.app.full.sex_agespl4.plot_emmdata <- as.data.frame(emmeans(glmm_comb.567.app.full.sex_agespl4, 
                                                                        ~ z.age.days, 
                                                                        at = list(z.age.days=seq(min(comb.567$z.age.days),max(comb.567$z.age.days),length.out=100)),
                                                                        type = "response"))

glmm_comb.567.app.full.sex_agespl4.plot_age <- ggplot() + 
  geom_point(data=glmm_comb.567.app.full.sex_age.plot_rawdata, aes(y=mean.prob, x=z.age.days)) +
  geom_ribbon(data= glmm_comb.567.app.full.sex_agespl4.plot_emmdata, aes(ymin=asymp.LCL, ymax=asymp.UCL, x=z.age.days), alpha=0.1, inherit.aes=F) +
  geom_line(data= glmm_comb.567.app.full.sex_agespl4.plot_emmdata, aes(y=prob, x=z.age.days),lwd=1) +
  ggtitle("glmm_comb.567.app.full.sex_agespl4") +
  theme_bw()

##Estimated age spline with trial effect:
glmm_comb.567.app.full.sex_age_trialspl4.plot_emmdata <- as.data.frame(emmeans(glmm_comb.567.app.full.sex_age_trialspl4, 
                                                                              ~ z.age.days, 
                                                                              at = list(z.age.days=seq(min(comb.567$z.age.days),max(comb.567$z.age.days),length.out=100)),
                                                                              type = "response"))

glmm_comb.567.app.full.sex_age_trialspl4.plot_age <- ggplot() + 
  geom_point(data=glmm_comb.567.app.full.sex_age.plot_rawdata, aes(y=mean.prob, x=z.age.days)) +
  geom_ribbon(data= glmm_comb.567.app.full.sex_age_trialspl4.plot_emmdata, aes(ymin=asymp.LCL, ymax=asymp.UCL, x=z.age.days), alpha=0.1, inherit.aes=F) +
  geom_line(data= glmm_comb.567.app.full.sex_age_trialspl4.plot_emmdata, aes(y=prob, x=z.age.days),lwd=1) +
  ggtitle("glmm_comb.567.app.full.sex_age_trialspl4") +
  theme_bw()

plot.comb.567.appr_age_V2 <- ggarrange(glmm_comb.567.app.full.sex_age_plot_age, glmm_comb.567.app.full.sex_agesq_plot_age, glmm_comb.567.app.full.sex_agespl4.plot_age, glmm_comb.567.app.full.sex_age_trialspl4.plot_age, 
                                      ncol = 2, nrow = 2)
plot.comb.567.appr_age_V2 #This plot alone shows why splines make very little sense

ggsave("AIC_comparison_plot.png", plot=plot.comb.567.appr_age_V2,width=9.88, height = 7.04)
###Attempted----

#Model 1 with sex and age squared:
glmm_comb.567.att.full.sex_agesq <- glmer(correct_att ~ 
                                            training*combination_nr_fac + 
                                            sex + z.age.days + I(z.age.days^2) + #sex and age^2
                                            (1|subject), 
                                          data = comb.567, family = "binomial")

#### Check nr of observations per estimated effect (minimum is 6-10) ----
length(residuals(glmm_comb.567.att.full.sex_agesq))/
  (length(fixef(glmm_comb.567.att.full.sex_agesq)) + nrow(as.data.frame(summary(glmm_comb.567.att.full.sex_agesq)$varcor)))
#Warning messages:
#1: In vcov.merMod(object, use.hessian = use.hessian) :
#  variance-covariance matrix computed from finite-difference Hessian is
#not positive definite or contains NA values: falling back to var-cov estimated from RX
#2: In vcov.merMod(object, correlation = correlation, sigm = sig) :
#  variance-covariance matrix computed from finite-difference Hessian is
#not positive definite or contains NA values: falling back to var-cov estimated from RX
# Number of observations per estimated effect: 14.4


#Mode2 with sex and age as a spline (4 knots):
glmm_comb.567.att.full.sex_agespl4 <- glmer(correct_att ~ 
                                              training*combination_nr_fac + 
                                              sex + ns(z.age.days, 4) + #sex age spline
                                              (1|subject), 
                                            data = comb.567, family = "binomial")

#### Check nr of bservations per estimated effect (minimum is 6-10) ----
length(residuals(glmm_comb.567.att.full.sex_agespl4))/
  (length(fixef(glmm_comb.567.att.full.sex_agespl4))+nrow(as.data.frame(summary(glmm_comb.567.att.full.sex_agespl4)$varcor)))
#Warning messages:
#1: In vcov.merMod(object, use.hessian = use.hessian) :
#  variance-covariance matrix computed from finite-difference Hessian is
#not positive definite or contains NA values: falling back to var-cov estimated from RX
#2: In vcov.merMod(object, correlation = correlation, sigm = sig) :
#  variance-covariance matrix computed from finite-difference Hessian is
#not positive definite or contains NA values: falling back to var-cov estimated from RX
# Number of observations per estimated effect: 12

#Mode2 with sex, and age and trial as a spline (4 knots):
glmm_comb.567.att.full.sex_age_trialspl4 <- glmer(correct_att ~ 
                                                    training*combination_nr_fac + 
                                                    sex + ns(z.age.days, 4) + ns(trial, 4)+ #sex age trial spline
                                                    (1|subject), 
                                                  data = comb.567, family = "binomial")

#### Check nr of bservations per estimated effect (minimum is 6-10) ----
length(residuals(glmm_comb.567.att.full.sex_age_trialspl4))/
  (length(fixef(glmm_comb.567.att.full.sex_age_trialspl4))+nrow(as.data.frame(summary(glmm_comb.567.att.full.sex_age_trialspl4)$varcor)))
#Warning messages:
#1: In vcov.merMod(object, use.hessian = use.hessian) :
#  variance-covariance matrix computed from finite-difference Hessian is
#not positive definite or contains NA values: falling back to var-cov estimated from RX
#2: In vcov.merMod(object, correlation = correlation, sigm = sig) :
#  variance-covariance matrix computed from finite-difference Hessian is
#not positive definite or contains NA values: falling back to var-cov estimated from RX
# Number of observations per estimated effect: 9


#### Compare AICs (lower is better (>2)) ----
AIC(glmm_comb.567.att.full.sex_age_trialspl4) #129.4156
AIC(glmm_comb.567.att.full.sex_agespl4) #126.305
AIC(glmm_comb.567.att.full.sex_agesq) #129.662
AIC(glmm_comb.567.att.full) #131.7965

# Compare estimated effects 
round(summary(glmm_comb.567.att.full.sex_age_trialspl4)$coef,4)
round(summary(glmm_comb.567.att.full.sex_agespl4)$coef,4)
round(summary(glmm_comb.567.att.full.sex_agesq)$coef,4)
round(summary(glmm_comb.567.att.full)$coef,4)

round(exp(2.1788)/(1+exp(2.1788)), 2) #0.9
round(exp(2.9635)/(1+exp(2.9635)), 2) #0.95
round(exp(-0.2992)/(1+exp(-0.2992)), 2) #0.43
round(exp(0.2412)/(1+exp(0.2412)), 2) #0.56

###Chosen----

#Model 1 with sex and age squared:
glmm_comb.567.full.sex_agesq <- glmer(correct ~ 
                                            training + 
                                            sex + z.age.days + I(z.age.days^2) + #sex and age^2
                                            (1|subject), 
                                          data = comb.567, family = "binomial")

#### Check nr of observations per estimated effect (minimum is 6-10) ----
length(residuals(glmm_comb.567.full.sex_agesq))/
  (length(fixef(glmm_comb.567.full.sex_agesq)) + nrow(as.data.frame(summary(glmm_comb.567.full.sex_agesq)$varcor)))
# Number of observations per estimated effect: 23.16667

#Mode2 with sex and age as a spline (4 knots):
glmm_comb.567.full.sex_agespl4 <- glmer(correct ~ 
                                              training + 
                                              sex + ns(z.age.days, 4) + #sex age spline
                                              (1|subject), 
                                            data = comb.567, family = "binomial")

#### Check nr of bservations per estimated effect (minimum is 6-10) ----
length(residuals(glmm_comb.567.full.sex_agespl4))/
  (length(fixef(glmm_comb.567.full.sex_agespl4))+nrow(as.data.frame(summary(glmm_comb.567.full.sex_agespl4)$varcor)))
# Number observations per estimated effect: 17.375

#Mode2 with sex, and age and trial as a spline (4 knots):
glmm_comb.567.full.sex_age_trialspl4 <- glmer(correct ~ 
                                                    training + 
                                                    sex + ns(z.age.days, 4) + ns(trial, 4)+ #sex age trial spline
                                                    (1|subject), 
                                                  data = comb.567, family = "binomial")

#### Check nr of bservations per estimated effect (minimum is 6-10) ----
length(residuals(glmm_comb.567.full.sex_age_trialspl4))/
  (length(fixef(glmm_comb.567.full.sex_age_trialspl4))+nrow(as.data.frame(summary(glmm_comb.567.full.sex_age_trialspl4)$varcor)))
# Number observations per estimated effect: 11.58333


#### Compare AICs (lower is better (>2)) ----
AIC(glmm_comb.567.full.sex_age_trialspl4) #123.829
AIC(glmm_comb.567.full.sex_agespl4) #117.9099
AIC(glmm_comb.567.full.sex_agesq) #119.0174
AIC(glmm_comb.5.full) #70.43967

# Compare estimated effects 
round(summary(glmm_comb.567.full.sex_age_trialspl4)$coef,4)
round(summary(glmm_comb.567.full.sex_agespl4)$coef,4)
round(summary(glmm_comb.567.full.sex_agesq)$coef,4)
round(summary(glmm_comb.5.full)$coef,4)

round(exp(5.2720)/(1+exp(5.2720)), 2) #0.99
round(exp(5.5498)/(1+exp(5.5498)), 2) #1
round(exp(1.4704)/(1+exp(1.4704)), 2) #0.81
round(exp(0.4055)/(1+exp(0.4055)), 2) #0.6

##Comb8910----

#Z.transform age
comb.8910$z.age.days <- as.vector(scale(comb.567$age_days))

###Approached----


#Model 1 with sex and age squared:
glmm_comb.8910.app.full.sex_agesq <- glmer(correct_app ~ 
                                            training*combination_nr_fac + 
                                            sex + z.age.days + I(z.age.days^2) + #sex and age^2
                                            (1|subject), 
                                          data = comb.8910, family = "binomial")

#### Check nr of observations per estimated effect (minimum is 6-10) ----
length(residuals(glmm_comb.8910.app.full.sex_agesq))/
  (length(fixef(glmm_comb.8910.app.full.sex_agesq)) + nrow(as.data.frame(summary(glmm_comb.8910.app.full.sex_agesq)$varcor)))
# Number of observations per estimated effect: 14.6

#Mode2 with sex and age as a spline (4 knots):
glmm_comb.8910.app.full.sex_agespl4 <- glmer(correct_app ~ 
                                              training*combination_nr_fac + 
                                              sex + ns(z.age.days, 4) + #sex age spline
                                              (1|subject), 
                                            data = comb.8910, family = "binomial")

#### Check nr of bservations per estimated effect (minimum is 6-10) ----
length(residuals(glmm_comb.8910.app.full.sex_agespl4))/
  (length(fixef(glmm_comb.8910.app.full.sex_agespl4))+nrow(as.data.frame(summary(glmm_comb.8910.app.full.sex_agespl4)$varcor)))
# Number observations per estimated effect: 12.16667

#Mode2 with sex, and age and trial as a spline (4 knots):
glmm_comb.8910.app.full.sex_age_trialspl4 <- glmer(correct_app ~ 
                                                    training*combination_nr_fac + 
                                                    sex + ns(z.age.days, 4) + ns(trial, 4)+ #sex age trial spline
                                                    (1|subject), 
                                                  data = comb.8910, family = "binomial")

#### Check nr of bservations per estimated effect (minimum is 6-10) ----
length(residuals(glmm_comb.8910.app.full.sex_age_trialspl4))/
  (length(fixef(glmm_comb.8910.app.full.sex_age_trialspl4))+nrow(as.data.frame(summary(glmm_comb.8910.app.full.sex_age_trialspl4)$varcor)))
# Number observations per estimated effect: 9.125


#### Compare AICs (lower is better (>2)) ----
AIC(glmm_comb.8910.app.full.sex_age_trialspl4) #201.556
AIC(glmm_comb.8910.app.full.sex_agespl4) #198.3063
AIC(glmm_comb.8910.app.full.sex_agesq) #194.8953
AIC(glmm_comb.8910.app.full) #191.1069

# Compare estimated effects 
round(summary(glmm_comb.8910.app.full.sex_age_trialspl4)$coef,4)
round(summary(glmm_comb.8910.app.full.sex_agespl4)$coef,4)
round(summary(glmm_comb.8910.app.full.sex_agesq)$coef,4)
round(summary(glmm_comb.8910.app.full)$coef,4)

round(exp(0.5877)/(1+exp(0.5877)), 2) #0.64
round(exp(0.3715)/(1+exp(0.3715)), 2) #0.59
round(exp(-0.2897)/(1+exp(-0.2897)), 2) #0.43
round(exp(-0.0828)/(1+exp(-0.0828)), 2) #0.48
###Attempted----

#Model 1 with sex and age squared:
glmm_comb.8910.att.full.sex_agesq <- glmer(correct_att ~ 
                                             training*combination_nr_fac + 
                                             sex + z.age.days + I(z.age.days^2) + #sex and age^2
                                             (1|subject), 
                                           data = comb.8910, family = "binomial",
                                           control=glmerControl(optimizer="bobyqa", optCtrl=list(maxfun=2e5)))

#### Check nr of bservations per estimated effect (minimum is 6-10) ----
length(residuals(glmm_comb.8910.att.full.sex_agesq))/
  (length(fixef(glmm_comb.8910.att.full.sex_agesq))+nrow(as.data.frame(summary(glmm_comb.8910.att.full.sex_agesq)$varcor)))
# Number observations per estimated effect: 14.6


#Mode2 with sex and age as a spline (4 knots):
glmm_comb.8910.att.full.sex_agespl4 <- glmer(correct_att ~ 
                                               training*combination_nr_fac + 
                                               sex + ns(z.age.days, 4) + #sex age spline
                                               (1|subject), 
                                             data = comb.8910, family = "binomial",
                                             control=glmerControl(optimizer="bobyqa", optCtrl=list(maxfun=2e5)))

#### Check nr of bservations per estimated effect (minimum is 6-10) ----
length(residuals(glmm_comb.8910.att.full.sex_agespl4))/
  (length(fixef(glmm_comb.8910.att.full.sex_agespl4))+nrow(as.data.frame(summary(glmm_comb.8910.att.full.sex_agespl4)$varcor)))
# Number observations per estimated effect: 12.16667


#Mode2 with sex, and age and trial as a spline (4 knots):
glmm_comb.8910.att.full.sex_age_trialspl4 <- glmer(correct_att ~ 
                                                     training*combination_nr_fac + 
                                                     sex + ns(z.age.days, 4) + ns(trial, 4)+ #sex age trial spline
                                                     (1|subject), 
                                                   data = comb.8910, family = "binomial",
                                                   control=glmerControl(optimizer="bobyqa", optCtrl=list(maxfun=2e5)))

#### Check nr of bservations per estimated effect (minimum is 6-10) ----
length(residuals(glmm_comb.8910.att.full.sex_age_trialspl4))/
  (length(fixef(glmm_comb.8910.att.full.sex_age_trialspl4))+nrow(as.data.frame(summary(glmm_comb.8910.att.full.sex_age_trialspl4)$varcor)))
# Number observations per estimated effect: 9.125

#### Compare AICs (lower is better (>2)) ----
AIC(glmm_comb.8910.att.full.sex_age_trialspl4) #179.193
AIC(glmm_comb.8910.att.full.sex_agespl4) #175.1665
AIC(glmm_comb.8910.att.full.sex_agesq) #172.1097
AIC(glmm_comb.8910.att.full) #166.6473


###Chosen----

#Model 1 with sex and age squared:
glmm_comb.8.full.sex_agesq <- glmer(correct ~ 
                                        training + 
                                        sex + z.age.days + I(z.age.days^2) + #sex and age^2
                                        (1|subject), 
                                      data = comb.8910, family = "binomial")

#### Check nr of observations per estimated effect (minimum is 6-10) ----
length(residuals(glmm_comb.8.full.sex_agesq))/
  (length(fixef(glmm_comb.8.full.sex_agesq)) + nrow(as.data.frame(summary(glmm_comb.8.full.sex_agesq)$varcor)))
# Number of observations per estimated effect: 24.16667

#Mode2 with sex and age as a spline (4 knots):
glmm_comb.8.full.sex_agespl4 <- glmer(correct ~ 
                                          training + 
                                          sex + ns(z.age.days, 4) + #sex age spline
                                          (1|subject), 
                                        data = comb.8910, family = "binomial")

#### Check nr of bservations per estimated effect (minimum is 6-10) ----
length(residuals(glmm_comb.8.full.sex_agespl4))/
  (length(fixef(glmm_comb.8.full.sex_agespl4))+nrow(as.data.frame(summary(glmm_comb.8.full.sex_agespl4)$varcor)))
# Number observations per estimated effect: 18.125

#Mode2 with sex, and age and trial as a spline (4 knots):
glmm_comb.8.full.sex_age_trialspl4 <- glmer(correct ~ 
                                                training + 
                                                sex + ns(z.age.days, 4) + ns(trial, 4)+ #sex age trial spline
                                                (1|subject), 
                                              data = comb.8910, family = "binomial")

#### Check nr of bservations per estimated effect (minimum is 6-10) ----
length(residuals(glmm_comb.8.full.sex_age_trialspl4))/
  (length(fixef(glmm_comb.8.full.sex_age_trialspl4))+nrow(as.data.frame(summary(glmm_comb.8.full.sex_age_trialspl4)$varcor)))
# Number observations per estimated effect: 12.08333


# Compare AICs (lower is better (>2))
AIC(glmm_comb.8.full.sex_age_trialspl4) #145.9742
AIC(glmm_comb.8.full.sex_agespl4) #140.403
AIC(glmm_comb.8.full.sex_agesq) #137.4145
AIC(glmm_comb.8.full) #72.37238

# Compare estimated effects 
round(summary(glmm_comb.8.full.sex_age_trialspl4)$coef,4)
round(summary(glmm_comb.8.full.sex_agespl4)$coef,4)
round(summary(glmm_comb.8.full.sex_agesq)$coef,4)
round(summary(glmm_comb.8.full)$coef,4)

round(exp(1.6106)/(1+exp(1.6106)), 2) #0.81
round(exp(1.5700)/(1+exp(1.5700)), 2) #0.83
round(exp(1.3908)/(1+exp(1.3908)), 2) #0.8
round(exp(-0.0800)/(1+exp(-0.0800)), 2) #0.48

##Solidity----

#Z.transform age
xdata_solidity$z.age.days <- as.vector(scale(xdata_solidity$age_days))
summary(xdata_solidity)

###Approached----

#Should we include random slopes?:
#using roger's functions
source("diagnostic_fcns.r")
xx.fe.re_app=fe.re.tab(fe.model="correct_app ~ training*combination_nr_fac + age_days + trial",
                       re="(1|subject)", data=xdata_solidity)
xx.fe.re_app$summary
#Include:
# combination_nr_fac_within_subject (factor)
#each subject only one within each level of training, so we shouldn't include training or the interaction (as it depends on the training)

#Create a data frame from the object created by fe.re.tab to use to fit the model:
t.data_solidity_app=xx.fe.re_app$data
str(t.data_solidity_app)

#For covariates z-transform
t.data_solidity_app$z.trial <- as.vector(scale(t.data_solidity_app$trial))
t.data_solidity_app$z.age.days  <- as.vector(scale(t.data_solidity_app$age_days))


#For factors: center the (already by fe.re.tab) created dummy variables (for combination_nr_fac) for the RANDOM SLOPES ONLY (fixed effect stays normal), these are numeric in the output by fe.re.tab, but this is good
t.data_solidity_app$combination_nr_fac.2=t.data_solidity_app$combination_nr_fac.2-mean(t.data_solidity_app$combination_nr_fac.2)
t.data_solidity_app$combination_nr_fac.3=t.data_solidity_app$combination_nr_fac.3-mean(t.data_solidity_app$combination_nr_fac.3)

#Proper Test using a mixed logistic regression: ---
library(lme4)
#Create full model:
glmm_comb.solidity.app.full.woc.age.ln <- glmer(correct_app ~ 
                                                  training*combination_nr_fac + 
                                                  z.trial + z.age.days  + 
                                                  (1 + combination_nr_fac.2 + combination_nr_fac.3 + z.trial || subject), 
                                                data = t.data_solidity_app, family = "binomial")


glmm_comb.solidity.app.full.woc.age.sq <- glmer(correct_app ~ 
                                                  training*combination_nr_fac + 
                                                  z.trial + z.age.days  + I(z.age.days ^2) +
                                                  (1 + combination_nr_fac.2 + combination_nr_fac.3 + z.trial || subject), 
                                                data = t.data_solidity_app, family = "binomial")


glmm_comb.solidity.app.full.woc.age.spl <- glmer(correct_app ~ 
                                                   training*combination_nr_fac + 
                                                   z.trial + ns(z.age.days ,4) +
                                                   (1 + combination_nr_fac.2 + combination_nr_fac.3 + z.trial || subject), 
                                                 data = t.data_solidity_app, family = "binomial")

glmm_comb.solidity.app.full.woc.agetr.spl <- glmer(correct_app ~ 
                                                     training*combination_nr_fac + 
                                                     ns(z.age.days ,4) + ns(z.trial, 4) +
                                                     (1 + combination_nr_fac.2 + combination_nr_fac.3 + z.trial || subject), 
                                                   data = t.data_solidity_app, family = "binomial")

AIC(glmm_comb.solidity.app.full.woc) #1269.479
AIC(glmm_comb.solidity.app.full.woc.age.ln) #1269.479
AIC(glmm_comb.solidity.app.full.woc.age.sq) #1271.478
AIC(glmm_comb.solidity.app.full.woc.age.spl) #1275.186
AIC(glmm_comb.solidity.app.full.woc.agetr.spl) #1279.921


#####Predicted plots for age - using emmeans package ----
plot.comb.solidity.app_age_V1
#using raw data and emmeans
##Create averages for raw data:
t.data_solidity_app.age.plot_rawdata <- t.data_solidity_app %>% 
  group_by(z.age.days ) %>% 
  summarize(mean.prob=mean(correct_app))


##Estimated linear age effect:
#Using emmeans to create predicted values for a range of z.age.days 
glmm_comb.solidity.app.full.woc.age.ln.plot_emmdata <- 
  as.data.frame(emmeans(glmm_comb.solidity.app.full.woc.age.ln, 
                        ~ z.age.days ,
                        at = list(z.age.days =seq(min(t.data_solidity_app$z.age.days ), 
                                                 max(t.data_solidity_app$z.age.days ),
                                                 length.out=100)), 
                        type = "response"))

glmm_comb.solidity.app.full.woc.age.ln.plot <- ggplot() + 
  geom_point(data=t.data_solidity_app.age.plot_rawdata, 
             aes(y=mean.prob, x=z.age.days )) +
  geom_ribbon(data= glmm_comb.solidity.app.full.woc.age.ln.plot_emmdata, 
              aes(ymin=asymp.LCL, ymax=asymp.UCL, x=z.age.days ), 
              alpha=0.1, inherit.aes=F) +
  geom_line(data= glmm_comb.solidity.app.full.woc.age.ln.plot_emmdata, 
            aes(y=prob, x=z.age.days ),lwd=1) +
  ggtitle("glmm_comb.solidity.app.full.woc.age.ln.plot_emmdata") +
  theme_bw()

##Estimated age square effect:
glmm_comb.solidity.app.full.woc.age.sq.plot_emmdata <- as.data.frame(emmeans(glmm_comb.solidity.app.full.woc.age.sq, 
                                                                             ~ z.age.days , 
                                                                             at = list(z.age.days =seq(min(t.data_solidity_app$z.age.days ),max(t.data_solidity_app$z.age.days ),length.out=100)),
                                                                             type = "response"))

glmm_comb.solidity.app.full.woc.age.sq.plot <- ggplot() + 
  geom_point(data=t.data_solidity_app.age.plot_rawdata, aes(y=mean.prob, x=z.age.days )) +
  geom_ribbon(data= glmm_comb.solidity.app.full.woc.age.sq.plot_emmdata, aes(ymin=asymp.LCL, ymax=asymp.UCL, x=z.age.days ), alpha=0.1, inherit.aes=F) +
  geom_line(data= glmm_comb.solidity.app.full.woc.age.sq.plot_emmdata, aes(y=prob, x=z.age.days ),lwd=1) +
  ggtitle("glmm_comb.solidity.app.full.woc.age.sq") +
  theme_bw()

##Estimated age spline effect:
glmm_comb.solidity.app.full.woc.age.spl.plot_emmdata <- as.data.frame(emmeans(glmm_comb.solidity.app.full.woc.age.spl, 
                                                                              ~ z.age.days , 
                                                                              at = list(z.age.days =seq(min(t.data_solidity_app$z.age.days ),max(t.data_solidity_app$z.age.days ),length.out=100)),
                                                                              type = "response"))

glmm_comb.solidity.app.full.woc.age.spl.plot_age <- ggplot() + 
  geom_point(data=t.data_solidity_app.age.plot_rawdata, aes(y=mean.prob, x=z.age.days )) +
  geom_ribbon(data= glmm_comb.solidity.app.full.woc.age.spl.plot_emmdata, aes(ymin=asymp.LCL, ymax=asymp.UCL, x=z.age.days ), alpha=0.1, inherit.aes=F) +
  geom_line(data= glmm_comb.solidity.app.full.woc.age.spl.plot_emmdata, aes(y=prob, x=z.age.days ),lwd=1) +
  ggtitle("glmm_comb.solidity.app.full.woc.age.spl") +
  theme_bw()

##Estimated age spline with trial effect:
glmm_comb.solidity.app.full.woc.agetr.spl.plot_emmdata <- as.data.frame(emmeans(glmm_comb.solidity.app.full.woc.agetr.spl, 
                                                                                ~ z.age.days , 
                                                                                at = list(z.age.days =seq(min(t.data_solidity_app$z.age.days ),max(t.data_solidity_app$z.age.days ),length.out=100)),
                                                                                type = "response"))

glmm_comb.solidity.app.full.woc.agetr.spl.plot_age <- ggplot() + 
  geom_point(data=t.data_solidity_app.age.plot_rawdata, aes(y=mean.prob, x=z.age.days )) +
  geom_ribbon(data= glmm_comb.solidity.app.full.woc.agetr.spl.plot_emmdata, aes(ymin=asymp.LCL, ymax=asymp.UCL, x=z.age.days ), alpha=0.1, inherit.aes=F) +
  geom_line(data= glmm_comb.solidity.app.full.woc.agetr.spl.plot_emmdata, aes(y=prob, x=z.age.days ),lwd=1) +
  ggtitle("glmm_comb.solidity.app.full.woc.agetr.spl") +
  theme_bw()

plot.comb.solidity.app_age_V1 <- ggarrange(glmm_comb.solidity.app.full.woc.age.ln.plot, 
                                           glmm_comb.solidity.app.full.woc.age.sq.plot, 
                                           glmm_comb.solidity.app.full.woc.age.spl.plot_age, 
                                           glmm_comb.solidity.app.full.woc.agetr.spl.plot_age, 
                                           ncol = 2, nrow = 2)
plot.comb.solidity.app_age_V1

####Predicted plots for interaction ----
comb.solidity.app.a <- plot(effects::effect("training*combination_nr_fac", glmm_comb.solidity.app.full.woc.age.ln), 
                            multiline=T, rug=FALSE, type="response",
                            # ylim=c(0,1),
                            main="glmm_comb.solidity.app.full.woc.age.ln",
                            confint=list(style="bars") # "bars" "lines" "bands"
)

comb.solidity.app.b <- plot(effects::effect("training*combination_nr_fac", glmm_comb.solidity.app.full.woc.age.sq), 
                            multiline=T, 
                            rug=FALSE, type="response",
                            # ylim=c(0,1),
                            main="glmm_comb.solidity.app.full.woc.age.sq",
                            confint=list(style="bars") # "bars" "lines" "bands"
)

comb.solidity.app.c <- plot(effects::effect("training*combination_nr_fac", glmm_comb.solidity.app.full.woc.age.spl), 
                            multiline=T,  rug=FALSE, type="response",
                            # ylim=c(0,1),
                            main="glmm_comb.solidity.app.full.woc.age.spl",
                            confint=list(style="bars") # "bars" "lines" "bands"
)

comb.solidity.app.d <- plot(effects::effect("training*combination_nr_fac", glmm_comb.solidity.app.full.woc.agetr.spl), 
                            multiline=T, rug=FALSE, type="response",
                            # ylim=c(0,1),
                            main="glmm_comb.solidity.app.full.woc.agetr.spl",
                            confint=list(style="bars") # "bars" "lines" "bands"
)

plot.comb.solidity.app <- ggarrange(comb.solidity.app.a, comb.solidity.app.b, comb.solidity.app.c, comb.solidity.app.d, ncol = 2, nrow = 2)
plot.comb.solidity.app

###Attempted----
xx.fe.re_att=fe.re.tab(fe.model="correct_att ~ training*combination_nr_fac + age_days + trial",
                       re="(1|subject)", data=xdata_solidity)
xx.fe.re_att$summary
#Include:
# combination_nr_fac_within_subject (factor)
#each subject only one within each level of training, so we shouldn't include training or the interaction (as it depends on the training)

#Create a data frame from the object created by fe.re.tab to use to fit the model:
t.data_solidity_att=xx.fe.re_att$data
str(t.data_solidity_att)

#For covariates z-transform
t.data_solidity_att$z.trial <- as.vector(scale(t.data_solidity_att$trial))
t.data_solidity_att$z.age.days  <- as.vector(scale(t.data_solidity_att$age_days))


#For factors: center the (already by fe.re.tab) created dummy variables (for combination_nr_fac) for the RANDOM SLOPES ONLY (fixed effect stays normal), these are numeric in the output by fe.re.tab, but this is good
t.data_solidity_att$combination_nr_fac.2=t.data_solidity_att$combination_nr_fac.2-mean(t.data_solidity_att$combination_nr_fac.2)
t.data_solidity_att$combination_nr_fac.3=t.data_solidity_att$combination_nr_fac.3-mean(t.data_solidity_att$combination_nr_fac.3)

#Proper Test using a mixed logistic regression: ---
library(lme4)
#Create full model:
glmm_comb.solidity.att.full.woc.age.ln <- glmer(correct_att ~ 
                                                  training*combination_nr_fac + 
                                                  z.trial + z.age.days  + 
                                                  (1 + combination_nr_fac.2 + combination_nr_fac.3 + z.trial || subject), 
                                                data = t.data_solidity_att, family = "binomial",
                                                control=glmerControl(optimizer="bobyqa", optCtrl=list(maxfun=2e5)))


glmm_comb.solidity.att.full.woc.age.sq <- glmer(correct_att ~ 
                                                  training*combination_nr_fac + 
                                                  z.trial + z.age.days  + I(z.age.days ^2) +
                                                  (1 + combination_nr_fac.2 + combination_nr_fac.3 + z.trial || subject), 
                                                data = t.data_solidity_att, family = "binomial",
                                                control=glmerControl(optimizer="bobyqa", optCtrl=list(maxfun=2e5)))


glmm_comb.solidity.att.full.woc.age.spl <- glmer(correct_att ~ 
                                                   training*combination_nr_fac + 
                                                   z.trial + ns(z.age.days ,4) +
                                                   (1 + combination_nr_fac.2 + combination_nr_fac.3 + z.trial || subject), 
                                                 data = t.data_solidity_att, family = "binomial")

glmm_comb.solidity.att.full.woc.agetr.spl <- glmer(correct_att ~ 
                                                     training*combination_nr_fac + 
                                                     ns(z.age.days ,4) + ns(z.trial, 4) +
                                                     (1 + combination_nr_fac.2 + combination_nr_fac.3 + z.trial || subject), 
                                                   data = t.data_solidity_att, family = "binomial",
                                                   control=glmerControl(optimizer="bobyqa", optCtrl=list(maxfun=2e5)))
AIC(glmm_comb.solidity.att.full.woc) #991.5868
AIC(glmm_comb.solidity.att.full.woc.age.ln) #992.8922
AIC(glmm_comb.solidity.att.full.woc.age.sq) #994.0419
AIC(glmm_comb.solidity.att.full.woc.age.spl) #997.616
AIC(glmm_comb.solidity.att.full.woc.agetr.spl) #990.9578

#####Predicted plots for age - using emmeans package ----
plot.comb.solidity.att_age_V1
#using raw data and emmeans
##Create averages for raw data:
t.data_solidity_att.age.plot_rawdata <- t.data_solidity_att %>% 
  group_by(z.age.days ) %>% 
  summarize(mean.prob=mean(correct_att))


##Estimated linear age effect:
#Using emmeans to create predicted values for a range of z.age.days 
glmm_comb.solidity.att.full.woc.age.ln.plot_emmdata <- 
  as.data.frame(emmeans(glmm_comb.solidity.att.full.woc.age.ln, 
                        ~ z.age.days ,
                        at = list(z.age.days =seq(min(t.data_solidity_att$z.age.days ), 
                                                 max(t.data_solidity_att$z.age.days ),
                                                 length.out=100)), 
                        type = "response"))

glmm_comb.solidity.att.full.woc.age.ln.plot <- ggplot() + 
  geom_point(data=t.data_solidity_att.age.plot_rawdata, 
             aes(y=mean.prob, x=z.age.days )) +
  geom_ribbon(data= glmm_comb.solidity.att.full.woc.age.ln.plot_emmdata, 
              aes(ymin=asymp.LCL, ymax=asymp.UCL, x=z.age.days ), 
              alpha=0.1, inherit.aes=F) +
  geom_line(data= glmm_comb.solidity.att.full.woc.age.ln.plot_emmdata, 
            aes(y=prob, x=z.age.days ),lwd=1) +
  ggtitle("glmm_comb.solidity.att.full.woc.age.ln.plot_emmdata") +
  theme_bw()

##Estimated age square effect:
glmm_comb.solidity.att.full.woc.age.sq.plot_emmdata <- as.data.frame(emmeans(glmm_comb.solidity.att.full.woc.age.sq, 
                                                                             ~ z.age.days , 
                                                                             at = list(z.age.days =seq(min(t.data_solidity_att$z.age.days ),max(t.data_solidity_att$z.age.days ),length.out=100)),
                                                                             type = "response"))

glmm_comb.solidity.att.full.woc.age.sq.plot <- ggplot() + 
  geom_point(data=t.data_solidity_att.age.plot_rawdata, aes(y=mean.prob, x=z.age.days )) +
  geom_ribbon(data= glmm_comb.solidity.att.full.woc.age.sq.plot_emmdata, aes(ymin=asymp.LCL, ymax=asymp.UCL, x=z.age.days ), alpha=0.1, inherit.aes=F) +
  geom_line(data= glmm_comb.solidity.att.full.woc.age.sq.plot_emmdata, aes(y=prob, x=z.age.days ),lwd=1) +
  ggtitle("glmm_comb.solidity.att.full.woc.age.sq") +
  theme_bw()

##Estimated age spline effect:
glmm_comb.solidity.att.full.woc.age.spl.plot_emmdata <- as.data.frame(emmeans(glmm_comb.solidity.att.full.woc.age.spl, 
                                                                              ~ z.age.days , 
                                                                              at = list(z.age.days =seq(min(t.data_solidity_att$z.age.days ),max(t.data_solidity_att$z.age.days ),length.out=100)),
                                                                              type = "response"))

glmm_comb.solidity.att.full.woc.age.spl.plot_age <- ggplot() + 
  geom_point(data=t.data_solidity_att.age.plot_rawdata, aes(y=mean.prob, x=z.age.days )) +
  geom_ribbon(data= glmm_comb.solidity.att.full.woc.age.spl.plot_emmdata, aes(ymin=asymp.LCL, ymax=asymp.UCL, x=z.age.days ), alpha=0.1, inherit.aes=F) +
  geom_line(data= glmm_comb.solidity.att.full.woc.age.spl.plot_emmdata, aes(y=prob, x=z.age.days ),lwd=1) +
  ggtitle("glmm_comb.solidity.att.full.woc.age.spl") +
  theme_bw()

##Estimated age spline with trial effect:
glmm_comb.solidity.att.full.woc.agetr.spl.plot_emmdata <- as.data.frame(emmeans(glmm_comb.solidity.att.full.woc.agetr.spl, 
                                                                                ~ z.age.days , 
                                                                                at = list(z.age.days =seq(min(t.data_solidity_att$z.age.days ),max(t.data_solidity_att$z.age.days ),length.out=100)),
                                                                                type = "response"))

glmm_comb.solidity.att.full.woc.agetr.spl.plot_age <- ggplot() + 
  geom_point(data=t.data_solidity_att.age.plot_rawdata, aes(y=mean.prob, x=z.age.days )) +
  geom_ribbon(data= glmm_comb.solidity.att.full.woc.agetr.spl.plot_emmdata, aes(ymin=asymp.LCL, ymax=asymp.UCL, x=z.age.days ), alpha=0.1, inherit.aes=F) +
  geom_line(data= glmm_comb.solidity.att.full.woc.agetr.spl.plot_emmdata, aes(y=prob, x=z.age.days ),lwd=1) +
  ggtitle("glmm_comb.solidity.att.full.woc.agetr.spl") +
  theme_bw()

plot.comb.solidity.att_age_V1 <- ggarrange(glmm_comb.solidity.att.full.woc.age.ln.plot, 
                                           glmm_comb.solidity.att.full.woc.age.sq.plot, 
                                           glmm_comb.solidity.att.full.woc.age.spl.plot_age, 
                                           glmm_comb.solidity.att.full.woc.agetr.spl.plot_age, 
                                           ncol = 2, nrow = 2)
plot.comb.solidity.att_age_V1

####Predicted plots for interaction ----
comb.solidity.att.a <- plot(effects::effect("training*combination_nr_fac", glmm_comb.solidity.att.full.woc.age.ln), 
                            multiline=T, rug=FALSE, type="response",
                            # ylim=c(0,1),
                            main="glmm_comb.solidity.att.full.woc.age.ln",
                            confint=list(style="bars") # "bars" "lines" "bands"
)

comb.solidity.att.b <- plot(effects::effect("training*combination_nr_fac", glmm_comb.solidity.att.full.woc.age.sq), 
                            multiline=T, 
                            rug=FALSE, type="response",
                            # ylim=c(0,1),
                            main="glmm_comb.solidity.att.full.woc.age.sq",
                            confint=list(style="bars") # "bars" "lines" "bands"
)

comb.solidity.att.c <- plot(effects::effect("training*combination_nr_fac", glmm_comb.solidity.att.full.woc.age.spl), 
                            multiline=T,  rug=FALSE, type="response",
                            # ylim=c(0,1),
                            main="glmm_comb.solidity.att.full.woc.age.spl",
                            confint=list(style="bars") # "bars" "lines" "bands"
)

comb.solidity.att.d <- plot(effects::effect("training*combination_nr_fac", glmm_comb.solidity.att.full.woc.agetr.spl), 
                            multiline=T, rug=FALSE, type="response",
                            # ylim=c(0,1),
                            main="glmm_comb.solidity.att.full.woc.agetr.spl",
                            confint=list(style="bars") # "bars" "lines" "bands"
)

plot.comb.solidity.att <- ggarrange(comb.solidity.att.a, comb.solidity.att.b, comb.solidity.att.c, comb.solidity.att.d, ncol = 2, nrow = 2)
plot.comb.solidity.att


###Chosen----
#z-transform age
xdata_solidity_c1$z.age.days <- as.vector(scale(xdata_solidity_c1$age_days))


#Model 1 with sex and age squared:
glmm_comb.solidity.full.sex_agesq <- glmer(correct ~ 
                                        training + 
                                        sex + z.age.days + I(z.age.days^2) + #sex and age^2
                                        (1|subject), 
                                      data = xdata_solidity_c1, family = "binomial")

#### Check nr of observations per estimated effect (minimum is 6-10) ----
length(residuals(glmm_comb.solidity.full.sex_agesq))/
  (length(fixef(glmm_comb.solidity.full.sex_agesq)) + nrow(as.data.frame(summary(glmm_comb.solidity.full.sex_agesq)$varcor)))
# Number of observations per estimated effect: 50.66667

#Mode2 with sex and age as a spline (4 knots):
glmm_comb.solidity.full.sex_agespl4 <- glmer(correct ~ 
                                          training + 
                                          sex + ns(z.age.days, 4) + #sex age spline
                                          (1|subject), 
                                        data = xdata_solidity_c1, family = "binomial")

#### Check nr of bservations per estimated effect (minimum is 6-10) ----
length(residuals(glmm_comb.solidity.full.sex_agespl4))/
  (length(fixef(glmm_comb.solidity.full.sex_agespl4))+nrow(as.data.frame(summary(glmm_comb.solidity.full.sex_agespl4)$varcor)))
# Number observations per estimated effect: 38

#Mode2 with sex, and age and trial as a spline (4 knots):
glmm_comb.solidity.full.sex_age_trialspl4 <- glmer(correct ~ 
                                                training + 
                                                sex + ns(z.age.days, 4) + ns(trial, 4)+ #sex age trial spline
                                                (1|subject), 
                                              data = xdata_solidity_c1, family = "binomial")

#### Check nr of bservations per estimated effect (minimum is 6-10) ----
length(residuals(glmm_comb.solidity.full.sex_age_trialspl4))/
  (length(fixef(glmm_comb.solidity.full.sex_age_trialspl4))+nrow(as.data.frame(summary(glmm_comb.solidity.full.sex_age_trialspl4)$varcor)))
# Number observations per estimated effect: 25.33333


#### Compare AICs (lower is better (>2)) ----
AIC(glmm_comb.solidity.full.sex_age_trialspl4) #356.3391
AIC(glmm_comb.solidity.full.sex_agespl4) #356.6618
AIC(glmm_comb.solidity.full.sex_agesq) #354.0858
AIC(glmm_comb.solidity.full) #351.5033

# Compare estimated effects 
round(summary(glmm_comb.567.full.sex_age_trialspl4)$coef,4)
round(summary(glmm_comb.567.full.sex_agespl4)$coef,4)
round(summary(glmm_comb.567.full.sex_agesq)$coef,4)
round(summary(glmm_comb.5.full)$coef,4)

round(exp(5.2720)/(1+exp(5.2720)), 2) #0.99
round(exp(5.5498)/(1+exp(5.5498)), 2) #1
round(exp(1.4704)/(1+exp(1.4704)), 2) #0.81
round(exp(0.4055)/(1+exp(0.4055)), 2) #0.6

#New analysis including age and sex for all models----
#Combinations 1 and 2----
##Side approached: ----
###Question: difference between trained and untrained dogs----
#Create full model:
glmm_comb.12.app.full.sex_agesq <- glmer(first_shape_approached.num ~ 
                                           training*combination_nr_fac + 
                                           sex + z.age.days + I(z.age.days^2) + #sex and age^2
                                           (1|subject), 
                                         data = comb.12, family = "binomial")

#Create null model:
glmm_comb.12.app.null <- glmer(first_shape_approached.num ~ 
                                 sex + z.age.days + I(z.age.days^2) +
                                 (1 | subject), 
                               data = comb.12, family = "binomial")

#p-value for "training" based on Likelihood Ratio Test (Pr(>Chisq)):
as.data.frame(round(anova(glmm_comb.12.app.null, glmm_comb.12.app.full.sex_agesq, test="Chisq"),4))
#Not Sig, no effect overall


#Create reduced full model:
glmm_comb.12.app.red.full.sex_agesq <- glmer(first_shape_approached.num ~ 
                                           training+combination_nr_fac + 
                                           sex + z.age.days + I(z.age.days^2) + #sex and age^2
                                           (1|subject), 
                                         data = comb.12, family = "binomial")

#p-value for "training" based on Likelihood Ratio Test (Pr(>Chisq)):
as.data.frame(round(anova(glmm_comb.12.app.null, glmm_comb.12.app.red.full.sex_agesq, test="Chisq"),4))


#Estimated probabilities for choosing "correct" shape:
emmeans::emmeans(glmm_comb.12.app.red.full.sex_agesq, specs = pairwise ~ training, weights="proportional", type="response")

#training   prob     SE  df asymp.LCL asymp.UCL
# trained   0.316 0.0797 Inf     0.183     0.487
#untrained 0.402 0.0878 Inf     0.247     0.579

###Question: Do trained dogs approach different from chance? ----
##Create .trained subset:
comb.12.trained <- comb.12 %>% 
  filter(training == "trained") %>% droplevels()
#z-transform age in the subset
comb.12.trained$z.age.days=as.vector(scale(comb.12.trained$age_days))
#Dummy code sex
comb.12.trained$sex.code=as.numeric(comb.12.trained$sex==levels(comb.12.trained$sex)[2]) 
table(comb.12.trained$sex, comb.12.trained$sex.code)
comb.12.trained$sex.code=comb.12.trained$sex.code-mean(comb.12.trained$sex.code)

#Test WSC dogs using a mixed logistic regression:
library(lme4)
glmm_comb.12.trained.app.full.sex_agesq <- glmer(first_shape_approached.num ~ 
                                                   sex.code + z.age.days + I(z.age.days^2)+
                                         (1 | subject), 
                                       data = comb.12.trained, family = "binomial")

#Does the intercept differ significantly from zero?:
round(summary(glmm_comb.12.trained.app.full.sex_agesq)$coefficients,4) #Sig
#Probability of choosing "correct":
emmeans::emmeans(glmm_comb.12.trained.app.full.sex_agesq, specs = pairwise ~ 1, weights="proportional", type="response")
#Prefer horizontal

###Question: Do untrained dogs approach different from chance? ----
##Create .untrained subset:
comb.12.untrained <- comb.12 %>% 
  filter(training == "untrained") %>% droplevels()
#z-transform age in the subset
comb.12.untrained$z.age.days=as.vector(scale(comb.12.untrained$age_days))
#Dummy code sex
comb.12.untrained$sex.code=as.numeric(comb.12.untrained$sex==levels(comb.12.untrained$sex)[2]) 
table(comb.12.untrained$sex, comb.12.untrained$sex.code)
comb.12.untrained$sex.code=comb.12.untrained$sex.code-mean(comb.12.untrained$sex.code)

#Test untrained dogs using a mixed logistic regression:
library(lme4)
glmm_comb.12.untrained.app.full.sex_agesq <- glmer(first_shape_approached.num ~ 
                                                     sex.code + z.age.days + I(z.age.days^2) +
                                           (1 | subject), 
                                         data = comb.12.untrained, family = "binomial")
#Does the intercept differ significantly from zero?:
round(summary(glmm_comb.12.untrained.app.full.sex_agesq)$coefficients,4) #Not Sig
#Probability of choosing "correct":
emmeans::emmeans(glmm_comb.12.untrained.app.full.sex_agesq, specs = pairwise ~ 1, weights="proportional", type="response")


##Side attempted: ----
###Question: difference between trained and untrained dogs----
#Create full model:
glmm_comb.12.att.full.sex_agesq <- glmer(first_shape_attempted.num ~ 
                                           training*combination_nr_fac + 
                                           sex + z.age.days + I(z.age.days^2) + #sex and age^2
                                           (1|subject), 
                                         data = comb.12, family = "binomial")

#Create null model:
glmm_comb.12.att.null <- glmer(first_shape_attempted.num ~ 
                                 sex + z.age.days + I(z.age.days^2) +
                                 (1 | subject), 
                               data = comb.12, family = "binomial")


#p-value for "training" based on Likelihood Ratio Test (Pr(>Chisq)):
as.data.frame(round(anova(glmm_comb.12.att.null, glmm_comb.12.att.full.sex_agesq, test="Chisq"),4))
#Not Sig, no effect

#glmm_comb.12.att.null              5 135.7485 148.6734 -62.8743 125.7485     NA NA         NA
#glmm_comb.12.att.full.sex_agesq    8 137.5687 158.2485 -60.7844 121.5687 4.1798  3     0.2427

#Create reduced full model:
glmm_comb.12.att.red.full.sex_agesq <- glmer(first_shape_attempted.num ~ 
                                           training+combination_nr_fac + 
                                           sex + z.age.days + I(z.age.days^2) + #sex and age^2
                                           (1|subject), 
                                         data = comb.12, family = "binomial")

#p-value for "training" based on Likelihood Ratio Test (Pr(>Chisq)):
as.data.frame(round(anova(glmm_comb.12.att.null, glmm_comb.12.att.red.full.sex_agesq, test="Chisq"),4))

#Estimated probabilities for choosing "correct" shape:
emmeans::emmeans(glmm_comb.12.att.full.sex_agesq, specs = pairwise ~ training, weights="proportional", type="response")

# training   prob     SE  df asymp.LCL asymp.UCL
#trained   0.251 0.0729 Inf     0.136     0.418
#untrained 0.370 0.0879 Inf     0.219     0.552

###Question: Do trained dogs attempt different from chance? ----
##Create .trained subset:
comb.12.trained<- comb.12 %>% 
  filter(training == "trained") %>% droplevels()
#z-transform age in subset data
comb.12.trained$z.age.days=as.vector(scale(comb.12.trained$age_days))
#Test WSC dogs using a mixed logistic regression:
library(lme4)
glmm_comb.12.trained.att.full.sex_agesq <- glmer(first_shape_attempted.num ~ 
                                                   sex.code + z.age.days + I(z.age.days^2)+
                                                   (1 | subject), 
                                                 data = comb.12.trained, family = "binomial")
#Does the intercept differ significantly from zero?:
round(summary(glmm_comb.12.trained.att.full.sex_agesq)$coefficients,4) #Sig
#Probability of choosing "correct":
emmeans::emmeans(glmm_comb.12.trained.att.full.sex_agesq, specs = pairwise ~ 1, weights="proportional", type="response")
#Preferred the horizontal opening

###Question: Do untrained dogs attempt different from chance? ----
##Create .untrained subset:
comb.12.untrained <- comb.12 %>% 
  filter(training == "untrained") %>% droplevels()
#z-transform age in subset data
comb.12.untrained$z.age.days=as.vector(scale(comb.12.untrained$age_days))
#Test untrained dogs using a mixed logistic regression:
library(lme4)
glmm_comb.12.untrained.att.full.sex_agesq <- glmer(first_shape_attempted.num ~ 
                                                     sex.code + z.age.days + I(z.age.days^2) +
                                                     (1 | subject), 
                                                   data = comb.12.untrained, family = "binomial")
#Does the intercept differ significantly from zero?:
round(summary(glmm_comb.12.untrained.att.full.sex_agesq)$coefficients,4) #Not Sig
#Probability of choosing "correct":
emmeans::emmeans(glmm_comb.12.untrained.att.full.sex_agesq, specs = pairwise ~ 1, weights="proportional", type="response")


##Chosen: ----
###Question: difference between trained and untrained dogs----
#Create full model:
glmm_comb.12.full.sex_agesq <- glmer(shape_chosen.num ~ 
                                           training*combination_nr_fac + 
                                           sex + z.age.days + I(z.age.days^2) + #sex and age^2
                                           (1|subject), 
                                         data = comb.12, family = "binomial")

#Create null model:
glmm_comb.12.null <- glmer(shape_chosen.num ~ 
                             sex + z.age.days + I(z.age.days^2) +
                                 (1 | subject), 
                               data = comb.12, family = "binomial")

#p-value for "training" based on Likelihood Ratio Test (Pr(>Chisq)):
as.data.frame(round(anova(glmm_comb.12.null, glmm_comb.12.full.sex_agesq, test="Chisq"),4))
#Not Sig, no effect

#glmm_comb.12.null              5 133.3236 146.1971 -61.6618 123.3236     NA NA         NA
#glmm_comb.12.full.sex_agesq    8 136.2802 156.8779 -60.1401 120.2802 3.0433  3      0.385

#Create full model:
glmm_comb.12.red.full.sex_agesq <- glmer(shape_chosen.num ~ 
                                       training+combination_nr_fac + 
                                       sex + z.age.days + I(z.age.days^2) + #sex and age^2
                                       (1|subject), 
                                     data = comb.12, family = "binomial")

#p-value for "training" based on Likelihood Ratio Test (Pr(>Chisq)):
as.data.frame(round(anova(glmm_comb.12.null, glmm_comb.12.red.full.sex_agesq, test="Chisq"),4))

#Estimated probabilities for choosing "correct" shape:
emmeans::emmeans(glmm_comb.12.red.full.sex_agesq, specs = pairwise ~ training, weights = "proportional", type="response")

# training   prob     SE  df asymp.LCL asymp.UCL
# trained   0.227 0.0690 Inf     0.120     0.388
#untrained 0.388 0.0876 Inf     0.235     0.566

###Question: Do trained dogs choose different from chance? ----
#Test WSC dogs using a mixed logistic regression:
library(lme4)
glmm_comb.12.trained.full.sex_agesq <- glmer(shape_chosen.num ~ 
                                                   sex.code + z.age.days + I(z.age.days^2)+
                                                   (1 | subject), 
                                                 data = comb.12.trained, family = "binomial")
#Does the intercept differ significantly from zero?:
round(summary(glmm_comb.12.trained.full.sex_agesq)$coefficients,4) #Sig
#Probability of choosing "correct":
emmeans::emmeans(glmm_comb.12.trained.full.sex_agesq, specs = pairwise ~ 1, weights = "proportional", type="response")
#Prefered the horizontal opening

###Question: Do untrained dogs choose different from chance? ----
#Test untrained dogs using a mixed logistic regression:
library(lme4)
glmm_comb.12.untrained.full.sex_agesq <- glmer(shape_chosen.num ~ 
                                                     sex.code + z.age.days + I(z.age.days^2) +
                                                     (1 | subject), 
                                                   data = comb.12.untrained, family = "binomial")
#Does the intercept differ significantly from zero?:
round(summary(glmm_comb.12.untrained.full.sex_agesq)$coefficients,4) #Not Sig
#Probability of choosing "correct":
emmeans::emmeans(glmm_comb.12.untrained.full.sex_agesq, specs = pairwise ~ 1, weights = "proportional", type="response")

#Combinations 3 and 4----
##Side approached----
###Question: difference between trained and untrained dogs----

#Create full model:
glmm_comb.34.app.full.sex_agesq <- glmer(first_shape_approached.num ~ 
                                           training*combination_nr_fac + 
                                           sex + z.age.days + I(z.age.days^2) + #sex and age^2
                                           (1|subject), 
                                         data = comb.34, family = "binomial")
#Create null model:
glmm_comb.34.app.null <- glmer(first_shape_approached.num ~ 
                                           sex + z.age.days + I(z.age.days^2) + #sex and age^2
                                           (1|subject), 
                                         data = comb.34, family = "binomial")

#p-value for "training" based on Likelihood Ratio Test (Pr(>Chisq)):
as.data.frame(round(anova(glmm_comb.34.app.null, glmm_comb.34.app.full.sex_agesq, test="Chisq"),4))
#Not Sig, no effect

#glmm_comb.34.app.null              5 117.4983 130.3718 -53.7491 107.4983     NA NA         NA
#glmm_comb.34.app.full.sex_agesq    8 122.2449 142.8425 -53.1224 106.2449 1.2534  3     0.7402

#Create reduced full model:
glmm_comb.34.app.red.full.sex_agesq <- glmer(first_shape_approached.num ~ 
                                           training+combination_nr_fac + 
                                           sex + z.age.days + I(z.age.days^2) + #sex and age^2
                                           (1|subject), 
                                         data = comb.34, family = "binomial")

#p-value for "training" based on Likelihood Ratio Test (Pr(>Chisq)):
as.data.frame(round(anova(glmm_comb.34.app.null, glmm_comb.34.app.red.full.sex_agesq, test="Chisq"),4))

#Estimated probabilities for choosing "correct" shape:
emmeans::emmeans(glmm_comb.34.app.red.full.sex_agesq, specs = pairwise ~ training, weights="proportional", type="response")

#training   prob     SE  df asymp.LCL asymp.UCL
#trained   0.306 0.0837 Inf     0.169     0.488
#untrained 0.313 0.0890 Inf     0.169     0.506

###Question: Do trained dogs approach different from chance? ----
##Create .trained subset:
comb.34.trained <- comb.34 %>% 
  filter(training == "trained") %>% droplevels()
comb.34.trained$z.age.days=as.vector(scale(comb.34.trained$age_days))
#Dummy code sex
comb.34.trained$sex.code=as.numeric(comb.34.trained$sex==levels(comb.34.trained$sex)[2]) 
table(comb.34.trained$sex, comb.34.trained$sex.code)
comb.34.trained$sex.code=comb.34.trained$sex.code-mean(comb.34.trained$sex.code)
#Test trained dogs using a mixed logistic regression:
library(lme4)
glmm_comb.34.trained.app.full.sex_agesq <- glmer(first_shape_approached.num ~ 
                                         sex.code + z.age.days + I(z.age.days^2) +
                                         (1 | subject), 
                                       data = comb.34.trained, family = "binomial")
#Does the intercept differ significantly from zero?:
round(summary(glmm_comb.34.trained.app.full.sex_agesq)$coefficients,4)#Sig
#Probability of choosing "correct":
emmeans::emmeans(glmm_comb.34.trained.app.full.sex_agesq, specs = pairwise ~ 1,weights = "proportional", type="response")
#avoided circular

###Question: Do untrained dogs approach different from chance? ----
##Create untrained subset:
comb.34.untrained <- comb.34 %>% 
  filter(training == "untrained") %>% droplevels()
comb.34.untrained$z.age.days=as.vector(scale(comb.34.untrained$age_days))
#Dummy code sex
comb.34.untrained$sex.code=as.numeric(comb.34.untrained$sex==levels(comb.34.untrained$sex)[2]) 
table(comb.34.untrained$sex, comb.34.untrained$sex.code)
comb.34.untrained$sex.code=comb.34.untrained$sex.code-mean(comb.34.untrained$sex.code)

#Test CDL dogs using a mixed logistic regression:
library(lme4)
glmm_comb.34.untrained.app.full.sex_agesq <- glmer(first_shape_approached.num ~ 
                                           sex.code + z.age.days + I(z.age.days^2) +
                                           (1 | subject), 
                                         data = comb.34.untrained, family = "binomial")
#Does the intercept differ significantly from zero?:
round(summary(glmm_comb.34.untrained.app.full.sex_agesq)$coefficients,4)#Not Sig
#Probability of choosing "correct":
emmeans::emmeans(glmm_comb.34.untrained.app.full.sex_agesq, specs = pairwise ~ 1, weights = "proportional", type="response")

##Side attempted----
###Question: difference between trained and untrained dogs----

#Create full model:
glmm_comb.34.att.full.sex_agesq <- glmer(first_shape_attempted.num ~ 
                                           training*combination_nr_fac + 
                                           sex + z.age.days + I(z.age.days^2) + #sex and age^2
                                           (1|subject), 
                                         data = comb.34, family = "binomial")
#Create null model:
glmm_comb.34.att.null <- glmer(first_shape_attempted.num ~ 
                                 sex + z.age.days + I(z.age.days^2) + #sex and age^2
                                 (1|subject), 
                               data = comb.34, family = "binomial")

#p-value for "training" based on Likelihood Ratio Test (Pr(>Chisq)):
as.data.frame(round(anova(glmm_comb.34.att.null, glmm_comb.34.att.full.sex_agesq, test="Chisq"),4))
#Not Sig, no effect

#glmm_comb.34.att.null              5 102.1445 115.018 -46.0722  92.1445     NA NA         NA
#glmm_comb.34.att.full.sex_agesq    8 104.4944 125.092 -44.2472  88.4944 3.6501  3     0.3018

#Create reduced full model:
glmm_comb.34.att.red.full.sex_agesq <- glmer(first_shape_attempted.num ~ 
                                           training+combination_nr_fac + 
                                           sex + z.age.days + I(z.age.days^2) + #sex and age^2
                                           (1|subject), 
                                         data = comb.34, family = "binomial")

#p-value for "training" based on Likelihood Ratio Test (Pr(>Chisq)):
as.data.frame(round(anova(glmm_comb.34.att.null, glmm_comb.34.att.red.full.sex_agesq, test="Chisq"),4))

#Estimated probabilities for choosing "correct" shape:
emmeans::emmeans(glmm_comb.34.att.red.full.sex_agesq, specs = pairwise ~ training, weights = "proportional", type="response")

#training   prob     SE  df asymp.LCL asymp.UCL
#trained   0.170 0.0864 Inf    0.0578     0.405
#untrained 0.165 0.0899 Inf    0.0522     0.415

###Question: Do trained dogs attempt different from chance? ----
#Test trained dogs using a mixed logistic regression:
library(lme4)
glmm_comb.34.trained.att.full.sex_agesq <- glmer(first_shape_attempted.num ~ 
                                                   sex.code + z.age.days + I(z.age.days^2) +
                                                   (1 | subject), 
                                                 data = comb.34.trained, family = "binomial")
#Does the intercept differ significantly from zero?:
round(summary(glmm_comb.34.trained.att.full.sex_agesq)$coefficients,4)#Sig
#Probability of choosing "correct":
emmeans::emmeans(glmm_comb.34.trained.att.full.sex_agesq, specs = pairwise ~ 1, weights = "proportional", type="response")
#avoided the circular

###Question: Do untrained dogs attempt different from chance? ----
#Test CDL dogs using a mixed logistic regression:
library(lme4)
glmm_comb.34.untrained.att.full.sex_agesq <- glmer(first_shape_attempted.num ~ 
                                                     sex.code + z.age.days + I(z.age.days^2) +
                                                     (1 | subject), 
                                                   data = comb.34.untrained, family = "binomial")
#Does the intercept differ significantly from zero?:
round(summary(glmm_comb.34.untrained.att.full.sex_agesq)$coefficients,4)#Sig
#Probability of choosing "correct":
emmeans::emmeans(glmm_comb.34.untrained.att.full.sex_agesq, specs = pairwise ~ 1, weights = "proportional", type="response")
#avoided circular

##Chosen: ----
###Question: difference between trained and untrained dogs----
#Create full model:
glmm_comb.34.full.sex_agesq <- glmer(shape_chosen.num ~ 
                                       training*combination_nr_fac + 
                                       sex + z.age.days + I(z.age.days^2) + #sex and age^2
                                       (1|subject), 
                                     data = comb.34, family = "binomial")

#Create null model:
glmm_comb.34.null <- glmer(shape_chosen.num ~ 
                             sex + z.age.days + I(z.age.days^2) +
                             (1 | subject), 
                           data = comb.34, family = "binomial")

#p-value for "training" based on Likelihood Ratio Test (Pr(>Chisq)):
as.data.frame(round(anova(glmm_comb.34.null, glmm_comb.34.full.sex_agesq, test="Chisq"),4))
#Not sig, no effect

#glmm_comb.34.null              5 80.8558  93.6775 -35.4279  70.8558     NA NA         NA
#glmm_comb.34.full.sex_agesq    8 83.1943 103.7091 -33.5972  67.1943 3.6615  3     0.3004

#Create reduced full model:
glmm_comb.34.red.full.sex_agesq <- glmer(shape_chosen.num ~ 
                                       training+combination_nr_fac + 
                                       sex + z.age.days + I(z.age.days^2) + #sex and age^2
                                       (1|subject), 
                                     data = comb.34, family = "binomial")

#p-value for "training" based on Likelihood Ratio Test (Pr(>Chisq)):
as.data.frame(round(anova(glmm_comb.34.null, glmm_comb.34.red.full.sex_agesq, test="Chisq"),4))

#Estimated probabilities for choosing "correct" shape:
emmeans::emmeans(glmm_comb.34.red.full.sex_agesq, specs = pairwise ~ training, weights = "proportional", type="response")

# training   prob     SE  df asymp.LCL asymp.UCL
#trained   0.0739 0.0670 Inf    0.0116     0.352
#untrained 0.0977 0.0837 Inf    0.0166     0.410

###Question: Do trained dogs choose different from chance? ----
#Test WSC dogs using a mixed logistic regression:
library(lme4)
glmm_comb.34.trained.full.sex_agesq <- glmer(shape_chosen.num ~ 
                                               sex.code + z.age.days + I(z.age.days^2)+
                                               (1 | subject), 
                                             data = comb.34.trained, family = "binomial")
#Does the intercept differ significantly from zero?:
round(summary(glmm_comb.34.trained.full.sex_agesq)$coefficients,4) #Sig
#Probability of choosing "correct":
emmeans::emmeans(glmm_comb.34.trained.full.sex_agesq, specs = pairwise ~ 1, weights = "proportional", type="response")
#avoided the circular

###Question: Do untrained dogs choose different from chance? ----
#Test untrained dogs using a mixed logistic regression:
library(lme4)
glmm_comb.34.untrained.full.sex_agesq <- glmer(shape_chosen.num ~ 
                                                 sex.code + z.age.days + I(z.age.days^2) +
                                                 (1 | subject), 
                                               data = comb.34.untrained, family = "binomial")
#Does the intercept differ significantly from zero?:
round(summary(glmm_comb.34.untrained.full.sex_agesq)$coefficients,4) #Sig
#Probability of choosing "correct":
emmeans::emmeans(glmm_comb.34.untrained.full.sex_agesq, specs = pairwise ~ 1, weights = "proportional", type="response")
#avoided the circular

#Combinations 5, 6, and 7----
##Side approached: ----
###Question: difference between trained and untrained dogs----

#Create full model:
glmm_comb.567.app.full.sex_agesq <- glmer(correct_app ~ 
                                            training*combination_nr_fac + 
                                            sex + z.age.days + I(z.age.days^2) + #sex and age^2
                                            (1|subject), 
                                          data = comb.567, family = "binomial")

#Create null model:
glmm_comb.567.app.null <- glmer(correct_app ~ 
                                   sex + z.age.days + I(z.age.days^2)+
                                   (1|subject), 
                                  data = comb.567, family = "binomial")

#p-value for "training" based on Likelihood Ratio Test (Pr(>Chisq)):
as.data.frame(round(anova(glmm_comb.567.app.null, glmm_comb.567.app.full.sex_agesq, test="Chisq"),4))
#Not Sig, no effect

#glmm_comb.567.app.null              5 199.0190 213.9370 -94.5095 189.0190     NA NA         NA
#glmm_comb.567.app.full.sex_agesq   10 204.4066 234.2427 -92.2033 184.4066 4.6124  5      0.465

#Create full model:
glmm_comb.567.app.red.full.sex_agesq <- glmer(correct_app ~ 
                                            training+combination_nr_fac + 
                                            sex + z.age.days + I(z.age.days^2) + #sex and age^2
                                            (1|subject), 
                                          data = comb.567, family = "binomial")

#p-value for "training" based on Likelihood Ratio Test (Pr(>Chisq)):
as.data.frame(round(anova(glmm_comb.567.app.null, glmm_comb.567.app.red.full.sex_agesq, test="Chisq"),4))

#Estimated probabilities for choosing "correct" shape:
emmeans::emmeans(glmm_comb.567.app.red.full.sex_agesq, specs = pairwise ~ training, weights = "proportional", type="response")

#training   prob     SE  df asymp.LCL asymp.UCL
#trained   0.634 0.0699 Inf      0.49     0.758
#untrained 0.579 0.0744 Inf      0.43     0.714

###Question: Do trained dogs approach different from chance? ----
##Create trained subset:
comb.567.trained <- comb.567 %>% 
  filter(training == "trained") %>% droplevels()
#z-transform age in subset data
comb.567.trained$z.age.days=as.vector(scale(comb.567.trained$age_days))
#Dummy code sex
comb.567.trained$sex.code=as.numeric(comb.567.trained$sex==levels(comb.567.trained$sex)[2]) 
table(comb.567.trained$sex, comb.567.trained$sex.code)
comb.567.trained$sex.code=comb.567.trained$sex.code-mean(comb.567.trained$sex.code)
#Test trained dogs using a mixed logistic regression:
library(lme4)
glmm_comb.567.trained.app.full.sex_agesq <- glmer(correct_app ~ 
                                           sex.code + z.age.days + I(z.age.days^2) +
                                          (1 | subject), 
                                        data = comb.567.trained, family = "binomial")
#Does the intercept differ significantly from zero?:
round(summary(glmm_comb.567.trained.app.full.sex_agesq)$coefficients,4)#Not sig

#Probability of choosing "correct":
emmeans::emmeans(glmm_comb.567.trained.app.full.sex_agesq, specs = pairwise ~ 1, weights="proportional", type="response")

###Question: Do untrained dogs approach different from chance? ----
##Create untrained subset:
comb.567.untrained <- comb.567 %>% 
  filter(training == "untrained") %>% droplevels()
#z-transform age in subset data
comb.567.untrained$z.age.days=as.vector(scale(comb.567.untrained$age_days))
#Dummy code sex
comb.567.untrained$sex.code=as.numeric(comb.567.untrained$sex==levels(comb.567.untrained$sex)[2]) 
table(comb.567.untrained$sex, comb.567.untrained$sex.code)
comb.567.untrained$sex.code=comb.567.untrained$sex.code-mean(comb.567.untrained$sex.code)

#Test untrained dogs using a mixed logistic regression:
library(lme4)
glmm_comb.567.untrained.app.full.sex_agesq <- glmer(correct_app ~ 
                                            sex.code + z.age.days + I(z.age.days^2) +
                                            (1 | subject), 
                                          data = comb.567.untrained, family = "binomial")
#Does the intercept differ significantly from zero?:
round(summary(glmm_comb.567.untrained.app.full.sex_agesq)$coefficients,4)#Not Sig
#Probability of choosing "correct":
emmeans::emmeans(glmm_comb.567.untrained.app.full.sex_agesq, specs = pairwise ~ 1, weights="proportional", type="response")

##Side attempted: ----
###Question: difference between trained and untrained dogs----

#Create full model:
glmm_comb.567.att.full.sex_agesq <- glmer(correct_att ~ 
                                            training*combination_nr_fac + 
                                            sex + z.age.days + I(z.age.days^2) + #sex and age^2
                                            (1|subject), 
                                          data = comb.567, family = "binomial")

#Create null model:
glmm_comb.567.att.null <- glmer(correct_att ~ 
                                  sex + z.age.days + I(z.age.days^2)+
                                  (1|subject), 
                                data = comb.567, family = "binomial")

#p-value for "training" based on Likelihood Ratio Test (Pr(>Chisq)):
as.data.frame(round(anova(glmm_comb.567.att.null, glmm_comb.567.att.full.sex_agesq, test="Chisq"),4))
#Sig, check if interaction is Sig

#glmm_comb.567.att.null              5 150.9629 165.8119 -70.4814 140.9629      NA NA         NA
#glmm_comb.567.att.full.sex_agesq   10 129.6620 159.3601 -54.8310 109.6620 31.3009  5          0

round(as.data.frame(drop1(glmm_comb.567.att.full.sex_agesq, test="Chisq")),4)
#Not Sig, can drop interaction

#Create full model:
glmm_comb.567.att.red.full.sex_agesq <- glmer(correct_att ~ 
                                            training+combination_nr_fac + 
                                            sex + z.age.days + I(z.age.days^2) + #sex and age^2
                                            (1|subject), 
                                          data = comb.567, family = "binomial")

#p-value for "training" based on Likelihood Ratio Test (Pr(>Chisq)):
as.data.frame(round(anova(glmm_comb.567.att.null, glmm_comb.567.att.red.full.sex_agesq, test="Chisq"),4))#Sig

round(summary(glmm_comb.567.att.red.full.sex_agesq)$coeff, 4)
#combination 6 and 7, and age sq

#Estimated probabilities for choosing "correct" shape:
emmeans::emmeans(glmm_comb.567.att.red.full.sex_agesq, specs = pairwise ~ combination_nr_fac, weights = "proportional", type="response")
#combination 5 at chance, other above

plot(effects::effect("z.age.days", glmm_comb.567.att.red.full.sex_agesq), 
     multiline=T, 
     ylab="Probability to choose correct", 
     rug=FALSE, #show location of values for x-axis
     type="response",#y-axis in link or response space? Rescale is default 
     ylim=c(0,1),
     main="Title",
     confint=list(style="bars") # "bars" "lines" "bands"
)

#younger and older dogs better than others

###Question: Do trained dogs attempt different from chance? ----
#Test trained dogs using a mixed logistic regression:
library(lme4)
glmm_comb.567.trained.att.full.sex_agesq <- glmer(correct_att ~ 
                                                    sex.code + z.age.days + I(z.age.days^2) +
                                                    (1 | subject), 
                                                  data = comb.567.trained, family = "binomial")
#Does the intercept differ significantly from zero?:
round(summary(glmm_comb.567.trained.att.full.sex_agesq)$coefficients,4)#Sig

#Probability of choosing "correct":
emmeans::emmeans(glmm_comb.567.trained.att.full.sex_agesq, specs = pairwise ~ 1, weights="proportional", type="response")
#Trained above chance

###Question: Do untrained dogs attempt different from chance? ----
#Test untrained dogs using a mixed logistic regression:
library(lme4)
glmm_comb.567.untrained.att.full.sex_agesq <- glmer(correct_att ~ 
                                                      sex.code + z.age.days + I(z.age.days^2) +
                                                      (1 | subject), 
                                                    data = comb.567.untrained, family = "binomial")
#Does the intercept differ significantly from zero?:
round(summary(glmm_comb.567.untrained.att.full.sex_agesq)$coefficients,4)#Trend
#Probability of choosing "correct":
emmeans::emmeans(glmm_comb.567.untrained.att.full.sex_agesq, specs = pairwise ~ 1, weights="proportional", type="response")
#Positive trend

##Chosen: ----
###Question: difference between trained and untrained dogs----

#Create full model:
glmm_comb.567.full.sex_agesq <- glmer(correct ~ 
                                        training + 
                                        sex + z.age.days + I(z.age.days^2) + #sex and age^2
                                        (1|subject), 
                                      data = comb.567, family = "binomial")

#Create null model:
glmm_comb.567.null <- glmer(correct ~ 
                                  sex + z.age.days + I(z.age.days^2)+
                                  (1|subject), 
                                data = comb.567, family = "binomial")

#p-value for "training" based on Likelihood Ratio Test (Pr(>Chisq)):
as.data.frame(round(anova(glmm_comb.567.null, glmm_comb.567.full.sex_agesq, test="Chisq"),4))
#Not Sig, no effect

#glmm_comb.567.null              5 117.0962 131.7685 -53.5481 107.0962     NA NA         NA
#glmm_comb.567.full.sex_agesq    6 119.0174 136.6243 -53.5087 107.0174 0.0787  1      0.779

#Probability of choosing "correct":
emmeans::emmeans(glmm_comb.567.full.sex_agesq, specs = pairwise ~ training, weights="proportional", type="response")

#training   prob     SE  df asymp.LCL asymp.UCL
#trained   0.816 0.0600 Inf     0.670     0.907
#untrained 0.794 0.0693 Inf     0.627     0.898

###Question: Do trained dogs choose different from chance? ----
#Test trained dogs using a mixed logistic regression:
library(lme4)
glmm_comb.567.trained.full.sex_agesq <- glmer(correct ~ 
                                                    sex.code + z.age.days + I(z.age.days^2) +
                                                    (1 | subject), 
                                                  data = comb.567.trained, family = "binomial")
#Does the intercept differ significantly from zero?:
round(summary(glmm_comb.567.trained.full.sex_agesq)$coefficients,4)#Sig

#Probability of choosing "correct":
emmeans::emmeans(glmm_comb.567.trained.full.sex_agesq, specs = pairwise ~ 1, weights="proportional", type="response")
#Trained above chance

###Question: Do untrained dogs choose different from chance? ----
#Test trained dogs using a mixed logistic regression:
library(lme4)
glmm_comb.567.untrained.full.sex_agesq <- glmer(correct ~ 
                                                sex.code + z.age.days + I(z.age.days^2) +
                                                (1 | subject), 
                                              data = comb.567.untrained, family = "binomial")
#Does the intercept differ significantly from zero?:
round(summary(glmm_comb.567.untrained.full.sex_agesq)$coefficients,4)#Sig

#Probability of choosing "correct":
emmeans::emmeans(glmm_comb.567.untrained.full.sex_agesq, specs = pairwise ~ 1, weights="proportional", type="response")
#Unrained above chance

#Combinations 8, 9, and 10----
##Side approached: ----
###Question: difference between trained and untrained dogs----

#Create full model:
glmm_comb.8910.app.full.sex_agesq <- glmer(correct_app ~ 
                                            training*combination_nr_fac + 
                                            sex + z.age.days + I(z.age.days^2) + #sex and age^2
                                            (1|subject), 
                                          data = comb.8910, family = "binomial")

#Create null model:
glmm_comb.8910.app.null <- glmer(correct_app ~ 
                                  sex + z.age.days + I(z.age.days^2)+
                                  (1|subject), 
                                data = comb.8910, family = "binomial")

#p-value for "training" based on Likelihood Ratio Test (Pr(>Chisq)):
as.data.frame(round(anova(glmm_comb.8910.app.null, glmm_comb.8910.app.full.sex_agesq, test="Chisq"),4))
#Sig, check if the interaction is Sig

round(as.data.frame(drop1(glmm_comb.8910.app.full.sex_agesq, test="Chisq")),4)
#Not Sig, can drop the interaction

#Create reduced full model:
glmm_comb.8910.app.red.full.sex_agesq <- glmer(correct_app ~ 
                                             training+combination_nr_fac + 
                                             sex + z.age.days + I(z.age.days^2) + #sex and age^2
                                             (1|subject), 
                                           data = comb.8910, family = "binomial")
#p-value for "training" based on Likelihood Ratio Test (Pr(>Chisq)):
as.data.frame(round(anova(glmm_comb.8910.app.null, glmm_comb.8910.app.red.full.sex_agesq, test="Chisq"),4))#Sig

round(summary(glmm_comb.8910.app.red.full.sex_agesq)$coeff, 4)#combination 9 Sig

#Probability of choosing "correct":
emmeans::emmeans(glmm_comb.8910.app.red.full.sex_agesq, specs = pairwise ~ combination_nr_fac, weights="proportional", type="response")
#higher chance to choose correct in combination 9


###Question: Do trained dogs approach different from chance? ----
##Create trained subset:
comb.8910.trained <- comb.8910 %>% 
  filter(training == "trained") %>% droplevels()
#z-transform age in subset data
comb.8910.trained$z.age.days=as.vector(scale(comb.8910.trained$age_days))
#Dummy code sex
comb.8910.trained$sex.code=as.numeric(comb.8910.trained$sex==levels(comb.8910.trained$sex)[2]) 
table(comb.8910.trained$sex, comb.8910.trained$sex.code)
comb.8910.trained$sex.code=comb.8910.trained$sex.code-mean(comb.8910.trained$sex.code)

#Test trained dogs using a mixed logistic regression:
library(lme4)
glmm_comb.8910.trained.app.full.sex_agesq <- glmer(correct_app ~ 
                                                    sex.code + z.age.days + I(z.age.days^2) +
                                                    (1 | subject), 
                                                  data = comb.8910.trained, family = "binomial")
#Does the intercept differ significantly from zero?:
round(summary(glmm_comb.8910.trained.app.full.sex_agesq)$coefficients,4)#Not Sig
#Probability of choosing "correct":
emmeans::emmeans(glmm_comb.8910.trained.app.full.sex_agesq, specs = pairwise ~ 1, weights="proportional", type="response")
#Trained at chance

###Question: Do untrained dogs approach different from chance? ----
##Create untrained subset:
comb.8910.untrained <- comb.8910 %>% 
  filter(training == "untrained") %>% droplevels()
#z-transform age in subset data
comb.8910.untrained$z.age.days=as.vector(scale(comb.8910.untrained$age_days))
#Dummy code sex
comb.8910.untrained$sex.code=as.numeric(comb.8910.untrained$sex==levels(comb.8910.untrained$sex)[2]) 
table(comb.8910.untrained$sex, comb.8910.untrained$sex.code)
comb.8910.untrained$sex.code=comb.8910.untrained$sex.code-mean(comb.8910.untrained$sex.code)
#Test untrained dogs using a mixed logistic regression:
library(lme4)
glmm_comb.8910.untrained.app.full.sex_agesq <- glmer(correct_app ~ 
                                                      sex.code + z.age.days + I(z.age.days^2) +
                                                      (1 | subject), 
                                                    data = comb.8910.untrained, family = "binomial")
#Does the intercept differ significantly from zero?:
round(summary(glmm_comb.8910.untrained.app.full.sex_agesq)$coefficients,4)#Not Sig
#Probability of choosing "correct":
emmeans::emmeans(glmm_comb.8910.untrained.app.full.sex_agesq, specs = pairwise ~ 1, weights="proportional", type="response")

##Side attempted: ----
###Question: difference between trained and untrained dogs----

#Create full model:
glmm_comb.8910.att.full.sex_agesq <- glmer(correct_att ~ 
                                             training*combination_nr_fac + 
                                             sex + z.age.days + I(z.age.days^2) + #sex and age^2
                                             (1|subject), 
                                           data = comb.8910, family = "binomial",
                                           control=glmerControl(optimizer="bobyqa", optCtrl=list(maxfun=2e5)))

#Create null model:
glmm_comb.8910.att.null <- glmer(correct_att ~ 
                                   sex + z.age.days + I(z.age.days^2)+
                                   (1|subject), 
                                 data = comb.8910, family = "binomial",
                                 control=glmerControl(optimizer="bobyqa", optCtrl=list(maxfun=2e5)))

#p-value for "training" based on Likelihood Ratio Test (Pr(>Chisq)):
as.data.frame(round(anova(glmm_comb.8910.att.null, glmm_comb.8910.att.full.sex_agesq, test="Chisq"),4))
#Sig, check if interaction is Sig

round(as.data.frame(drop1(glmm_comb.8910.att.full.sex_agesq, test="Chisq")),4)
#Not Sig, can drop interaction

#Create reduced full model:
glmm_comb.8910.att.red.full.sex_agesq <- glmer(correct_att ~ 
                                             training+combination_nr_fac + 
                                             sex + z.age.days + I(z.age.days^2) + #sex and age^2
                                             (1|subject), 
                                           data = comb.8910, family = "binomial",
                                           control=glmerControl(optimizer="bobyqa", optCtrl=list(maxfun=2e5)))
#p-value for "training" based on Likelihood Ratio Test (Pr(>Chisq)):
as.data.frame(round(anova(glmm_comb.8910.att.null, glmm_comb.8910.att.red.full.sex_agesq, test="Chisq"),4))#Sig

round(summary(glmm_comb.8910.att.red.full.sex_agesq)$coeff, 4)
#combinations 9 and 10

#Probability of choosing "correct":
emmeans::emmeans(glmm_comb.8910.att.red.full.sex_agesq, specs = pairwise ~ combination_nr_fac, weights="proportional", type="response")
#lower chance for comb 8

###Question: Do trained dogs attempt different from chance? ----
#Test trained dogs using a mixed logistic regression:
library(lme4)
glmm_comb.8910.trained.att.full.sex_agesq <- glmer(correct_att ~ 
                                                     sex.code + z.age.days + I(z.age.days^2) +
                                                     (1 | subject), 
                                                   data = comb.8910.trained, family = "binomial")

#Does the intercept differ significantly from zero?:
round(summary(glmm_comb.8910.trained.att.full.sex_agesq)$coefficients,4)#Sig
#Probability of choosing "correct":
emmeans::emmeans(glmm_comb.8910.trained.att.full.sex_agesq, specs = pairwise ~ 1, weights="proportional", type="response")
#Trained above chance

###Question: Do untrained dogs attempt different from chance? ----
#Test untrained dogs using a mixed logistic regression:
library(lme4)
glmm_comb.8910.untrained.att.full.sex_agesq <- glmer(correct_att ~ 
                                                       sex.code + z.age.days + I(z.age.days^2) +
                                                       (1 | subject), 
                                                     data = comb.8910.untrained, family = "binomial")
#Does the intercept differ significantly from zero?:
round(summary(glmm_comb.8910.untrained.att.full.sex_agesq)$coefficients,4)#Sig
#Probability of choosing "correct":
emmeans::emmeans(glmm_comb.8910.untrained.att.full.sex_agesq, specs = pairwise ~ 1, weights="proportional", type="response")
#Untrained above chance

##Chosen: ----
###Question: difference between trained and untrained dogs----

#Create full model
glmm_comb.8910.full.sex_agesq <- glmer(correct ~ 
                                      training + 
                                      sex + z.age.days + I(z.age.days^2) + #sex and age^2
                                      (1|subject), 
                                    data = comb.8910, family = "binomial")

#Create null model
glmm_comb.8910.null.sex_agesq <- glmer(correct ~ 
                                        sex + z.age.days + I(z.age.days^2) + #sex and age^2
                                         (1|subject), 
                                       data = comb.8910, family = "binomial")

#p-value for "training" based on Likelihood Ratio Test (Pr(>Chisq)):
as.data.frame(round(anova(glmm_comb.8910.null.sex_agesq, glmm_comb.8910.full.sex_agesq, test="Chisq"),4))
#Not Sig, no effect

#glmm_comb.8910.null.sex_agesq    5 135.6804 150.5641 -62.8402 125.6804     NA NA         NA
#glmm_comb.8910.full.sex_agesq    6 137.4145 155.2749 -62.7072 125.4145 0.2659  1     0.6061

#Probability of choosing "correct":
emmeans::emmeans(glmm_comb.8910.full.sex_agesq, specs = pairwise ~ training, weights="proportional", type="response")

###Question: Do trained dogs choose different from chance? ----
#Test trained dogs using a mixed logistic regression:
library(lme4)
glmm_comb.8910.trained.full.sex_agesq <- glmer(correct ~ 
                                                     sex.code + z.age.days + I(z.age.days^2) +
                                                     (1 | subject), 
                                                   data = comb.8910.trained, family = "binomial")

#Does the intercept differ significantly from zero?:
round(summary(glmm_comb.8910.trained.full.sex_agesq)$coefficients,4)#Sig
#Probability of choosing "correct":
emmeans::emmeans(glmm_comb.8910.trained.full.sex_agesq, specs = pairwise ~ 1, weights="proportional", type="response")
#Trained above chance

###Question: Do untrained dogs choose different from chance? ----
#Test untrained dogs using a mixed logistic regression:
library(lme4)
glmm_comb.8910.untrained.full.sex_agesq <- glmer(correct ~ 
                                                       sex.code + z.age.days + I(z.age.days^2) +
                                                       (1 | subject), 
                                                     data = comb.8910.untrained, family = "binomial")
#Does the intercept differ significantly from zero?:
round(summary(glmm_comb.8910.untrained.full.sex_agesq)$coefficients,4)#Sig
#Probability of choosing "correct":
emmeans::emmeans(glmm_comb.8910.untrained.full.sex_agesq, specs = pairwise ~ 1, weights="proportional", type="response")
#Untrained above chance

#Solidity----
##Side approached: ----
###Question: difference between trained and untrained dogs----

#Should we include random slopes?:
#using roger's functions
source("diagnostic_fcns.r")
xx.fe.re_app=fe.re.tab(fe.model="correct_app ~ training*combination_nr_fac + age_days + trial+sex",
                       re="(1|subject)", data=xdata_solidity)
xx.fe.re_app$summary
#Include:
# combination_nr_fac_within_subject (factor)
#each subject only one within each level of training, so we shouldn't include training or the interaction (as it depends on the training)

#Create a data frame from the object created by fe.re.tab to use to fit the model:
t.data_solidity_app=xx.fe.re_app$data
str(t.data_solidity_app)

#For covariates z-transform
t.data_solidity_app$z.trial <- as.vector(scale(t.data_solidity_app$trial))
t.data_solidity_app$z.age.days  <- as.vector(scale(t.data_solidity_app$age_days))


#For factors: center the (already by fe.re.tab) created dummy variables (for combination_nr_fac) for the RANDOM SLOPES ONLY (fixed effect stays normal), these are numeric in the output by fe.re.tab, but this is good
t.data_solidity_app$combination_nr_fac.2=t.data_solidity_app$combination_nr_fac.2-mean(t.data_solidity_app$combination_nr_fac.2)
t.data_solidity_app$combination_nr_fac.3=t.data_solidity_app$combination_nr_fac.3-mean(t.data_solidity_app$combination_nr_fac.3)

#Proper Test using a mixed logistic regression: ---
library(lme4)
#Create full model:
glmm_comb.solidity.app.full.woc.age.sq <- glmer(correct_app ~ 
                                                  training*combination_nr_fac + 
                                                  sex + z.trial + z.age.days  + I(z.age.days ^2) +
                                                  (1 + combination_nr_fac.2 + combination_nr_fac.3 + z.trial || subject), 
                                                data = t.data_solidity_app, family = "binomial")

#Create null model:
glmm_comb.solidity.app.null.woc.age.sq <- glmer(correct_app ~ 
                                                  sex + z.trial + z.age.days  + I(z.age.days ^2) +
                                                  (1 + combination_nr_fac.2 + combination_nr_fac.3 + z.trial || subject), 
                                                data = t.data_solidity_app, family = "binomial")

#p-value for "training" based on Likelihood Ratio Test (Pr(>Chisq)):
as.data.frame(round(anova(glmm_comb.solidity.app.null.woc.age.sq, glmm_comb.solidity.app.full.woc.age.sq, test="Chisq"),4))
#Sig, check if the interaction is Sig

round(as.data.frame(drop1(glmm_comb.solidity.app.full.woc.age.sq, test="Chisq")),4)
#Not Sig, can drop interaction

#Create reduced full model:
glmm_comb.solidity.app.red.full.woc.age.sq <- glmer(correct_app ~ 
                                                  training+combination_nr_fac + 
                                                  sex + z.trial + z.age.days  + I(z.age.days ^2) +
                                                  (1 + combination_nr_fac.2 + combination_nr_fac.3 + z.trial || subject), 
                                                data = t.data_solidity_app, family = "binomial")

#p-value for "training" based on Likelihood Ratio Test (Pr(>Chisq)):
as.data.frame(round(anova(glmm_comb.solidity.app.null.woc.age.sq, glmm_comb.solidity.app.red.full.woc.age.sq, test="Chisq"),4))
#Sig

round(summary(glmm_comb.solidity.app.red.full.woc.age.sq)$coeff, 4)
#Trend for training, Sig for comb 3

#Probability of choosing "correct":
emmeans::emmeans(glmm_comb.solidity.app.red.full.woc.age.sq, specs = pairwise ~ combination_nr_fac, weights="proportional", type="response")
  #lower chance in comb 3

#Probability of choosing "correct":
emmeans::emmeans(glmm_comb.solidity.app.red.full.woc.age.sq, specs = pairwise ~ training, weights="proportional", type="response")
#Untrained higher chance

###Question: Do trained dogs approach different from chance? ----
##Create trained subset:
t.data_solidity_app.trained <- t.data_solidity_app %>% 
  filter(training == "trained") %>% droplevels()
str(t.data_solidity_app.trained)
#z-transform age in subset data
t.data_solidity_app.trained$z.age.days=as.vector(scale(t.data_solidity_app.trained$age_days))
#z-transform trial in subset data
t.data_solidity_app.trained$z.trial=as.vector(scale(t.data_solidity_app.trained$trial))
#Dummy code sex
t.data_solidity_app.trained$sex.code=as.numeric(t.data_solidity_app.trained$sex==levels(t.data_solidity_app.trained$sex)[2]) 
table(t.data_solidity_app.trained$sex, t.data_solidity_app.trained$sex.code)
t.data_solidity_app.trained$sex.code=t.data_solidity_app.trained$sex.code-mean(t.data_solidity_app.trained$sex.code)
#Test trained dogs using a mixed logistic regression:
library(lme4)
glmm_t.data_solidity_app.trained.full.sex_agesq <- glmer(correct_app ~ 
                                                    z.trial + sex.code + z.age.days + I(z.age.days^2) +
                                                    (1 | subject), 
                                                  data = t.data_solidity_app.trained, family = "binomial")
#Does the intercept differ significantly from zero?:
round(summary(glmm_t.data_solidity_app.trained.full.sex_agesq)$coefficients,4)#Not sig

#Probability of choosing "correct":
emmeans::emmeans(glmm_t.data_solidity_app.trained.full.sex_agesq, specs = pairwise ~ 1, weights="proportional", type="response")


###Question: Do untrained dogs approach different from chance? ----
##Create untrained subset:
t.data_solidity_app.untrained <- t.data_solidity_app %>% 
  filter(training == "untrained") %>% droplevels()
#z-transform age in subset data
t.data_solidity_app.untrained$z.age.days=as.vector(scale(t.data_solidity_app.untrained$age_days))
#z-transform trial in subset data
t.data_solidity_app.untrained$z.trial=as.vector(scale(t.data_solidity_app.untrained$trial))
#Dummy code sex
t.data_solidity_app.untrained$sex.code=as.numeric(t.data_solidity_app.untrained$sex==levels(t.data_solidity_app.untrained$sex)[2]) 
table(t.data_solidity_app.untrained$sex, t.data_solidity_app.untrained$sex.code)
t.data_solidity_app.untrained$sex.code=t.data_solidity_app.untrained$sex.code-mean(t.data_solidity_app.untrained$sex.code)

#Test untrained dogs using a mixed logistic regression:
library(lme4)
glmm_t.data_solidity_app.untrained.app.full.sex_agesq <- glmer(correct_app ~ 
                                                      sex.code + z.age.days + I(z.age.days^2) +
                                                      (1 | subject), 
                                                    data = t.data_solidity_app.untrained, family = "binomial")
#Does the intercept differ significantly from zero?:
round(summary(glmm_t.data_solidity_app.untrained.app.full.sex_agesq)$coefficients,4)#Sig
#Probability of choosing "correct":
emmeans::emmeans(glmm_t.data_solidity_app.untrained.app.full.sex_agesq, specs = pairwise ~ 1, weights="proportional", type="response")
#Untrained above chance

##Side attempted: ----
###Question: difference between trained and untrained dogs----

#Should we include random slopes?:
#using roger's functions
source("diagnostic_fcns.r")
xx.fe.re_att=fe.re.tab(fe.model="correct_att ~ training*combination_nr_fac + age_days + trial+sex",
                       re="(1|subject)", data=xdata_solidity)
xx.fe.re_att$summary
#Include:
# combination_nr_fac_within_subject (factor)
#each subject only one within each level of training, so we shouldn't include training or the interaction (as it depends on the training)

#Create a data frame from the object created by fe.re.tab to use to fit the model:
t.data_solidity_att=xx.fe.re_att$data
str(t.data_solidity_att)

#For covariates z-transform
t.data_solidity_att$z.trial <- as.vector(scale(t.data_solidity_att$trial))
t.data_solidity_att$z.age.days  <- as.vector(scale(t.data_solidity_att$age_days))


#For factors: center the (already by fe.re.tab) created dummy variables (for combination_nr_fac) for the RANDOM SLOPES ONLY (fixed effect stays normal), these are numeric in the output by fe.re.tab, but this is good
t.data_solidity_att$combination_nr_fac.2=t.data_solidity_att$combination_nr_fac.2-mean(t.data_solidity_att$combination_nr_fac.2)
t.data_solidity_att$combination_nr_fac.3=t.data_solidity_att$combination_nr_fac.3-mean(t.data_solidity_att$combination_nr_fac.3)

#Proper Test using a mixed logistic regression: ---
library(lme4)
#Create full model:
glmm_comb.solidity.att.full.woc.age.sq <- glmer(correct_att ~ 
                                                  training*combination_nr_fac + 
                                                  sex+z.trial + z.age.days  + I(z.age.days ^2) +
                                                  (1 + combination_nr_fac.2 + combination_nr_fac.3 + z.trial || subject), 
                                                data = t.data_solidity_att, family = "binomial",
                                                control=glmerControl(optimizer="bobyqa", optCtrl=list(maxfun=2e5)))

#Create null model:
glmm_comb.solidity.att.null.woc.age.sq <- glmer(correct_att ~ 
                                                 sex+ z.trial + z.age.days  + I(z.age.days ^2) +
                                                  (1 + combination_nr_fac.2 + combination_nr_fac.3 + z.trial || subject), 
                                                data = t.data_solidity_att, family = "binomial",
                                                control=glmerControl(optimizer="bobyqa", optCtrl=list(maxfun=2e5)))

#p-value for "training" based on Likelihood Ratio Test (Pr(>Chisq)):
as.data.frame(round(anova(glmm_comb.solidity.att.null.woc.age.sq, glmm_comb.solidity.att.full.woc.age.sq, test="Chisq"),4))
#Sig, check if interaction is Sig

round(as.data.frame(drop1(glmm_comb.solidity.att.full.woc.age.sq, test="Chisq")),4)
#Not Sig, can drop interaction

#Create reduced full model:
glmm_comb.solidity.att.red.full.woc.age.sq <- glmer(correct_att ~ 
                                                  training+combination_nr_fac + 
                                                  sex+z.trial + z.age.days  + I(z.age.days ^2) +
                                                  (1 + combination_nr_fac.2 + combination_nr_fac.3 + z.trial || subject), 
                                                data = t.data_solidity_att, family = "binomial",
                                                control=glmerControl(optimizer="bobyqa", optCtrl=list(maxfun=2e5)))

#p-value for "training" based on Likelihood Ratio Test (Pr(>Chisq)):
as.data.frame(round(anova(glmm_comb.solidity.att.null.woc.age.sq, glmm_comb.solidity.att.red.full.woc.age.sq, test="Chisq"),4))#Sig

round(summary(glmm_comb.solidity.att.red.full.woc.age.sq)$coeff, 4)
#training and combination 2 Sig

#Probability of choosing "correct":
emmeans::emmeans(glmm_comb.solidity.att.red.full.woc.age.sq, specs = pairwise ~ training, weights="proportional", type="response")
#untrained higher chance

#Probability of choosing "correct":
emmeans::emmeans(glmm_comb.solidity.att.red.full.woc.age.sq, specs = pairwise ~ combination_nr_fac, weights="proportional", type="response")
#combination 2 higher chance

###Question: Do trained dogs attempt different from chance? ----
##Create trained subset:
t.data_solidity_att.trained <- t.data_solidity_att %>% 
  filter(training == "trained") %>% droplevels()
str(t.data_solidity_att.trained)
#z-transform age in subset data
t.data_solidity_att.trained$z.age.days=as.vector(scale(t.data_solidity_att.trained$age_days))
#z-transform trial in subset data
t.data_solidity_att.trained$z.trial=as.vector(scale(t.data_solidity_att.trained$trial))
#Dummy code sex
t.data_solidity_att.trained$sex.code=as.numeric(t.data_solidity_att.trained$sex==levels(t.data_solidity_att.trained$sex)[2]) 
table(t.data_solidity_att.trained$sex, t.data_solidity_att.trained$sex.code)
t.data_solidity_att.trained$sex.code=t.data_solidity_att.trained$sex.code-mean(t.data_solidity_att.trained$sex.code)
#Test trained dogs using a mixed logistic regression:
library(lme4)
glmm_t.data_solidity_att.trained.full.sex_agesq <- glmer(correct_att ~ 
                                                           z.trial + sex.code + z.age.days + I(z.age.days^2) +
                                                           (1 | subject), 
                                                         data = t.data_solidity_att.trained, family = "binomial")
#Does the intercept differ significantly from zero?:
round(summary(glmm_t.data_solidity_att.trained.full.sex_agesq)$coefficients,4)#Sig

#Probability of choosing "correct":
emmeans::emmeans(glmm_t.data_solidity_att.trained.full.sex_agesq, specs = pairwise ~ 1, weights="proportional", type="response")
#Trained above chance

###Question: Do untrained dogs attempt different from chance? ----
##Create untrained subset:
t.data_solidity_att.untrained <- t.data_solidity_att %>% 
  filter(training == "untrained") %>% droplevels()
#z-transform age in subset data
t.data_solidity_att.untrained$z.age.days=as.vector(scale(t.data_solidity_att.untrained$age_days))
#z-transform trial in subset data
t.data_solidity_att.untrained$z.trial=as.vector(scale(t.data_solidity_att.untrained$trial))
#Dummy code sex
t.data_solidity_att.untrained$sex.code=as.numeric(t.data_solidity_att.untrained$sex==levels(t.data_solidity_att.untrained$sex)[2]) 
table(t.data_solidity_att.untrained$sex, t.data_solidity_att.untrained$sex.code)
t.data_solidity_att.untrained$sex.code=t.data_solidity_att.untrained$sex.code-mean(t.data_solidity_att.untrained$sex.code)

#Test untrained dogs using a mixed logistic regression:
library(lme4)
glmm_t.data_solidity_att.untrained.att.full.sex_agesq <- glmer(correct_att ~ 
                                                                 sex.code + z.age.days + I(z.age.days^2) +
                                                                 (1 | subject), 
                                                               data = t.data_solidity_att.untrained, family = "binomial")
#Does the intercept differ significantly from zero?:
round(summary(glmm_t.data_solidity_att.untrained.att.full.sex_agesq)$coefficients,4)#Sig
#Probability of choosing "correct":
emmeans::emmeans(glmm_t.data_solidity_att.untrained.att.full.sex_agesq, specs = pairwise ~ 1, weights="proportional", type="response")
#Untrained above chance

##Chosen: ----
###Question: difference between trained and untrained dogs----

#Create full model
glmm_comb.solidity.full.sex_agesq <- glmer(correct ~ 
                                             training + 
                                             z.trial + sex + z.age.days + I(z.age.days^2) + #sex and age^2
                                             (1|subject), 
                                           data = xdata_solidity_c1, family = "binomial")

#Create null model
glmm_comb.solidity.null.sex_agesq <- glmer(correct ~ 
                                             z.trial+ sex + z.age.days + I(z.age.days^2) + #sex and age^2
                                             (1|subject), 
                                           data = xdata_solidity_c1, family = "binomial")

#p-value for "training" based on Likelihood Ratio Test (Pr(>Chisq)):
as.data.frame(round(anova(glmm_comb.solidity.null.sex_agesq, glmm_comb.solidity.full.sex_agesq, test="Chisq"),4))#Sig
#Sig

round(summary(glmm_comb.solidity.full.sex_agesq)$coeff, 4)

#Probability of choosing "correct":
emmeans::emmeans(glmm_comb.solidity.full.sex_agesq, specs = pairwise ~ training, weights="proportional", type="response")
#Untrained higher chance

###Question: Do trained dogs choose different from chance? ----
##Create trained subset:
t.data_solidity.trained <- xdata_solidity_c1 %>% 
  filter(training == "trained") %>% droplevels()
str(t.data_solidity.trained)
#z-transform age in subset data
t.data_solidity.trained$z.age.days=as.vector(scale(t.data_solidity.trained$age_days))
#z-transform trial in subset data
t.data_solidity.trained$z.trial=as.vector(scale(t.data_solidity.trained$trial))
#Dummy code sex
t.data_solidity.trained$sex.code=as.numeric(t.data_solidity.trained$sex==levels(t.data_solidity.trained$sex)[2]) 
table(t.data_solidity.trained$sex, t.data_solidity.trained$sex.code)
t.data_solidity.trained$sex.code=t.data_solidity.trained$sex.code-mean(t.data_solidity.trained$sex.code)
#Test trained dogs using a mixed logistic regression:
library(lme4)
glmm_t.data_solidity.trained.full.sex_agesq <- glmer(correct ~ 
                                                           z.trial + sex.code + z.age.days + I(z.age.days^2) +
                                                           (1 | subject), 
                                                         data = t.data_solidity.trained, family = "binomial")
#Does the intercept differ significantly from zero?:
round(summary(glmm_t.data_solidity.trained.full.sex_agesq)$coefficients,4)#Sig

#Probability of choosing "correct":
emmeans::emmeans(glmm_t.data_solidity.trained.full.sex_agesq, specs = pairwise ~ 1, weights="proportional", type="response")
#Trained above chance

###Question: Do untrained dogs choose different from chance? ----
##Create untrained subset:
t.data_solidity.untrained <- xdata_solidity_c1 %>% 
  filter(training == "untrained") %>% droplevels()
#z-transform age in subset data
t.data_solidity.untrained$z.age.days=as.vector(scale(t.data_solidity.untrained$age_days))
#z-transform trial in subset data
t.data_solidity.untrained$z.trial=as.vector(scale(t.data_solidity.untrained$trial))
#Dummy code sex
t.data_solidity.untrained$sex.code=as.numeric(t.data_solidity.untrained$sex==levels(t.data_solidity.untrained$sex)[2]) 
table(t.data_solidity.untrained$sex, t.data_solidity.untrained$sex.code)
t.data_solidity.untrained$sex.code=t.data_solidity.untrained$sex.code-mean(t.data_solidity.untrained$sex.code)

#Test untrained dogs using a mixed logistic regression:
library(lme4)
glmm_t.data_solidity.untrained.full.sex_agesq <- glmer(correct ~ 
                                                                 z.trial + sex.code + z.age.days + I(z.age.days^2) +
                                                                 (1 | subject), 
                                                               data = t.data_solidity.untrained, family = "binomial")
#Does the intercept differ significantly from zero?:
round(summary(glmm_t.data_solidity.untrained.full.sex_agesq)$coefficients,4)#Sig
#Probability of choosing "correct":
emmeans::emmeans(glmm_t.data_solidity.untrained.full.sex_agesq, specs = pairwise ~ 1, weights="proportional", type="response")
#Untrained above chance

#Latencies----
#Latency to approach----
##comb 12----
#z.transform age
size_shape_latencies_app.comb12$z.age.days=as.vector(scale(size_shape_latencies_app.comb12$age_days))

Lat_app.full_comb12.age.sq <- coxme(rv~
                                  training*combination_nr_fac +
                                  sex+z.age.days + I(z.age.days^2)+
                                  (1|subject), 
                                ties = "efron", data=size_shape_latencies_app.comb12)

Lat_app.null_comb12 <- coxme(rv~
                           sex+z.age.days + I(z.age.days^2)+
                           (1|subject), 
                         ties = "efron", data=size_shape_latencies_app.comb12)


as.data.frame(round(anova(Lat_app.null_comb12,Lat_app.full_comb12.age.sq, test="Chisq"),4))
#Not Sig, no Sig effect

##comb 34----

#z.transform age
size_shape_latencies_app.comb34$z.age.days=as.vector(scale(size_shape_latencies_app.comb34$age_days))

Lat_app.full_comb34.age.sq <- coxme(rv~
                                  training*combination_nr_fac +
                                  sex+z.age.days + I(z.age.days^2)+
                                  (1|subject), 
                                ties = "efron", data=size_shape_latencies_app.comb34)

Lat_app.null_comb34 <- coxme(rv~
                           sex+z.age.days + I(z.age.days^2)+
                           (1|subject), 
                         ties = "efron", data=size_shape_latencies_app.comb34)

as.data.frame(round(anova(Lat_app.null_comb34,Lat_app.full_comb34.age.sq, test="Chisq"),4))
#Not Sig, no effect


##comb 567----

#z.transform age
size_shape_latencies_app.comb567$z.age.days=as.vector(scale(size_shape_latencies_app.comb567$age_days))

Lat_app.full_comb567.age.sq <- coxme(rv~
                                   training*combination_nr_fac +
                                   sex+z.age.days + I(z.age.days^2)+
                                   (1|subject), 
                                 ties = "efron", data=size_shape_latencies_app.comb567)

Lat_app.null_comb567 <- coxme(rv~
                            sex+z.age.days + I(z.age.days^2)+
                            (1|subject), 
                          ties = "efron", data=size_shape_latencies_app.comb567)

as.data.frame(round(anova(Lat_app.null_comb567,Lat_app.full_comb567.age.sq, test="Chisq"),4))
#Sig, check interaction

Lat_app.red.full_comb567.age.sq <- coxme(rv~
                                       training+combination_nr_fac +
                                       sex+z.age.days + I(z.age.days^2)+
                                       (1|subject), 
                                     ties = "efron", data=size_shape_latencies_app.comb567)

as.data.frame(round(anova(Lat_app.red.full_comb567.age.sq,Lat_app.full_comb567.age.sq, test="Chisq"),4))
#Not Sig, can drop interaction

as.data.frame(round(anova(Lat_app.null_comb567,Lat_app.red.full_comb567.age.sq, test="Chisq"),4))
#Sig

round(summary(Lat_app.red.full_comb567.age.sq)$coeff, 4)
#training, trend combination 7 and sex
#untrained slower, males slower, slower in comb 7

##comb 8910----

#z.transform age
size_shape_latencies_app.comb8910$z.age.days=as.vector(scale(size_shape_latencies_app.comb8910$age_days))

Lat_app.full_comb8910.age.sq <- coxme(rv~
                                    training*combination_nr_fac +
                                    sex+z.age.days + I(z.age.days^2)+
                                    (1|subject), 
                                  ties = "efron", data=size_shape_latencies_app.comb8910)

Lat_app.null_comb8910 <- coxme(rv~
                             sex+z.age.days + I(z.age.days^2)+
                             (1|subject), 
                           ties = "efron", data=size_shape_latencies_app.comb8910)

as.data.frame(round(anova(Lat_app.null_comb8910,Lat_app.full_comb8910.age.sq, test="Chisq"),4))
#Not Sig, no effect

##Solidity----

#z.transform age
solidity_latencies_app$z.age.days=as.vector(scale(solidity_latencies_app$age_days))


Lat_app.full_solidity.age.sq <- coxme(rv~
                                    training*combination_nr_fac +
                                    sex+z.age.days + I(z.age.days^2)+
                                    (1|subject), 
                                  ties = "efron", data=solidity_latencies_app)

Lat_app.null_solidity <- coxme(rv~
                             sex+z.age.days + I(z.age.days^2)+
                             (1|subject), 
                           ties = "efron", data=solidity_latencies_app)

as.data.frame(round(anova(Lat_app.null_solidity,Lat_app.full_solidity.age.sq, test="Chisq"),4))
#Sig, check interaction

Lat_app.red.full_solidity.age.sq <- coxme(rv~
                                        training+combination_nr_fac +
                                        sex+z.age.days + I(z.age.days^2)+
                                        (1|subject), 
                                      ties = "efron", data=solidity_latencies_app)

as.data.frame(round(anova(Lat_app.red.full_solidity.age.sq,Lat_app.full_solidity.age.sq, test="Chisq"),4))
#Not Sig, can drop interaction

as.data.frame(round(anova(Lat_app.red.full_solidity.age.sq,Lat_app.null_solidity, test="Chisq"),4))
#Sig

round(summary(Lat_app.red.full_solidity.age.sq)$coeff, 4)
#combination 3
#slower in comb 3

emmeans::emmeans(Lat_app.red.full_solidity.age.sq, specs = pairwise ~ combination_nr_fac, weights="proportional", type="response")


#Latency to reach reward----
##comb 12----
#z.transform age
size_shape_latencies.comb12$z.age.days=as.vector(scale(size_shape_latencies.comb12$age_days))

Lat.full_comb12.age.sq <- coxme(rv~
                                  training*combination_nr_fac +
                                  sex+z.age.days + I(z.age.days^2)+
                                  (1|subject), 
                                ties = "efron", data=size_shape_latencies.comb12)

Lat.null_comb12 <- coxme(rv~
                           sex+z.age.days + I(z.age.days^2)+
                           (1|subject), 
                         ties = "efron", data=size_shape_latencies.comb12)

as.data.frame(round(anova(Lat.null_comb12,Lat.full_comb12.age.sq, test="Chisq"),4))
#Sig, check interaction

Lat.red.full_comb12.age.sq <- coxme(rv~
                                      training+combination_nr_fac +
                                      sex+z.age.days + I(z.age.days^2)+
                                      (1|subject), 
                                    ties = "efron", data=size_shape_latencies.comb12)

as.data.frame(round(anova(Lat.red.full_comb12.age.sq,Lat.full_comb12.age.sq, test="Chisq"),4))
#Not Sig, can drop interaction

as.data.frame(round(anova(Lat.null_comb12,Lat.red.full_comb12.age.sq, test="Chisq"),4))
#Sig

round(summary(Lat.red.full_comb12.age.sq)$coeff, 4)
#comb 2 and age sq
#slower in comb 2

#Visualize effect of age:
#get coefficients of age and age sq
coefs <- fixef(Lat.red.full_comb12.age.sq)
coefs

#create new data frame 
age.sq.eff.12<-data.frame(z.age = seq(min(size_shape_latencies.comb12$z.age.days), max(size_shape_latencies.comb12$z.age.days), length = 100))
str(age.sq.eff.12)
age.sq.eff.12$z.age2<-age.sq.eff.12$z.age^2
#calculate linear predictors for age and age sq 
age.sq.eff.12$linear_predictors <- coefs["z.age.days"] * age.sq.eff.12$z.age + coefs["I(z.age.days^2)"] * age.sq.eff.12$z.age2
#convert to relative hazard
age.sq.eff.12$hazard_ratio <- exp(age.sq.eff.12$linear_predictors - max(age.sq.eff.12$linear_predictors))

#plot
z.age_comb12<-ggplot(age.sq.eff.12, aes(x = z.age, y = hazard_ratio)) +
  geom_line(linewidth = 1.2, color = "steelblue") +
  labs(
    x = "Z-transformed Age",
    y = "Relative Hazard",
    title = "Effect of Z-transformed age on Hazard in Comparison 1"
  ) +
  theme_minimal(base_size = 14)

##comb 34----

#z.transform age
size_shape_latencies.comb34$z.age.days=as.vector(scale(size_shape_latencies.comb34$age_days))

Lat.full_comb34.age.sq <- coxme(rv~
                                  training*combination_nr_fac +
                                  sex+z.age.days + I(z.age.days^2)+
                                  (1|subject), 
                                ties = "efron", data=size_shape_latencies.comb34)

Lat.null_comb34 <- coxme(rv~
                           sex+z.age.days + I(z.age.days^2)+
                           (1|subject), 
                         ties = "efron", data=size_shape_latencies.comb34)

as.data.frame(round(anova(Lat.null_comb34,Lat.full_comb34.age.sq, test="Chisq"),4))
#Sig, check interaction

Lat.red.full_comb34.age.sq <- coxme(rv~
                                      training+combination_nr_fac +
                                      sex+z.age.days + I(z.age.days^2)+
                                      (1|subject), 
                                    ties = "efron", data=size_shape_latencies.comb34)

as.data.frame(round(anova(Lat.red.full_comb34.age.sq,Lat.full_comb34.age.sq, test="Chisq"),4))
#Not Sig, can drop interaction

as.data.frame(round(anova(Lat.null_comb34,Lat.red.full_comb34.age.sq, test="Chisq"),4))
#Sig

round(summary(Lat.red.full_comb34.age.sq)$coeff, 4)
#training and trend comb 4
#slower in comb 3
#Trained faster
##comb 567----

#z.transform age
size_shape_latencies.comb567$z.age.days=as.vector(scale(size_shape_latencies.comb567$age_days))

Lat.full_comb567.age.sq <- coxme(rv~
                                  training*combination_nr_fac +
                                  sex+z.age.days + I(z.age.days^2)+
                                  (1|subject), 
                                ties = "efron", data=size_shape_latencies.comb567)

Lat.null_comb567 <- coxme(rv~
                           sex+z.age.days + I(z.age.days^2)+
                           (1|subject), 
                         ties = "efron", data=size_shape_latencies.comb567)

as.data.frame(round(anova(Lat.null_comb567,Lat.full_comb567.age.sq, test="Chisq"),4))
#Sig, check interaction

Lat.red.full_comb567.age.sq <- coxme(rv~
                                      training+combination_nr_fac +
                                      sex+z.age.days + I(z.age.days^2)+
                                      (1|subject), 
                                    ties = "efron", data=size_shape_latencies.comb567)

as.data.frame(round(anova(Lat.red.full_comb567.age.sq,Lat.full_comb567.age.sq, test="Chisq"),4))
#Not Sig, can drop interaction

as.data.frame(round(anova(Lat.null_comb567,Lat.red.full_comb567.age.sq, test="Chisq"),4))
#Sig

round(summary(Lat.red.full_comb567.age.sq)$coeff, 4)
#training, combinations 6 and 7
#untrained slower
#faster in combination 5

##comb 8910----

#z.transform age
size_shape_latencies.comb8910$z.age.days=as.vector(scale(size_shape_latencies.comb8910$age_days))

Lat.full_comb8910.age.sq <- coxme(rv~
                                   training*combination_nr_fac +
                                   sex+z.age.days + I(z.age.days^2)+
                                   (1|subject), 
                                 ties = "efron", data=size_shape_latencies.comb8910)

Lat.null_comb8910 <- coxme(rv~
                            sex+z.age.days + I(z.age.days^2)+
                            (1|subject), 
                          ties = "efron", data=size_shape_latencies.comb8910)

as.data.frame(round(anova(Lat.null_comb8910,Lat.full_comb8910.age.sq, test="Chisq"),4))
#Sig, check interaction

Lat.red.full_comb8910.age.sq <- coxme(rv~
                                       training+combination_nr_fac +
                                       sex+z.age.days + I(z.age.days^2)+
                                       (1|subject), 
                                     ties = "efron", data=size_shape_latencies.comb8910)

as.data.frame(round(anova(Lat.red.full_comb8910.age.sq,Lat.full_comb8910.age.sq, test="Chisq"),4))
#Not Sig, can drop interaction

as.data.frame(round(anova(Lat.null_comb8910,Lat.red.full_comb8910.age.sq, test="Chisq"),4))
#Sig

round(summary(Lat.red.full_comb8910.age.sq)$coeff, 4)
#training, combinations 9 and 10, age sq
#untrained slower
#faster in combination 8
 
#Visualize effect of age:
#get coefficients of age and age sq
coefs <- fixef(Lat.red.full_comb8910.age.sq)
coefs

#create new data frame 
age.sq.eff.8910<-data.frame(z.age = seq(min(size_shape_latencies.comb8910$z.age.days), max(size_shape_latencies.comb8910$z.age.days), length = 100))
str(age.sq.eff.8910)
age.sq.eff.8910$z.age2<-age.sq.eff.8910$z.age^2
#calculate linear predictors for age and age sq 
age.sq.eff.8910$linear_predictors <- coefs["z.age.days"] * age.sq.eff.8910$z.age + coefs["I(z.age.days^2)"] * age.sq.eff.8910$z.age2
#convert to relative hazard
age.sq.eff.8910$hazard_ratio <- exp(age.sq.eff.8910$linear_predictors - max(age.sq.eff.8910$linear_predictors))

#plot
z.age_comb8910<-ggplot(age.sq.eff.8910, aes(x = z.age, y = hazard_ratio)) +
  geom_line(linewidth = 1.2, color = "steelblue") +
  labs(
    x = "Z-transformed Age",
    y = "Relative Hazard",
    title = "Effect of Z-transformed age on Hazard in Comparison 4"
  ) +
  theme_minimal(base_size = 14)

##Solidity----

#z.transform age
solidity_latencies$z.age.days=as.vector(scale(solidity_latencies$age_days))


Lat.full_solidity.age.sq <- coxme(rv~
                                    training*combination_nr_fac +
                                    sex+z.age.days + I(z.age.days^2)+
                                    (1|subject), 
                                  ties = "efron", data=solidity_latencies)

Lat.null_solidity <- coxme(rv~
                             sex+z.age.days + I(z.age.days^2)+
                             (1|subject), 
                           ties = "efron", data=solidity_latencies)

as.data.frame(round(anova(Lat.null_solidity,Lat.full_solidity.age.sq, test="Chisq"),4))
#Sig, check interaction

Lat.red.full_solidity.age.sq <- coxme(rv~
                                        training+combination_nr_fac +
                                        sex+z.age.days + I(z.age.days^2)+
                                        (1|subject), 
                                      ties = "efron", data=solidity_latencies)

as.data.frame(round(anova(Lat.red.full_solidity.age.sq,Lat.full_solidity.age.sq, test="Chisq"),4))
#Not Sig, can drop interaction

as.data.frame(round(anova(Lat.red.full_solidity.age.sq,Lat.null_solidity, test="Chisq"),4))
#Sig

round(summary(Lat.red.full_solidity.age.sq)$coeff, 4)
#combination 2 and 3, age sq
#faster in combination 1

emmeans::emmeans(Lat.red.full_solidity.age.sq, specs = pairwise ~ combination_nr_fac, weights="proportional", type="response")


#Visualize effect of age:
#get coefficients of age and age sq
coefs <- fixef(Lat.red.full_solidity.age.sq)
coefs

#create new data frame 
age.sq.eff.solidity<-data.frame(z.age = seq(min(solidity_latencies$z.age.days), max(solidity_latencies$z.age.days), length = 100))
str(age.sq.eff.solidity)
age.sq.eff.solidity$z.age2<-age.sq.eff.solidity$z.age^2
#calculate linear predictors for age and age sq 
age.sq.eff.solidity$linear_predictors <- coefs["z.age.days"] * age.sq.eff.solidity$z.age + coefs["I(z.age.days^2)"] * age.sq.eff.solidity$z.age2
#convert to relative hazard
age.sq.eff.solidity$hazard_ratio <- exp(age.sq.eff.solidity$linear_predictors - max(age.sq.eff.solidity$linear_predictors))

#plot
z.age_solidity<-ggplot(age.sq.eff.solidity, aes(x = z.age, y = hazard_ratio)) +
  geom_line(linewidth = 1.2, color = "steelblue") +
  labs(
    x = "Z-transformed Age",
    y = "Relative Hazard",
    title = "Effect of Z-transformed age on Hazard in Experiment 2"
  ) +
  theme_minimal(base_size = 14)

#combined plot for z.age effect where significant
z.age_combined<-ggarrange(z.age_comb12, z.age_comb8910,z.age_solidity)
ggsave("z.age_combined.png", z.age_combined, width=13, height = 7.04)
