# Supplementary material for: Influence of agility training on body-size and object solidity perception in pet dogs
Source: PLoS One. 2026 Jan 7;21(1):e0338647. doi: 10.1371/journal.pone.0338647 (PMC12779069; doi:10.1371/journal.pone.0338647)
Supplement: S4 File — A file containing a few clarifications to help a reader understand the script provided (File S1, S2, and S3). (TXT) [file pone.0338647.s008.txt]

The full data set used to run the analysis for the study "Influence of agility training on body-size, -shape, and -solidity perception in pet dogs"
Read the manuscript in its entirety before referring to this document.

Abbreviations:

C - circular
H - horizontal
V - vertical
L - large
M - medium
S - small

For the combinations that say NA (this was edited in the script later as we did not want to do it manually):

Combination - Combination number

HL_CM or CM_HL - 11
VL_CM or CM_VL - 12
HL_VM or VM_HL - 13
HL_VS or VS_HL - 14
VL_HM or HM_VL - 15
VL_HS or HS_VL - 16
HM_VS or VS_HS - 17
VM_HS or HS_VM - 18

Latency to approach - time from the beginning of the trial till subject came within half of its body length from one the openings

age_days is actually measured in months

The analysis reported in the final MS is actually at the end of the document. For transperancy's case we provided the script containing
all models created and all changes made due to the review process. We also included the original script, the script with the changes 
required for the first, and the script for the second review.
