# Supplementary material for: Influence of agility training on body-size and object solidity perception in pet dogs
Source: PLoS One. 2026 Jan 7;21(1):e0338647. doi: 10.1371/journal.pone.0338647 (PMC12779069; doi:10.1371/journal.pone.0338647)
Supplement: S5 File — The full dataset collected and analysed for this study. (CSV) [file pone.0338647.s009.csv]

obsv	date	subject	trial	trial_nr	experimenter	barrier_chosen	side_chosen	first_approached	first_attempt	first_side_approached	latency_to_approach	latency_to_reach_reward	combination	combination_nr	condition	entrance_door	training	sex	date_of_birth	age_days	video_name	notes	notes_2					test_date_slashed	birth_date_slashed
1	29_01_2024	Socke3	1	Trial 1	arnauer	VL	right	VL	VL	right	4.616667	6.95	CM_VL	NA	size_shape	R	untrained	female	01_11_2022	14	cdl_body_size_solidity_29_01_2024_LA_Socke3_size_shape						4.6166667	29/01/2024	01/11/2022
2	29_01_2024	Socke3	2	Trial 2	arnauer	VL	right	VL	VL	right	1.133333	3.533333	CL_VL	4	size_shape	L	untrained	female	01_11_2022	14	cdl_body_size_solidity_29_01_2024_LA_Socke3_size_shape						1.1333334	29/01/2024	01/11/2022
3	29_01_2024	Socke3	3	Trial 3	arnauer	HM	right	HM	HM	right	1.216667	6.833333	VS_HM	NA	size_shape	R	untrained	female	01_11_2022	14	cdl_body_size_solidity_29_01_2024_LA_Socke3_size_shape	dog didn't eat the treat					1.2166667	29/01/2024	01/11/2022
4	29_01_2024	Socke3	4	Trial 4	arnauer	NA	NA	HM	NA	left	12.416667	0	HM_HS	7	size_shape	L	untrained	female	01_11_2022	14	cdl_body_size_solidity_29_01_2024_LA_Socke3_size_shape						12.4166667	29/01/2024	01/11/2022
5	29_01_2024	Socke3	5	Trial 5	arnauer	NA	NA	VM	NA	left	8.85	0	VM_HL	NA	size_shape	L	untrained	female	01_11_2022	14	cdl_body_size_solidity_29_01_2024_LA_Socke3_size_shape						8.85	29/01/2024	01/11/2022
6	29_01_2024	Socke3	6	Trial 6	arnauer	NA	NA	NA	NA	NA	0	0	HS_VL	NA	size_shape	R	untrained	female	01_11_2022	14	cdl_body_size_solidity_29_01_2024_LA_Socke3_size_shape	forgot to do this trial					0	29/01/2024	01/11/2022
7	29_01_2024	Socke3	7	Trial 7	arnauer	NA	NA	HL	HL	left	5.866667	0	HL_CM	NA	size_shape	R	untrained	female	01_11_2022	14	cdl_body_size_solidity_29_01_2024_LA_Socke3_size_shape						5.866667	29/01/2024	01/11/2022
8	29_01_2024	Socke3	8	Trial 8	arnauer	VL	left	VL	VL	left	4.683333	9	VL_VM	8	size_shape	R	untrained	female	01_11_2022	14	cdl_body_size_solidity_29_01_2024_LA_Socke3_size_shape						4.683333	29/01/2024	01/11/2022
9	29_01_2024	Socke3	9	Trial 9	arnauer	VL	left	HM	VL	right	16.216667	21.833334	VL_HM	NA	size_shape	R	untrained	female	01_11_2022	14	cdl_body_size_solidity_29_01_2024_LA_Socke3_size_shape						16.216667	29/01/2024	01/11/2022
10	29_01_2024	Socke3	10	Trial 10	arnauer	VM	right	VS	VM	left	2.383333	14.083333	VS_VM	10	size_shape	L	untrained	female	01_11_2022	14	cdl_body_size_solidity_29_01_2024_LA_Socke3_size_shape						2.383333	29/01/2024	01/11/2022
11	29_01_2024	Socke3	11	Trial 11	arnauer	VL	left	HL	VL	right	2.5	6.866666	VL_HL	1	size_shape	R	untrained	female	01_11_2022	14	cdl_body_size_solidity_29_01_2024_LA_Socke3_size_shape						2.5	29/01/2024	01/11/2022
12	29_01_2024	Socke3	12	Trial 12	arnauer	HL	left	HL	HL	left	1.966667	7.8	HL_CL	3	size_shape	L	untrained	female	01_11_2022	14	cdl_body_size_solidity_29_01_2024_LA_Socke3_size_shape						1.966667	29/01/2024	01/11/2022
13	29_01_2024	Socke3	13	Trial 13	arnauer	HL	left	HL	HL	left	2.266667	7.883334	HL_HS	6	size_shape	L	untrained	female	01_11_2022	14	cdl_body_size_solidity_29_01_2024_LA_Socke3_size_shape						2.266667	29/01/2024	01/11/2022
14	29_01_2024	Socke3	14	Trial 14	arnauer	HL	left	VS	HL	right	2.166667	10.566666	HL_VS	NA	size_shape	L	untrained	female	01_11_2022	14	cdl_body_size_solidity_29_01_2024_LA_Socke3_size_shape						2.166667	29/01/2024	01/11/2022
15	29_01_2024	Socke3	15	Trial 15	arnauer	VM	right	HS	VM	left	3.3	8.716666	HS_VM	NA	size_shape	R	untrained	female	01_11_2022	14	cdl_body_size_solidity_29_01_2024_LA_Socke3_size_shape						3.3	29/01/2024	01/11/2022
16	29_01_2024	Socke3	16	Trial 16	arnauer	VL	right	VL	VL	right	2.95	7.133333	VS_VL	9	size_shape	L	untrained	female	01_11_2022	14	cdl_body_size_solidity_29_01_2024_LA_Socke3_size_shape						2.95	29/01/2024	01/11/2022
17	29_01_2024	Socke3	17	Trial 17	arnauer	VM	left	HM	HM	right	1.883333	13.883333	VM_HM	2	size_shape	R	untrained	female	01_11_2022	14	cdl_body_size_solidity_29_01_2024_LA_Socke3_size_shape						1.883333	29/01/2024	01/11/2022
18	29_01_2024	Socke3	18	Trial 18	arnauer	HL	left	HM	HL	right	2.566666	9.216666	HL_HM	5	size_shape	R	untrained	female	01_11_2022	14	cdl_body_size_solidity_29_01_2024_LA_Socke3_size_shape						2.566666	29/01/2024	01/11/2022
19	29_01_2024	Simba3	1	Trial 1	arnauer	HL	right	HL	HL	right	1.216666	3.783332	VS_HL	NA	size_shape	R	untrained	male	17_10_2018	63	cdl_body_size_solidity_29_01_2024_LA_Simba3_size_shape							29/01/2024	17/10/2018
20	29_01_2024	Simba3	2	Trial 2	arnauer	VL	right	CM	CM	left	1.1	14.13333	CM_VL	NA	size_shape	L	untrained	male	17_10_2018	63	cdl_body_size_solidity_29_01_2024_LA_Simba3_size_shape							29/01/2024	17/10/2018
21	29_01_2024	Simba3	3	Trial 3	arnauer	NA	NA	HM	HM	right	1.066666	0	VS_HM	NA	size_shape	R	untrained	male	17_10_2018	63	cdl_body_size_solidity_29_01_2024_LA_Simba3_size_shape							29/01/2024	17/10/2018
22	29_01_2024	Simba3	4	Trial 4	arnauer	VL	right	VL	VL	right	2.15	5.666665	HM_VL	NA	size_shape	R	untrained	male	17_10_2018	63	cdl_body_size_solidity_29_01_2024_LA_Simba3_size_shape							29/01/2024	17/10/2018
23	29_01_2024	Simba3	5	Trial 5	arnauer	VM	left	VS	VS	right	2.033333	12.33333	VM_VS	10	size_shape	L	untrained	male	17_10_2018	63	cdl_body_size_solidity_29_01_2024_LA_Simba3_size_shape							29/01/2024	17/10/2018
24	29_01_2024	Simba3	6	Trial 6	arnauer	HL	left	HL	HL	left	1.25	5.033332	HL_HS	6	size_shape	L	untrained	male	17_10_2018	63	cdl_body_size_solidity_29_01_2024_LA_Simba3_size_shape							29/01/2024	17/10/2018
25	29_01_2024	Simba3	7	Trial 7	arnauer	HL	left	CM	CM	right	1.416666	14.016663	HL_CM	NA	size_shape	R	untrained	male	17_10_2018	63	cdl_body_size_solidity_29_01_2024_LA_Simba3_size_shape							29/01/2024	17/10/2018
26	29_01_2024	Simba3	8	Trial 8	arnauer	VM	right	VM	VM	right	1.633333	5.799999	VL_VM	8	size_shape	L	untrained	male	17_10_2018	63	cdl_body_size_solidity_29_01_2024_LA_Simba3_size_shape							29/01/2024	17/10/2018
27	29_01_2024	Simba3	9	Trial 9	arnauer	VM	left	VM	VM	left	1.266666	4.649999	VM_HL	NA	size_shape	L	untrained	male	17_10_2018	63	cdl_body_size_solidity_29_01_2024_LA_Simba3_size_shape							29/01/2024	17/10/2018
28	29_01_2024	Simba3	10	Trial 10	arnauer	VL	left	VL	VL	left	1.299999	4.149999	VL_HS	NA	size_shape	R	untrained	male	17_10_2018	63	cdl_body_size_solidity_29_01_2024_LA_Simba3_size_shape							29/01/2024	17/10/2018
29	29_01_2024	Simba3	11	Trial 11	arnauer	CL	right	CL	CL	right	1.216667	6.249999	HL_CL	3	size_shape	L	untrained	male	17_10_2018	63	cdl_body_size_solidity_29_01_2024_LA_Simba3_size_shape							29/01/2024	17/10/2018
30	29_01_2024	Simba3	12	Trial 12	arnauer	VL	left	VL	VL	left	1.266666	3.966665	VL_VS	9	size_shape	R	untrained	male	17_10_2018	63	cdl_body_size_solidity_29_01_2024_LA_Simba3_size_shape							29/01/2024	17/10/2018
31	29_01_2024	Simba3	13	Trial 13	arnauer	NA	NA	HM	HM	right	1.349999	0	HS_HM	7	size_shape	L	untrained	male	17_10_2018	63	cdl_body_size_solidity_29_01_2024_LA_Simba3_size_shape							29/01/2024	17/10/2018
32	29_01_2024	Simba3	14	Trial 14	arnauer	VL	right	VL	VL	right	1.199999	4.699999	HL_VL	1	size_shape	L	untrained	male	17_10_2018	63	cdl_body_size_solidity_29_01_2024_LA_Simba3_size_shape							29/01/2024	17/10/2018
33	29_01_2024	Simba3	15	Trial 15	arnauer	VM	left	HM	HM	right	1.483333	8.249998	VM_HM	2	size_shape	R	untrained	male	17_10_2018	63	cdl_body_size_solidity_29_01_2024_LA_Simba3_size_shape							29/01/2024	17/10/2018
34	29_01_2024	Simba3	16	Trial 16	arnauer	HL	right	HL	HL	right	1.266666	4.399999	HM_HL	5	size_shape	R	untrained	male	17_10_2018	63	cdl_body_size_solidity_29_01_2024_LA_Simba3_size_shape							29/01/2024	17/10/2018
35	29_01_2024	Simba3	17	Trial 17	arnauer	VM	right	VM	VM	right	1.3	4.966665	HS_VM	NA	size_shape	L	untrained	male	17_10_2018	63	cdl_body_size_solidity_29_01_2024_LA_Simba3_size_shape							29/01/2024	17/10/2018
36	29_01_2024	Simba3	18	Trial 18	arnauer	VL	right	VL	VL	right	1.583333	4.233332	CL_VL	4	size_shape	R	untrained	male	17_10_2018	63	cdl_body_size_solidity_29_01_2024_LA_Simba3_size_shape							29/01/2024	17/10/2018
37	30_01_2024	Skyler	1	Trial 1	arnauer	VL	right	VL	VL	right	1.216667	3.866667	CL_VL	4	size_shape	R	untrained	male	29_05_2022	20	cdl_body_size_solidity_30_01_2024_LA_Skyler_size_shape	medium=30; large=41; CM=25; CL=40						30/01/2024	29/05/2022
38	30_01_2024	Skyler	2	Trial 2	arnauer	VL	right	VL	VL	right	1.2	3.666667	VS_VL	9	size_shape	L	untrained	male	29_05_2022	20	cdl_body_size_solidity_30_01_2024_LA_Skyler_size_shape							30/01/2024	29/05/2022
39	30_01_2024	Skyler	3	Trial 3	arnauer	HL	right	HL	HL	right	1.2	4.133333	HM_HL	5	size_shape	R	untrained	male	29_05_2022	20	cdl_body_size_solidity_30_01_2024_LA_Skyler_size_shape							30/01/2024	29/05/2022
40	30_01_2024	Skyler	4	Trial 4	arnauer	NA	NA	HL	CL	left	1.966667	0	HL_CL	3	size_shape	R	untrained	male	29_05_2022	20	cdl_body_size_solidity_30_01_2024_LA_Skyler_size_shape							30/01/2024	29/05/2022
41	30_01_2024	Skyler	5	Trial 5	arnauer	VM	left	HM	HM	right	1.366667	97.583333	VM_HM	2	size_shape	R	untrained	male	29_05_2022	20	cdl_body_size_solidity_30_01_2024_LA_Skyler_size_shape							30/01/2024	29/05/2022
42	30_01_2024	Skyler	6	Trial 6	arnauer	NA	NA	NA	NA	NA	0	0	HM_VS	NA	size_shape	R	untrained	male	29_05_2022	20	cdl_body_size_solidity_30_01_2024_LA_Skyler_size_shape							30/01/2024	29/05/2022
43	30_01_2024	Skyler	7	Trial 7	arnauer	VM	right	VM	VM	right	1.5	5.1	VS_VM	10	size_shape	R	untrained	male	29_05_2022	20	cdl_body_size_solidity_30_01_2024_LA_Skyler_size_shape	break						30/01/2024	29/05/2022
44	30_01_2024	Skyler	8	Trial 8	arnauer	HL	left	HL	HL	left	1.866666	5.583333	HL_VS	NA	size_shape	L	untrained	male	29_05_2022	20	cdl_body_size_solidity_30_01_2024_LA_Skyler_size_shape							30/01/2024	29/05/2022
45	30_01_2024	Skyler	9	Trial 9	arnauer	VL	left	VL	VL	left	1.55	4.633333	VL_CM	NA	size_shape	L	untrained	male	29_05_2022	20	cdl_body_size_solidity_30_01_2024_LA_Skyler_size_shape							30/01/2024	29/05/2022
46	30_01_2024	Skyler	10	Trial 10	arnauer	VL	right	VL	VL	right	1.266667	4	HS_VL	NA	size_shape	L	untrained	male	29_05_2022	20	cdl_body_size_solidity_30_01_2024_LA_Skyler_size_shape							30/01/2024	29/05/2022
47	30_01_2024	Skyler	11	Trial 11	arnauer	VL	right	VL	VL	right	1.366666	4	VM_VL	8	size_shape	L	untrained	male	29_05_2022	20	cdl_body_size_solidity_30_01_2024_LA_Skyler_size_shape							30/01/2024	29/05/2022
48	30_01_2024	Skyler	12	Trial 12	arnauer	VL	left	VL	VL	left	1.15	3.816666	VL_HM	NA	size_shape	L	untrained	male	29_05_2022	20	cdl_body_size_solidity_30_01_2024_LA_Skyler_size_shape							30/01/2024	29/05/2022
49	30_01_2024	Skyler	13	Trial 13	arnauer	VM	right	VM	VM	right	1.416667	4.716667	HS_VM	NA	size_shape	L	untrained	male	29_05_2022	20	cdl_body_size_solidity_30_01_2024_LA_Skyler_size_shape							30/01/2024	29/05/2022
50	30_01_2024	Skyler	14	Trial 14	arnauer	HL	right	HL	HL	right	1.283333	4.366666	CM_HL	NA	size_shape	L	untrained	male	29_05_2022	20	cdl_body_size_solidity_30_01_2024_LA_Skyler_size_shape							30/01/2024	29/05/2022
51	30_01_2024	Skyler	15	Trial 15	arnauer	VM	right	VM	VM	right	1.333333	4.95	HL_VM	NA	size_shape	R	untrained	male	29_05_2022	20	cdl_body_size_solidity_30_01_2024_LA_Skyler_size_shape							30/01/2024	29/05/2022
52	30_01_2024	Skyler	16	Trial 16	arnauer	HL	left	HS	HL	right	1.266667	6.783334	HL_HS	6	size_shape	R	untrained	male	29_05_2022	20	cdl_body_size_solidity_30_01_2024_LA_Skyler_size_shape							30/01/2024	29/05/2022
53	30_01_2024	Skyler	17	Trial 17	arnauer	VL	left	VL	VL	left	1.233334	4.033334	VL_HL	1	size_shape	R	untrained	male	29_05_2022	20	cdl_body_size_solidity_30_01_2024_LA_Skyler_size_shape							30/01/2024	29/05/2022
54	30_01_2024	Skyler	18	Trial 18	arnauer	HM	left	HM	HM	left	1.566666	30.35	HM_HS	7	size_shape	L	untrained	male	29_05_2022	20	cdl_body_size_solidity_30_01_2024_LA_Skyler_size_shape							30/01/2024	29/05/2022
55	31_01_2024	Moon2	1	Trial 1	arnauer	HM	left	HM	HM	left	1.1	3.2	HM_HS	7	size_shape	L	untrained	female	31_10_2021	27	cdl_body_size_solidity_31_01_2024_LA_Moon2_size_shape							31/01/2024	31/10/2021
56	31_01_2024	Moon2	2	Trial 2	arnauer	HL	right	HL	HL	right	1.1	4.133333	CM_HL	NA	size_shape	L	untrained	female	31_10_2021	27	cdl_body_size_solidity_31_01_2024_LA_Moon2_size_shape							31/01/2024	31/10/2021
57	31_01_2024	Moon2	3	Trial 3	arnauer	HL	left	HL	HL	left	1.1	3.433333	HL_VS	NA	size_shape	R	untrained	female	31_10_2021	27	cdl_body_size_solidity_31_01_2024_LA_Moon2_size_shape							31/01/2024	31/10/2021
58	31_01_2024	Moon2	4	Trial 4	arnauer	HL	right	VL	HL	left	1.716667	5.15	VL_HM	NA	size_shape	R	untrained	female	31_10_2021	27	cdl_body_size_solidity_31_01_2024_LA_Moon2_size_shape							31/01/2024	31/10/2021
59	31_01_2024	Moon2	5	Trial 5	arnauer	HL	left	HL	HL	left	1.35	3.883333	HL_VL	1	size_shape	R	untrained	female	31_10_2021	27	cdl_body_size_solidity_31_01_2024_LA_Moon2_size_shape							31/01/2024	31/10/2021
60	31_01_2024	Moon2	6	Trial 6	arnauer	VL	left	VL	VL	left	1.15	3.6	VL_CM	NA	size_shape	R	untrained	female	31_10_2021	27	cdl_body_size_solidity_31_01_2024_LA_Moon2_size_shape							31/01/2024	31/10/2021
61	31_01_2024	Moon2	7	Trial 7	arnauer	VL	left	VL	VL	left	1.166667	3.516667	VL_VS	9	size_shape	L	untrained	female	31_10_2021	27	cdl_body_size_solidity_31_01_2024_LA_Moon2_size_shape							31/01/2024	31/10/2021
62	31_01_2024	Moon2	8	Trial 8	arnauer	VM	right	VS	VM	left	1.416667	5.85	VS_VM	10	size_shape	L	untrained	female	31_10_2021	27	cdl_body_size_solidity_31_01_2024_LA_Moon2_size_shape							31/01/2024	31/10/2021
63	31_01_2024	Moon2	9	Trial 9	arnauer	VL	right	VL	VL	right	1.133333	3.816667	CL_VL	4	size_shape	L	untrained	female	31_10_2021	27	cdl_body_size_solidity_31_01_2024_LA_Moon2_size_shape							31/01/2024	31/10/2021
64	31_01_2024	Moon2	10	Trial 10	arnauer	HL	left	CL	HL	right	1.683333	3.966667	HL_CL	3	size_shape	L	untrained	female	31_10_2021	27	cdl_body_size_solidity_31_01_2024_LA_Moon2_size_shape							31/01/2024	31/10/2021
65	31_01_2024	Moon2	11	Trial 11	arnauer	HL	right	HS	HL	left	1.783333	7.066667	HS_HL	6	size_shape	R	untrained	female	31_10_2021	27	cdl_body_size_solidity_31_01_2024_LA_Moon2_size_shape	not sure if attempt was HS or HL (min 19)	first approach HS; first attempt was HL					31/01/2024	31/10/2021
66	31_01_2024	Moon2	12	Trial 12	arnauer	HL	right	HL	HL	right	2.333333	5.066666	HM_HL	5	size_shape	L	untrained	female	31_10_2021	27	cdl_body_size_solidity_31_01_2024_LA_Moon2_size_shape							31/01/2024	31/10/2021
67	31_01_2024	Moon2	13	Trial 13	arnauer	VM	right	VM	VM	right	1.716667	5.083334	VL_VM	8	size_shape	L	untrained	female	31_10_2021	27	cdl_body_size_solidity_31_01_2024_LA_Moon2_size_shape							31/01/2024	31/10/2021
68	31_01_2024	Moon2	14	Trial 14	arnauer	VL	right	VL	VL	right	1.816667	4.55	HS_VL	NA	size_shape	R	untrained	female	31_10_2021	27	cdl_body_size_solidity_31_01_2024_LA_Moon2_size_shape							31/01/2024	31/10/2021
69	31_01_2024	Moon2	15	Trial 15	arnauer	VM	right	VM	VM	right	1.416667	4.4	HL_VM	NA	size_shape	L	untrained	female	31_10_2021	27	cdl_body_size_solidity_31_01_2024_LA_Moon2_size_shape							31/01/2024	31/10/2021
70	31_01_2024	Moon2	16	Trial 16	arnauer	VM	left	HS	VM	right	1.666666	7.733334	VM_HS	NA	size_shape	R	untrained	female	31_10_2021	27	cdl_body_size_solidity_31_01_2024_LA_Moon2_size_shape	not sure if attempt was VM or HS (min 27:22)	first approach HS; first attempt was VM					31/01/2024	31/10/2021
71	31_01_2024	Moon2	17	Trial 17	arnauer	HM	right	HM	HM	right	1.883333	5.183333	VM_HM	2	size_shape	R	untrained	female	31_10_2021	27	cdl_body_size_solidity_31_01_2024_LA_Moon2_size_shape	not sure if approached was VM or HM (min 28:42)	approach HM					31/01/2024	31/10/2021
72	31_01_2024	Moon2	18	Trial 18	arnauer	HM	right	HM	HM	right	1.85	4.916666	VS_HM	NA	size_shape	R	untrained	female	31_10_2021	27	cdl_body_size_solidity_31_01_2024_LA_Moon2_size_shape	not sure if approached was VS or HM (min 30)	approach HM					31/01/2024	31/10/2021
73	01_02_2024	Medo	1	Trial 1	arnauer	VM	right	VM	VM	right	1.066667	3.1	VS_VM	10	size_shape	R	untrained	male	25_06_2016	91	cdl_body_size_solidity_01_02_2024_LA_Medo_size_shape	HM=30cm						01/02/2024	25/06/2016
74	01_02_2024	Medo	2	Trial 2	arnauer	HM	right	HM	HM	right	1.266667	3.366666	VM_HM	2	size_shape	R	untrained	male	25_06_2016	91	cdl_body_size_solidity_01_02_2024_LA_Medo_size_shape							01/02/2024	25/06/2016
75	01_02_2024	Medo	3	Trial 3	arnauer	VL	right	VL	VL	right	1.083333	3	HL_VL	1	size_shape	R	untrained	male	25_06_2016	91	cdl_body_size_solidity_01_02_2024_LA_Medo_size_shape							01/02/2024	25/06/2016
76	01_02_2024	Medo	4	Trial 4	arnauer	HL	left	VS	VS	right	1.316667	10.666665	HL_VS	NA	size_shape	R	untrained	male	25_06_2016	91	cdl_body_size_solidity_01_02_2024_LA_Medo_size_shape							01/02/2024	25/06/2016
77	01_02_2024	Medo	5	Trial 5	arnauer	CL	left	HL	CL	right	1.116667	6.099999	CL_HL	3	size_shape	L	untrained	male	25_06_2016	91	cdl_body_size_solidity_01_02_2024_LA_Medo_size_shape							01/02/2024	25/06/2016
78	01_02_2024	Medo	6	Trial 6	arnauer	VL	right	VL	VL	right	1.15	3.283333	VM_VL	8	size_shape	R	untrained	male	25_06_2016	91	cdl_body_size_solidity_01_02_2024_LA_Medo_size_shape							01/02/2024	25/06/2016
79	01_02_2024	Medo	7	Trial 7	arnauer	VL	right	VL	VL	right	1.183333	3.116666	VS_VL	9	size_shape	R	untrained	male	25_06_2016	91	cdl_body_size_solidity_01_02_2024_LA_Medo_size_shape							01/02/2024	25/06/2016
80	01_02_2024	Medo	8	Trial 8	arnauer	VL	left	HS	VL	right	1.133333	13.949998	VL_HS	NA	size_shape	R	untrained	male	25_06_2016	91	cdl_body_size_solidity_01_02_2024_LA_Medo_size_shape	can't really see if he attempted HS or was just sniffing	I would call this an attempt (a very careful one)					01/02/2024	25/06/2016
81	01_02_2024	Medo	9	Trial 9	arnauer	HM	left	VS	HM	right	1.116667	5.866666	HM_VS	NA	size_shape	R	untrained	male	25_06_2016	91	cdl_body_size_solidity_01_02_2024_LA_Medo_size_shape							01/02/2024	25/06/2016
82	01_02_2024	Medo	10	Trial 10	arnauer	HL	right	HL	HL	right	1.149999	3.249999	CM_HL	NA	size_shape	L	untrained	male	25_06_2016	91	cdl_body_size_solidity_01_02_2024_LA_Medo_size_shape							01/02/2024	25/06/2016
83	01_02_2024	Medo	11	Trial 11	arnauer	HL	right	HL	HL	right	1.166667	2.983333	VM_HL	NA	size_shape	L	untrained	male	25_06_2016	91	cdl_body_size_solidity_01_02_2024_LA_Medo_size_shape							01/02/2024	25/06/2016
84	01_02_2024	Medo	12	Trial 12	arnauer	HL	left	HS	HS	right	0.966667	9.366666	HL_HS	6	size_shape	L	untrained	male	25_06_2016	91	cdl_body_size_solidity_01_02_2024_LA_Medo_size_shape							01/02/2024	25/06/2016
85	01_02_2024	Medo	13	Trial 13	arnauer	HM	right	HM	HM	right	0.95	2.966667	HL_HM	5	size_shape	R	untrained	male	25_06_2016	91	cdl_body_size_solidity_01_02_2024_LA_Medo_size_shape							01/02/2024	25/06/2016
86	01_02_2024	Medo	14	Trial 14	arnauer	VL	right	VL	VL	right	1.05	2.766666	HM_VL	NA	size_shape	L	untrained	male	25_06_2016	91	cdl_body_size_solidity_01_02_2024_LA_Medo_size_shape							01/02/2024	25/06/2016
87	01_02_2024	Medo	15	Trial 15	arnauer	HM	right	HM	HM	right	1.233333	3.15	HS_HM	7	size_shape	L	untrained	male	25_06_2016	91	cdl_body_size_solidity_01_02_2024_LA_Medo_size_shape							01/02/2024	25/06/2016
88	01_02_2024	Medo	16	Trial 16	arnauer	CL	right	CL	CL	right	0.966666	2.966666	VL_CL	4	size_shape	L	untrained	male	25_06_2016	91	cdl_body_size_solidity_01_02_2024_LA_Medo_size_shape							01/02/2024	25/06/2016
89	01_02_2024	Medo	17	Trial 17	arnauer	CM	right	CM	CM	right	1.166666	3.683333	VL_CM	NA	size_shape	L	untrained	male	25_06_2016	91	cdl_body_size_solidity_01_02_2024_LA_Medo_size_shape							01/02/2024	25/06/2016
90	01_02_2024	Medo	18	Trial 18	arnauer	VM	right	VM	VM	right	0.983333	3.283333	HS_VM	NA	size_shape	L	untrained	male	25_06_2016	91	cdl_body_size_solidity_01_02_2024_LA_Medo_size_shape							01/02/2024	25/06/2016
91	03_02_2024	Rosi2	1	Trial 1	arnauer	Pl	right	Pl	Pl	right	1.266667	17.816667	Wo_Pl	NA	solidity	R	untrained	female	01_10_2022	16	cdl_body_size_solidity_03_02_2024_LA_Rosi2_solidity	not sure if approached is Wo or Pl first (according to body length as measurement, it was Pl)	I would say Wo, because she changed direction before coming close enough to the Pl, so she used her vision to make a decision before reaching the barrier					03/02/2024	01/10/2022
92	03_02_2024	Rosi2	2	Trial 2	arnauer	Pl	left	Wo	Pl	right	1.116667	7.466667	Pl_Wo	NA	solidity	R	untrained	female	01_10_2022	16	cdl_body_size_solidity_03_02_2024_LA_Rosi2_solidity							03/02/2024	01/10/2022
93	03_02_2024	Rosi2	3	Trial 3	arnauer	Pl	right	Pl	Pl	right	1.6	4.433333	Wo_Pl	NA	solidity	R	untrained	female	01_10_2022	16	cdl_body_size_solidity_03_02_2024_LA_Rosi2_solidity							03/02/2024	01/10/2022
94	03_02_2024	Rosi2	4	Trial 4	arnauer	NA	NA	Pa	NA	right	1.2	0	Wo_Pa	NA	solidity	L	untrained	female	01_10_2022	16	cdl_body_size_solidity_03_02_2024_LA_Rosi2_solidity							03/02/2024	01/10/2022
95	03_02_2024	Rosi2	5	Trial 5	arnauer	Pl	left	Pa	Pl	right	1.083333	6.666667	Pl_Pa	NA	solidity	R	untrained	female	01_10_2022	16	cdl_body_size_solidity_03_02_2024_LA_Rosi2_solidity							03/02/2024	01/10/2022
96	03_02_2024	Rosi2	6	Trial 6	arnauer	Pl	left	Wo	Pl	right	1.55	5.083333	Pl_Wo	NA	solidity	L	untrained	female	01_10_2022	16	cdl_body_size_solidity_03_02_2024_LA_Rosi2_solidity							03/02/2024	01/10/2022
97	03_02_2024	Rosi2	7	Trial 7	arnauer	NA	NA	Pa	Pa	left	1.216667	0	Pa_Wo	NA	solidity	R	untrained	female	01_10_2022	16	cdl_body_size_solidity_03_02_2024_LA_Rosi2_solidity							03/02/2024	01/10/2022
98	03_02_2024	Rosi2	8	Trial 8	arnauer	Pl	left	Pl	Pl	left	1.233334	4.066666	Pl_Wo	NA	solidity	L	untrained	female	01_10_2022	16	cdl_body_size_solidity_03_02_2024_LA_Rosi2_solidity							03/02/2024	01/10/2022
99	03_02_2024	Rosi2	9	Trial 9	arnauer	Pl	left	Pl	Pl	left	1.316667	4.316667	Pl_Pa	NA	solidity	L	untrained	female	01_10_2022	16	cdl_body_size_solidity_03_02_2024_LA_Rosi2_solidity							03/02/2024	01/10/2022
100	03_02_2024	Rosi2	10	Trial 10	arnauer	Pl	left	Pl	Pl	left	1.25	4.066667	Pl_Pa	NA	solidity	L	untrained	female	01_10_2022	16	cdl_body_size_solidity_03_02_2024_LA_Rosi2_solidity							03/02/2024	01/10/2022
101	03_02_2024	Rosi2	11	Trial 11	arnauer	Pl	right	Pa	Pl	left	1.25	7.266666	Pa_Pl	NA	solidity	L	untrained	female	01_10_2022	16	cdl_body_size_solidity_03_02_2024_LA_Rosi2_solidity							03/02/2024	01/10/2022
102	03_02_2024	Rosi2	12	Trial 12	arnauer	Pl	right	Pa	Pl	left	1.516666	6.216666	Pa_Pl	NA	solidity	R	untrained	female	01_10_2022	16	cdl_body_size_solidity_03_02_2024_LA_Rosi2_solidity							03/02/2024	01/10/2022
103	03_02_2024	Rosi2	13	Trial 13	arnauer	Pl	right	Pl	Pl	right	1.166667	4.233333	Wo_Pl	NA	solidity	R	untrained	female	01_10_2022	16	cdl_body_size_solidity_03_02_2024_LA_Rosi2_solidity							03/02/2024	01/10/2022
104	03_02_2024	Rosi2	14	Trial 14	arnauer	NA	NA	Pa	Wo	right	1.216667	0	Wo_Pa	NA	solidity	R	untrained	female	01_10_2022	16	cdl_body_size_solidity_03_02_2024_LA_Rosi2_solidity							03/02/2024	01/10/2022
105	03_02_2024	Rosi2	15	Trial 15	arnauer	NA	NA	Wo	NA	right	1.95	0	Pa_Wo	NA	solidity	L	untrained	female	01_10_2022	16	cdl_body_size_solidity_03_02_2024_LA_Rosi2_solidity							03/02/2024	01/10/2022
106	03_02_2024	Rosi2	16	Trial 16	arnauer	Pl	right	Pl	Pa	right	1.25	8.25	Pa_Pl	NA	solidity	L	untrained	female	01_10_2022	16	cdl_body_size_solidity_03_02_2024_LA_Rosi2_solidity							03/02/2024	01/10/2022
107	03_02_2024	Rosi2	17	Trial 17	arnauer	Pa	left	Pa	Pa	left	2.016667	71.7	Pa_Wo	NA	solidity	L	untrained	female	01_10_2022	16	cdl_body_size_solidity_03_02_2024_LA_Rosi2_solidity							03/02/2024	01/10/2022
108	03_02_2024	Rosi2	18	Trial 18	arnauer	Pa	right	Wo	Pa	left	2	21.95	Wo_Pa	NA	solidity	R	untrained	female	01_10_2022	16	cdl_body_size_solidity_03_02_2024_LA_Rosi2_solidity							03/02/2024	01/10/2022
109	03_02_2024	Amy25	1	Trial 1	arnauer	NA	NA	Pa	NA	right	1.833333	0	Wo_Pa	NA	solidity	R	untrained	female	21_12_2013	121	cdl_body_size_solidity_03_02_2024_LA_Amy25_solidity							03/02/2024	21/12/2013
110	03_02_2024	Amy25	2	Trial 2	arnauer	NA	NA	Pa	NA	right	1.666667	0	Wo_Pa	NA	solidity	R	untrained	female	21_12_2013	121	cdl_body_size_solidity_03_02_2024_LA_Amy25_solidity							03/02/2024	21/12/2013
111	03_02_2024	Amy25	3	Trial 3	arnauer	Pl	left	Wo	Pl	right	1.766667	11.483333	Pl_Wo	NA	solidity	L	untrained	female	21_12_2013	121	cdl_body_size_solidity_03_02_2024_LA_Amy25_solidity	appraoched Wo first but no really intentionally						03/02/2024	21/12/2013
112	03_02_2024	Amy25	4	Trial 4	arnauer	Pa	left	Pa	Pa	left	1.916667	89.433333	Pa_Wo	NA	solidity	L	untrained	female	21_12_2013	121	cdl_body_size_solidity_03_02_2024_LA_Amy25_solidity							03/02/2024	21/12/2013
113	03_02_2024	Amy25	5	Trial 5	arnauer	Pl	left	Pa	Pl	right	2.35	7.983333	Pl_Pa	NA	solidity	R	untrained	female	21_12_2013	121	cdl_body_size_solidity_03_02_2024_LA_Amy25_solidity	went to fences in the middle, then turned head to Pa first but walked towards Pl						03/02/2024	21/12/2013
114	03_02_2024	Amy25	6	Trial 6	arnauer	Pa	left	Wo	Pa	right	2	13.816666	Pa_Wo	NA	solidity	R	untrained	female	21_12_2013	121	cdl_body_size_solidity_03_02_2024_LA_Amy25_solidity							03/02/2024	21/12/2013
115	03_02_2024	Amy25	7	Trial 7	arnauer	Pa	right	Wo	Pa	left	1.95	79.3	Wo_Pa	NA	solidity	R	untrained	female	21_12_2013	121	cdl_body_size_solidity_03_02_2024_LA_Amy25_solidity							03/02/2024	21/12/2013
116	03_02_2024	Amy25	8	Trial 8	arnauer	Pl	right	Pl	Pl	right	1.783333	8.516666	Wo_Pl	NA	solidity	L	untrained	female	21_12_2013	121	cdl_body_size_solidity_03_02_2024_LA_Amy25_solidity							03/02/2024	21/12/2013
117	03_02_2024	Amy25	9	Trial 9	arnauer	Pl	left	Pa	Pa	right	2.133333	16.383333	Pl_Pa	NA	solidity	R	untrained	female	21_12_2013	121	cdl_body_size_solidity_03_02_2024_LA_Amy25_solidity							03/02/2024	21/12/2013
118	03_02_2024	Amy25	10	Trial 10	arnauer	Pa	left	Pa	Pa	left	1.783333	13.666666	Pa_Pl	NA	solidity	L	untrained	female	21_12_2013	121	cdl_body_size_solidity_03_02_2024_LA_Amy25_solidity							03/02/2024	21/12/2013
119	03_02_2024	Amy25	11	Trial 11	arnauer	Pa	left	Pa	Pa	left	1.766667	9.166667	Pa_Wo	NA	solidity	R	untrained	female	21_12_2013	121	cdl_body_size_solidity_03_02_2024_LA_Amy25_solidity							03/02/2024	21/12/2013
120	03_02_2024	Amy25	12	Trial 12	arnauer	Pa	left	Pa	Pa	left	1.9	6.133334	Pa_Pl	NA	solidity	L	untrained	female	21_12_2013	121	cdl_body_size_solidity_03_02_2024_LA_Amy25_solidity							03/02/2024	21/12/2013
121	03_02_2024	Amy25	13	Trial 13	arnauer	Pl	right	Wo	Pl	left	1.9	15.166666	Wo_Pl	NA	solidity	R	untrained	female	21_12_2013	121	cdl_body_size_solidity_03_02_2024_LA_Amy25_solidity							03/02/2024	21/12/2013
122	03_02_2024	Amy25	14	Trial 14	arnauer	Pl	left	Pl	Pl	left	1.783333	10.45	Pl_Wo	NA	solidity	L	untrained	female	21_12_2013	121	cdl_body_size_solidity_03_02_2024_LA_Amy25_solidity							03/02/2024	21/12/2013
123	03_02_2024	Amy25	15	Trial 15	arnauer	Pl	right	Pl	Pl	right	2.083333	7.666666	Wo_Pl	NA	solidity	L	untrained	female	21_12_2013	121	cdl_body_size_solidity_03_02_2024_LA_Amy25_solidity							03/02/2024	21/12/2013
124	03_02_2024	Amy25	16	Trial 16	arnauer	Pl	left	Wo	Pl	right	1.55	8.1	Pl_Wo	NA	solidity	L	untrained	female	21_12_2013	121	cdl_body_size_solidity_03_02_2024_LA_Amy25_solidity							03/02/2024	21/12/2013
125	03_02_2024	Amy25	17	Trial 17	arnauer	Pl	right	Pa	Pl	left	2.033334	19.15	Pa_Pl	NA	solidity	R	untrained	female	21_12_2013	121	cdl_body_size_solidity_03_02_2024_LA_Amy25_solidity							03/02/2024	21/12/2013
126	03_02_2024	Amy25	18	Trial 18	arnauer	Pl	left	Pl	Pl	left	1.866667	10.333334	Pl_Pa	NA	solidity	L	untrained	female	21_12_2013	121	cdl_body_size_solidity_03_02_2024_LA_Amy25_solidity							03/02/2024	21/12/2013
127	06_02_2024	Socke3	1	Trial 1	arnauer	Pl	left	Pa	Pl	right	1.116666	17.28333	Pl_Pa	NA	solidity	L	untrained	female	01_11_2022	15	cdl_body_size_solidity_06_02_2024_LA_Socke3_solidity							06/02/2024	01/11/2022
128	06_02_2024	Socke3	2	Trial 2	arnauer	Pa	left	Pa	Pa	left	2.016666	11.166665	Pa_Pl	NA	solidity	R	untrained	female	01_11_2022	15	cdl_body_size_solidity_06_02_2024_LA_Socke3_solidity							06/02/2024	01/11/2022
129	06_02_2024	Socke3	3	Trial 3	arnauer	Pa	left	Wo	Pa	right	3.816666	14.649997	Pa_Wo	NA	solidity	R	untrained	female	01_11_2022	15	cdl_body_size_solidity_06_02_2024_LA_Socke3_solidity							06/02/2024	01/11/2022
130	06_02_2024	Socke3	4	Trial 4	arnauer	NA	NA	Wo	NA	left	3.749999	0	Wo_Pa	NA	solidity	R	untrained	female	01_11_2022	15	cdl_body_size_solidity_06_02_2024_LA_Socke3_solidity	dog pooped a few seconds into the trial						06/02/2024	01/11/2022
131	06_02_2024	Socke3	5	Trial 5	arnauer	NA	NA	NA	NA	NA	0	0	Pa_Wo	NA	solidity	R	untrained	female	01_11_2022	15	cdl_body_size_solidity_06_02_2024_LA_Socke3_solidity	didn't do the trial						06/02/2024	01/11/2022
132	06_02_2024	Socke3	6	Trial 6	arnauer	NA	NA	NA	NA	NA	0	0	Wo_Pa	NA	solidity	R	untrained	female	01_11_2022	15	cdl_body_size_solidity_06_02_2024_LA_Socke3_solidity	didn't do the trial						06/02/2024	01/11/2022
133	06_02_2024	Socke3	7	Trial 7	arnauer	Pl	left	Wo	Pl	right	1.916666	8.416665	Pl_Wo	NA	solidity	L	untrained	female	01_11_2022	15	cdl_body_size_solidity_06_02_2024_LA_Socke3_solidity							06/02/2024	01/11/2022
134	06_02_2024	Socke3	8	Trial 8	arnauer	Pl	right	Wo	Pl	left	9.633332	17.033331	Wo_Pl	NA	solidity	L	untrained	female	01_11_2022	15	cdl_body_size_solidity_06_02_2024_LA_Socke3_solidity							06/02/2024	01/11/2022
135	06_02_2024	Socke3	9	Trial 9	arnauer	Pl	right	Pl	Pl	right	1.516666	6.049999	Pa_Pl	NA	solidity	R	untrained	female	01_11_2022	15	cdl_body_size_solidity_06_02_2024_LA_Socke3_solidity							06/02/2024	01/11/2022
136	06_02_2024	Socke3	10	Trial 10	arnauer	Pl	right	Pl	Pl	right	1.2	4.699999	Wo_Pl	NA	solidity	L	untrained	female	01_11_2022	15	cdl_body_size_solidity_06_02_2024_LA_Socke3_solidity							06/02/2024	01/11/2022
137	06_02_2024	Socke3	11	Trial 11	arnauer	Pl	right	Pl	Pl	right	1.4	5.033333	Wo_Pl	NA	solidity	L	untrained	female	01_11_2022	15	cdl_body_size_solidity_06_02_2024_LA_Socke3_solidity							06/02/2024	01/11/2022
138	06_02_2024	Socke3	12	Trial 12	arnauer	Pl	left	Pa	Pl	right	1.3	7.266665	Pl_Pa	NA	solidity	R	untrained	female	01_11_2022	15	cdl_body_size_solidity_06_02_2024_LA_Socke3_solidity							06/02/2024	01/11/2022
139	06_02_2024	Socke3	13	Trial 13	arnauer	Pl	left	Pa	Pl	right	1.183333	6.599999	Pl_Pa	NA	solidity	L	untrained	female	01_11_2022	15	cdl_body_size_solidity_06_02_2024_LA_Socke3_solidity							06/02/2024	01/11/2022
140	06_02_2024	Socke3	14	Trial 14	arnauer	NA	NA	Pa	Pa	right	1.166667	0	Wo_Pa	NA	solidity	L	untrained	female	01_11_2022	15	cdl_body_size_solidity_06_02_2024_LA_Socke3_solidity							06/02/2024	01/11/2022
141	06_02_2024	Socke3	15	Trial 15	arnauer	Pl	left	Wo	Wo	right	1.333333	9.466665	Pl_Wo	NA	solidity	L	untrained	female	01_11_2022	15	cdl_body_size_solidity_06_02_2024_LA_Socke3_solidity	unclear if attempt was Pl or Wo NA> not visible	attempt Wo, you can even see his little head bounce back a bit when he realized he can't go through					06/02/2024	01/11/2022
142	06_02_2024	Socke3	16	Trial 16	arnauer	Pa	left	Wo	Pa	right	2	13.716664	Pa_Wo	NA	solidity	R	untrained	female	01_11_2022	15	cdl_body_size_solidity_06_02_2024_LA_Socke3_solidity	unclear if attempt was Wo or Pa NA> a lot of sniffing at Wo but not visible if touched						06/02/2024	01/11/2022
143	06_02_2024	Socke3	17	Trial 17	arnauer	Pa	left	Pa	Pa	left	2.25	6.349999	Pa_Pl	NA	solidity	R	untrained	female	01_11_2022	15	cdl_body_size_solidity_06_02_2024_LA_Socke3_solidity							06/02/2024	01/11/2022
144	06_02_2024	Socke3	18	Trial 18	arnauer	Pl	left	Pl	Pl	left	1.25	4.783333	Pl_Wo	NA	solidity	L	untrained	female	01_11_2022	15	cdl_body_size_solidity_06_02_2024_LA_Socke3_solidity							06/02/2024	01/11/2022
145	06_02_2024	Skyler	1	Trial 1	arnauer	Pa	left	Wo	Pa	right	1.316667	17.583333	Pa_Wo	NA	solidity	L	untrained	male	29_05_2022	20	cdl_body_size_solidity_06_02_2024_LA_Skyler_solidity							06/02/2024	29/05/2022
146	06_02_2024	Skyler	2	Trial 2	arnauer	Pa	left	Wo	Pa	right	1.583333	16.066667	Pa_Wo	NA	solidity	R	untrained	male	29_05_2022	20	cdl_body_size_solidity_06_02_2024_LA_Skyler_solidity							06/02/2024	29/05/2022
147	06_02_2024	Skyler	3	Trial 3	arnauer	Pl	left	Pl	Pl	left	1.433333	6.116667	Pl_Pa	NA	solidity	R	untrained	male	29_05_2022	20	cdl_body_size_solidity_06_02_2024_LA_Skyler_solidity							06/02/2024	29/05/2022
148	06_02_2024	Skyler	4	Trial 4	arnauer	Pl	left	Pl	Pl	left	1.433333	4.916667	Pl_Pa	NA	solidity	L	untrained	male	29_05_2022	20	cdl_body_size_solidity_06_02_2024_LA_Skyler_solidity							06/02/2024	29/05/2022
149	06_02_2024	Skyler	5	Trial 5	arnauer	Pa	right	Wo	Wo	left	1.316667	19.983333	Wo_Pa	NA	solidity	L	untrained	male	29_05_2022	20	cdl_body_size_solidity_06_02_2024_LA_Skyler_solidity							06/02/2024	29/05/2022
150	06_02_2024	Skyler	6	Trial 6	arnauer	Pa	left	Pa	Pa	left	1.333333	4.966667	Pa_Pl	NA	solidity	R	untrained	male	29_05_2022	20	cdl_body_size_solidity_06_02_2024_LA_Skyler_solidity							06/02/2024	29/05/2022
151	06_02_2024	Skyler	7	Trial 7	arnauer	Pl	left	Pl	Pl	left	1.2	4.6	Pl_Wo	NA	solidity	L	untrained	male	29_05_2022	20	cdl_body_size_solidity_06_02_2024_LA_Skyler_solidity							06/02/2024	29/05/2022
152	06_02_2024	Skyler	8	Trial 8	arnauer	Pl	right	Wo	Wo	left	1.316666	21.75	Wo_Pl	NA	solidity	R	untrained	male	29_05_2022	20	cdl_body_size_solidity_06_02_2024_LA_Skyler_solidity							06/02/2024	29/05/2022
153	06_02_2024	Skyler	9	Trial 9	arnauer	Pl	right	Pl	Pl	right	1.633334	5.283333	Pa_Pl	NA	solidity	L	untrained	male	29_05_2022	20	cdl_body_size_solidity_06_02_2024_LA_Skyler_solidity							06/02/2024	29/05/2022
154	06_02_2024	Skyler	10	Trial 10	arnauer	Pl	right	Pl	Pl	right	1.316667	4.716667	Pa_Pl	NA	solidity	L	untrained	male	29_05_2022	20	cdl_body_size_solidity_06_02_2024_LA_Skyler_solidity							06/02/2024	29/05/2022
155	06_02_2024	Skyler	11	Trial 11	arnauer	Pa	left	Pa	Pa	left	1.05	4.45	Pa_Wo	NA	solidity	R	untrained	male	29_05_2022	20	cdl_body_size_solidity_06_02_2024_LA_Skyler_solidity							06/02/2024	29/05/2022
156	06_02_2024	Skyler	12	Trial 12	arnauer	Pa	right	Wo	Pa	left	1.266667	40.85	Wo_Pa	NA	solidity	R	untrained	male	29_05_2022	20	cdl_body_size_solidity_06_02_2024_LA_Skyler_solidity	not sure if first attempt was Pa or Wood NA> Pa moved but only from sniffing, tried more on Wo						06/02/2024	29/05/2022
157	06_02_2024	Skyler	13	Trial 13	arnauer	Pa	right	Pa	Pa	right	1.116667	8.133333	Wo_Pa	NA	solidity	L	untrained	male	29_05_2022	20	cdl_body_size_solidity_06_02_2024_LA_Skyler_solidity							06/02/2024	29/05/2022
158	06_02_2024	Skyler	14	Trial 14	arnauer	Pl	left	Pl	Pl	left	1.25	5.1	Pl_Wo	NA	solidity	R	untrained	male	29_05_2022	20	cdl_body_size_solidity_06_02_2024_LA_Skyler_solidity							06/02/2024	29/05/2022
159	06_02_2024	Skyler	15	Trial 15	arnauer	Pl	left	Pl	Pl	left	1.15	4.466666	Pl_Pa	NA	solidity	R	untrained	male	29_05_2022	20	cdl_body_size_solidity_06_02_2024_LA_Skyler_solidity							06/02/2024	29/05/2022
160	06_02_2024	Skyler	16	Trial 16	arnauer	Pl	left	Wo	Pl	left	1.25	9.25	Wo_Pl	NA	solidity	L	untrained	male	29_05_2022	20	cdl_body_size_solidity_06_02_2024_LA_Skyler_solidity							06/02/2024	29/05/2022
161	06_02_2024	Skyler	17	Trial 17	arnauer	Pl	left	Pl	Pl	left	1.183333	4.366667	Pl_Wo	NA	solidity	R	untrained	male	29_05_2022	20	cdl_body_size_solidity_06_02_2024_LA_Skyler_solidity							06/02/2024	29/05/2022
162	06_02_2024	Skyler	18	Trial 18	arnauer	Pl	right	Pl	Pl	right	1.116666	4.45	Wo_Pl	NA	solidity	L	untrained	male	29_05_2022	20	cdl_body_size_solidity_06_02_2024_LA_Skyler_solidity							06/02/2024	29/05/2022
163	07_02_2024	Amy25	1	Trial 1	arnauer	VL	left	VL	VL	left	1.283333	4.816667	VL_HS	NA	size_shape	R	untrained	female	21_12_2013	121	cdl_body_size_solidity_07_02_2024_LA_Amy25_size_shape							07/02/2024	21/12/2013
164	07_02_2024	Amy25	2	Trial 2	arnauer	HM	left	HM	HM	left	1.066667	4.45	HM_VS	NA	size_shape	R	untrained	female	21_12_2013	121	cdl_body_size_solidity_07_02_2024_LA_Amy25_size_shape							07/02/2024	21/12/2013
165	07_02_2024	Amy25	3	Trial 3	arnauer	VM	left	VM	VM	left	1.616667	5.25	VM_VL	8	size_shape	L	untrained	female	21_12_2013	121	cdl_body_size_solidity_07_02_2024_LA_Amy25_size_shape							07/02/2024	21/12/2013
166	07_02_2024	Amy25	4	Trial 4	arnauer	VM	right	VM	VM	right	1.85	10.016667	HM_VM	2	size_shape	R	untrained	female	21_12_2013	121	cdl_body_size_solidity_07_02_2024_LA_Amy25_size_shape							07/02/2024	21/12/2013
167	07_02_2024	Amy25	5	Trial 5	arnauer	VL	right	VL	VL	right	1.516667	6.133333	HL_VL	1	size_shape	R	untrained	female	21_12_2013	121	cdl_body_size_solidity_07_02_2024_LA_Amy25_size_shape							07/02/2024	21/12/2013
168	07_02_2024	Amy25	6	Trial 6	arnauer	VM	left	VS	VS	right	1.666667	13.55	VM_VS	10	size_shape	L	untrained	female	21_12_2013	121	cdl_body_size_solidity_07_02_2024_LA_Amy25_size_shape							07/02/2024	21/12/2013
169	07_02_2024	Amy25	7	Trial 7	arnauer	HM	right	HM	HM	right	1.916667	11.116667	HS_HM	7	size_shape	R	untrained	female	21_12_2013	121	cdl_body_size_solidity_07_02_2024_LA_Amy25_size_shape							07/02/2024	21/12/2013
170	07_02_2024	Amy25	8	Trial 8	arnauer	HL	right	HL	HL	right	2.033333	9.45	CM_HL	NA	size_shape	L	untrained	female	21_12_2013	121	cdl_body_size_solidity_07_02_2024_LA_Amy25_size_shape							07/02/2024	21/12/2013
171	07_02_2024	Amy25	9	Trial 9	arnauer	VL	right	VL	VS	right	1.933333	16.5	VS_VL	9	size_shape	R	untrained	female	21_12_2013	121	cdl_body_size_solidity_07_02_2024_LA_Amy25_size_shape							07/02/2024	21/12/2013
172	07_02_2024	Amy25	10	Trial 10	arnauer	HL	right	HL	HL	right	1.866667	18.633333	HS_HL	6	size_shape	L	untrained	female	21_12_2013	121	cdl_body_size_solidity_07_02_2024_LA_Amy25_size_shape							07/02/2024	21/12/2013
173	07_02_2024	Amy25	11	Trial 11	arnauer	VL	right	VL	VL	right	2.583334	7.566667	HM_VL	NA	size_shape	L	untrained	female	21_12_2013	121	cdl_body_size_solidity_07_02_2024_LA_Amy25_size_shape							07/02/2024	21/12/2013
174	07_02_2024	Amy25	12	Trial 12	arnauer	HL	left	HL	HL	left	2.466666	8.183333	HL_HM	5	size_shape	R	untrained	female	21_12_2013	121	cdl_body_size_solidity_07_02_2024_LA_Amy25_size_shape							07/02/2024	21/12/2013
175	07_02_2024	Amy25	13	Trial 13	arnauer	VM	left	HS	VM	right	2.066667	12.3	VM_HS	NA	size_shape	L	untrained	female	21_12_2013	121	cdl_body_size_solidity_07_02_2024_LA_Amy25_size_shape							07/02/2024	21/12/2013
176	07_02_2024	Amy25	14	Trial 14	arnauer	VL	left	VL	VL	left	3.316667	8.616667	VL_CM	NA	size_shape	R	untrained	female	21_12_2013	121	cdl_body_size_solidity_07_02_2024_LA_Amy25_size_shape							07/02/2024	21/12/2013
177	07_02_2024	Amy25	15	Trial 15	arnauer	HL	right	HL	HL	right	2.033333	6.816667	VS_HL	NA	size_shape	L	untrained	female	21_12_2013	121	cdl_body_size_solidity_07_02_2024_LA_Amy25_size_shape							07/02/2024	21/12/2013
178	07_02_2024	Amy25	16	Trial 16	arnauer	HL	left	HL	HL	left	2.783333	6.666667	HL_VM	NA	size_shape	L	untrained	female	21_12_2013	121	cdl_body_size_solidity_07_02_2024_LA_Amy25_size_shape							07/02/2024	21/12/2013
179	07_02_2024	Amy25	17	Trial 17	arnauer	VL	left	VL	VL	left	3.466666	8.683333	VL_CL	4	size_shape	R	untrained	female	21_12_2013	121	cdl_body_size_solidity_07_02_2024_LA_Amy25_size_shape							07/02/2024	21/12/2013
180	07_02_2024	Amy25	18	Trial 18	arnauer	CL	left	HL	CL	right	2.266667	16.633333	CL_HL	3	size_shape	L	untrained	female	21_12_2013	121	cdl_body_size_solidity_07_02_2024_LA_Amy25_size_shape							07/02/2024	21/12/2013
181	07_02_2024	Rosi2	1	Trial 1	arnauer	VL	left	VL	VL	left	0.95	2.933333	VL_HM	NA	size_shape	L	untrained	female	01_10_2022	16	cdl_body_size_solidity_07_02_2024_LA_Rosi2_size_shape							07/02/2024	01/10/2022
182	07_02_2024	Rosi2	2	Trial 2	arnauer	VM	left	VM	VM	left	1.183333	3.633333	VM_VL	8	size_shape	L	untrained	female	01_10_2022	16	cdl_body_size_solidity_07_02_2024_LA_Rosi2_size_shape							07/02/2024	01/10/2022
183	07_02_2024	Rosi2	3	Trial 3	arnauer	VL	right	VL	VL	right	1.933333	5.333333	VS_VL	9	size_shape	L	untrained	female	01_10_2022	16	cdl_body_size_solidity_07_02_2024_LA_Rosi2_size_shape							07/02/2024	01/10/2022
184	07_02_2024	Rosi2	4	Trial 4	arnauer	NA	NA	VM	VM	right	2.2	0	HL_VM	NA	size_shape	R	untrained	female	01_10_2022	16	cdl_body_size_solidity_07_02_2024_LA_Rosi2_size_shape							07/02/2024	01/10/2022
185	07_02_2024	Rosi2	5	Trial 5	arnauer	NA	NA	VM	VM	right	2.066666	0	HM_VM	2	size_shape	R	untrained	female	01_10_2022	16	cdl_body_size_solidity_07_02_2024_LA_Rosi2_size_shape							07/02/2024	01/10/2022
186	07_02_2024	Rosi2	6	Trial 6	arnauer	NA	NA	HM	HM	left	1.85	0	HM_HS	7	size_shape	L	untrained	female	01_10_2022	16	cdl_body_size_solidity_07_02_2024_LA_Rosi2_size_shape							07/02/2024	01/10/2022
187	07_02_2024	Rosi2	7	Trial 7	arnauer	NA	NA	VM	NA	left	2.6	0	VM_HS	NA	size_shape	L	untrained	female	01_10_2022	16	cdl_body_size_solidity_07_02_2024_LA_Rosi2_size_shape							07/02/2024	01/10/2022
188	07_02_2024	Rosi2	8	Trial 8	arnauer	NA	NA	HS	HL	left	2.25	0	HS_HL	6	size_shape	L	untrained	female	01_10_2022	16	cdl_body_size_solidity_07_02_2024_LA_Rosi2_size_shape							07/02/2024	01/10/2022
189	07_02_2024	Rosi2	9	Trial 9	arnauer	HL	left	HL	HL	left	1.45	5.549999	HL_CL	3	size_shape	R	untrained	female	01_10_2022	16	cdl_body_size_solidity_07_02_2024_LA_Rosi2_size_shape							07/02/2024	01/10/2022
190	07_02_2024	Rosi2	10	Trial 10	arnauer	HL	left	HM	HM	right	1.6	7.133332	HL_HM	5	size_shape	R	untrained	female	01_10_2022	16	cdl_body_size_solidity_07_02_2024_LA_Rosi2_size_shape							07/02/2024	01/10/2022
191	07_02_2024	Rosi2	11	Trial 11	arnauer	HL	right	HL	HL	right	2.566667	6.333333	VL_HL	1	size_shape	L	untrained	female	01_10_2022	16	cdl_body_size_solidity_07_02_2024_LA_Rosi2_size_shape							07/02/2024	01/10/2022
192	07_02_2024	Rosi2	12	Trial 12	arnauer	HL	left	HL	HL	left	0.783334	3.233333	HL_VS	NA	size_shape	R	untrained	female	01_10_2022	16	cdl_body_size_solidity_07_02_2024_LA_Rosi2_size_shape							07/02/2024	01/10/2022
193	07_02_2024	Rosi2	13	Trial 13	arnauer	VL	right	VL	VL	right	2.7	6.333332	HS_VL	NA	size_shape	L	untrained	female	01_10_2022	16	cdl_body_size_solidity_07_02_2024_LA_Rosi2_size_shape							07/02/2024	01/10/2022
194	07_02_2024	Rosi2	14	Trial 14	arnauer	VM	left	VM	VM	left	2.383333	6.683333	VM_VS	10	size_shape	R	untrained	female	01_10_2022	16	cdl_body_size_solidity_07_02_2024_LA_Rosi2_size_shape							07/02/2024	01/10/2022
195	07_02_2024	Rosi2	15	Trial 15	arnauer	VL	right	VL	VL	right	1.383333	4.183333	CL_VL	4	size_shape	R	untrained	female	01_10_2022	16	cdl_body_size_solidity_07_02_2024_LA_Rosi2_size_shape							07/02/2024	01/10/2022
196	07_02_2024	Rosi2	16	Trial 16	arnauer	HM	right	HM	HM	right	1.083333	6.533332	VS_HM	NA	size_shape	R	untrained	female	01_10_2022	16	cdl_body_size_solidity_07_02_2024_LA_Rosi2_size_shape							07/02/2024	01/10/2022
197	07_02_2024	Rosi2	17	Trial 17	arnauer	VL	left	VL	VL	left	2.599999	6.133332	VL_CM	NA	size_shape	R	untrained	female	01_10_2022	16	cdl_body_size_solidity_07_02_2024_LA_Rosi2_size_shape							07/02/2024	01/10/2022
198	07_02_2024	Rosi2	18	Trial 18	arnauer	NA	NA	HL	HL	right	1.683333	0	CM_HL	NA	size_shape	L	untrained	female	01_10_2022	16	cdl_body_size_solidity_07_02_2024_LA_Rosi2_size_shape							07/02/2024	01/10/2022
199	07_02_2024	Maja6	1	Trial 1	arnauer	HM	right	HM	HM	right	3.549999	6.233331	VS_HM	NA	size_shape	R	untrained	female	12_04_2015	105	cdl_body_size_solidity_07_02_2024_LA_Maja6_size_shape							07/02/2024	12/04/2015
200	07_02_2024	Maja6	2	Trial 2	arnauer	HM	right	HM	HM	right	5.133332	7.833331	HS_HM	7	size_shape	L	untrained	female	12_04_2015	105	cdl_body_size_solidity_07_02_2024_LA_Maja6_size_shape							07/02/2024	12/04/2015
201	07_02_2024	Maja6	3	Trial 3	arnauer	HL	left	HL	HL	left	13.499996	15.783328	HL_HS	6	size_shape	L	untrained	female	12_04_2015	105	cdl_body_size_solidity_07_02_2024_LA_Maja6_size_shape							07/02/2024	12/04/2015
202	07_02_2024	Maja6	4	Trial 4	arnauer	VL	left	VL	VL	left	1.283333	3.716666	VL_HM	NA	size_shape	R	untrained	female	12_04_2015	105	cdl_body_size_solidity_07_02_2024_LA_Maja6_size_shape							07/02/2024	12/04/2015
203	07_02_2024	Maja6	5	Trial 5	arnauer	VL	left	VL	VL	left	3.783332	6.399998	VL_HS	NA	size_shape	L	untrained	female	12_04_2015	105	cdl_body_size_solidity_07_02_2024_LA_Maja6_size_shape							07/02/2024	12/04/2015
204	07_02_2024	Maja6	6	Trial 6	arnauer	VL	right	VL	VL	right	2.066666	4.399999	HL_VL	1	size_shape	R	untrained	female	12_04_2015	105	cdl_body_size_solidity_07_02_2024_LA_Maja6_size_shape							07/02/2024	12/04/2015
205	07_02_2024	Maja6	7	Trial 7	arnauer	HM	left	HM	HM	left	5.199998	8.249997	HM_VM	2	size_shape	L	untrained	female	12_04_2015	105	cdl_body_size_solidity_07_02_2024_LA_Maja6_size_shape							07/02/2024	12/04/2015
206	07_02_2024	Maja6	8	Trial 8	arnauer	HL	right	CL	HL	left	1.333333	7.216664	CL_HL	3	size_shape	R	untrained	female	12_04_2015	105	cdl_body_size_solidity_07_02_2024_LA_Maja6_size_shape							07/02/2024	12/04/2015
207	07_02_2024	Maja6	9	Trial 9	arnauer	VL	right	VL	VL	right	2.283332	9.866663	VS_VL	9	size_shape	L	untrained	female	12_04_2015	105	cdl_body_size_solidity_07_02_2024_LA_Maja6_size_shape							07/02/2024	12/04/2015
208	07_02_2024	Maja6	10	Trial 10	arnauer	HL	left	HL	HL	left	1.233333	3.816666	HL_VM	NA	size_shape	L	untrained	female	12_04_2015	105	cdl_body_size_solidity_07_02_2024_LA_Maja6_size_shape							07/02/2024	12/04/2015
209	07_02_2024	Maja6	11	Trial 11	arnauer	HL	right	HL	HL	right	1.499999	3.716666	CM_HL	NA	size_shape	L	untrained	female	12_04_2015	105	cdl_body_size_solidity_07_02_2024_LA_Maja6_size_shape							07/02/2024	12/04/2015
210	07_02_2024	Maja6	12	Trial 12	arnauer	VM	left	VS	VM	right	1.599999	5.566664	VM_VS	10	size_shape	R	untrained	female	12_04_2015	105	cdl_body_size_solidity_07_02_2024_LA_Maja6_size_shape							07/02/2024	12/04/2015
211	07_02_2024	Maja6	13	Trial 13	arnauer	VL	left	VL	VL	left	1.483332	3.849998	VL_CL	4	size_shape	R	untrained	female	12_04_2015	105	cdl_body_size_solidity_07_02_2024_LA_Maja6_size_shape							07/02/2024	12/04/2015
212	07_02_2024	Maja6	14	Trial 14	arnauer	VM	right	HS	VM	left	2.649999	8.466664	HS_VM	NA	size_shape	L	untrained	female	12_04_2015	105	cdl_body_size_solidity_07_02_2024_LA_Maja6_size_shape							07/02/2024	12/04/2015
213	07_02_2024	Maja6	15	Trial 15	arnauer	HL	right	HL	HL	right	1.683332	4.066665	HM_HL	5	size_shape	L	untrained	female	12_04_2015	105	cdl_body_size_solidity_07_02_2024_LA_Maja6_size_shape							07/02/2024	12/04/2015
214	07_02_2024	Maja6	16	Trial 16	arnauer	VL	right	VL	VL	right	1.133333	3.449999	VM_VL	8	size_shape	R	untrained	female	12_04_2015	105	cdl_body_size_solidity_07_02_2024_LA_Maja6_size_shape							07/02/2024	12/04/2015
215	07_02_2024	Maja6	17	Trial 17	arnauer	VL	left	VL	VL	left	1.333333	3.666666	VL_CM	NA	size_shape	R	untrained	female	12_04_2015	105	cdl_body_size_solidity_07_02_2024_LA_Maja6_size_shape							07/02/2024	12/04/2015
216	07_02_2024	Maja6	18	Trial 18	arnauer	HL	left	HL	HL	left	2.333333	4.733332	HL_VS	NA	size_shape	R	untrained	female	12_04_2015	105	cdl_body_size_solidity_07_02_2024_LA_Maja6_size_shape							07/02/2024	12/04/2015
217	10_02_2024	Elli5	1	Trial 1	arnauer	VL	left	VL	VL	left	1.233333	5.283332	VL_HS	NA	size_shape	R	untrained	female	13_04_2016	93	cdl_body_size_solidity_10_02_2024_LA_Elli5_size_shape							10/02/2024	13/04/2016
218	10_02_2024	Elli5	2	Trial 2	arnauer	HM	right	HS	HM	left	1.433333	16.516663	HS_HM	7	size_shape	R	untrained	female	13_04_2016	93	cdl_body_size_solidity_10_02_2024_LA_Elli5_size_shape							10/02/2024	13/04/2016
219	10_02_2024	Elli5	3	Trial 3	arnauer	VL	right	VL	VL	right	3.899999	9.233331	CL_VL	4	size_shape	R	untrained	female	13_04_2016	93	cdl_body_size_solidity_10_02_2024_LA_Elli5_size_shape							10/02/2024	13/04/2016
220	10_02_2024	Elli5	4	Trial 4	arnauer	VM	right	HS	VM	left	1.75	15.549997	HS_VM	NA	size_shape	R	untrained	female	13_04_2016	93	cdl_body_size_solidity_10_02_2024_LA_Elli5_size_shape							10/02/2024	13/04/2016
221	10_02_2024	Elli5	5	Trial 5	arnauer	VM	right	VM	VM	right	5.499999	10.316665	VL_VM	8	size_shape	L	untrained	female	13_04_2016	93	cdl_body_size_solidity_10_02_2024_LA_Elli5_size_shape							10/02/2024	13/04/2016
222	10_02_2024	Elli5	6	Trial 6	arnauer	HL	left	HL	HL	left	2.333333	8.433332	HL_CL	3	size_shape	L	untrained	female	13_04_2016	93	cdl_body_size_solidity_10_02_2024_LA_Elli5_size_shape							10/02/2024	13/04/2016
223	10_02_2024	Elli5	7	Trial 7	arnauer	HL	right	HL	HL	right	1.7	6.283332	CM_HL	NA	size_shape	R	untrained	female	13_04_2016	93	cdl_body_size_solidity_10_02_2024_LA_Elli5_size_shape							10/02/2024	13/04/2016
224	10_02_2024	Elli5	8	Trial 8	arnauer	VM	right	VS	VM	left	1.766666	7.583332	VS_VM	10	size_shape	R	untrained	female	13_04_2016	93	cdl_body_size_solidity_10_02_2024_LA_Elli5_size_shape							10/02/2024	13/04/2016
225	10_02_2024	Elli5	9	Trial 9	arnauer	HL	left	HL	HL	left	2.633333	7.066666	HL_VS	NA	size_shape	R	untrained	female	13_04_2016	93	cdl_body_size_solidity_10_02_2024_LA_Elli5_size_shape							10/02/2024	13/04/2016
226	10_02_2024	Elli5	10	Trial 10	arnauer	HL	left	HL	HS	left	2.033333	22.966662	HL_HS	6	size_shape	L	untrained	female	13_04_2016	93	cdl_body_size_solidity_10_02_2024_LA_Elli5_size_shape	was HS an attempt or not?						10/02/2024	13/04/2016
227	10_02_2024	Elli5	11	Trial 11	arnauer	HL	left	HL	HL	left	2.05	6.833332	HL_HM	5	size_shape	L	untrained	female	13_04_2016	93	cdl_body_size_solidity_10_02_2024_LA_Elli5_size_shape							10/02/2024	13/04/2016
228	10_02_2024	Elli5	12	Trial 12	arnauer	VL	right	VS	VS	left	1.899999	16.03333	VS_VL	9	size_shape	R	untrained	female	13_04_2016	93	cdl_body_size_solidity_10_02_2024_LA_Elli5_size_shape	was VS attempt? Put snout in?						10/02/2024	13/04/2016
229	10_02_2024	Elli5	13	Trial 13	arnauer	HL	right	HL	HL	right	1.983333	6.183332	VM_HL	NA	size_shape	R	untrained	female	13_04_2016	93	cdl_body_size_solidity_10_02_2024_LA_Elli5_size_shape							10/02/2024	13/04/2016
230	10_02_2024	Elli5	14	Trial 14	arnauer	HM	right	VM	HM	left	2.449999	8.566665	VM_HM	2	size_shape	L	untrained	female	13_04_2016	93	cdl_body_size_solidity_10_02_2024_LA_Elli5_size_shape							10/02/2024	13/04/2016
231	10_02_2024	Elli5	15	Trial 15	arnauer	VL	left	VL	VL	left	1.983333	6.833332	VL_CM	NA	size_shape	L	untrained	female	13_04_2016	93	cdl_body_size_solidity_10_02_2024_LA_Elli5_size_shape							10/02/2024	13/04/2016
232	10_02_2024	Elli5	16	Trial 16	arnauer	HM	left	HM	HM	left	1.916666	14.966664	HM_VS	NA	size_shape	L	untrained	female	13_04_2016	93	cdl_body_size_solidity_10_02_2024_LA_Elli5_size_shape							10/02/2024	13/04/2016
233	10_02_2024	Elli5	17	Trial 17	arnauer	VL	left	HL	VL	right	2.866666	37.999992	VL_HL	1	size_shape	L	untrained	female	13_04_2016	93	cdl_body_size_solidity_10_02_2024_LA_Elli5_size_shape							10/02/2024	13/04/2016
234	10_02_2024	Elli5	18	Trial 18	arnauer	VL	right	HM	VL	left	2.1	13.166664	HM_VL	NA	size_shape	L	untrained	female	13_04_2016	93	cdl_body_size_solidity_10_02_2024_LA_Elli5_size_shape							10/02/2024	13/04/2016
235	12_02_2024	Hailey	1	Trial 1	arnauer	Pl	right	Pa	Pl	left	1.333333	45	Pa_Pl	NA	solidity	R	trained	female	20_09_2012	136	cdl_body_size_solidity_12_02_2024_LA_Hailey_solidity							12/02/2024	20/09/2012
236	12_02_2024	Hailey	2	Trial 2	arnauer	Pl	right	Pl	Pl	right	1.916667	11.716667	Wo_Pl	NA	solidity	L	trained	female	20_09_2012	136	cdl_body_size_solidity_12_02_2024_LA_Hailey_solidity							12/02/2024	20/09/2012
237	12_02_2024	Hailey	3	Trial 3	arnauer	Pl	right	Pl	Pl	right	1.6	5.833333	Wo_Pl	NA	solidity	R	trained	female	20_09_2012	136	cdl_body_size_solidity_12_02_2024_LA_Hailey_solidity							12/02/2024	20/09/2012
238	12_02_2024	Hailey	4	Trial 4	arnauer	Pl	left	Pl	Pl	left	2.2	6.983333	Pl_Pa	NA	solidity	R	trained	female	20_09_2012	136	cdl_body_size_solidity_12_02_2024_LA_Hailey_solidity							12/02/2024	20/09/2012
239	12_02_2024	Hailey	5	Trial 5	arnauer	Pl	left	Pa	Pa	right	7.516667	18.95	Pl_Pa	NA	solidity	L	trained	female	20_09_2012	136	cdl_body_size_solidity_12_02_2024_LA_Hailey_solidity							12/02/2024	20/09/2012
240	12_02_2024	Hailey	6	Trial 6	arnauer	Pl	left	Pl	Pl	left	1.133333	15.083333	Pl_Pa	NA	solidity	R	trained	female	20_09_2012	136	cdl_body_size_solidity_12_02_2024_LA_Hailey_solidity							12/02/2024	20/09/2012
241	12_02_2024	Hailey	7	Trial 7	arnauer	Pa	left	Wo	Pa	right	2.183333	7.95	Pa_Wo	NA	solidity	L	trained	female	20_09_2012	136	cdl_body_size_solidity_12_02_2024_LA_Hailey_solidity							12/02/2024	20/09/2012
242	12_02_2024	Hailey	8	Trial 8	arnauer	Pl	left	Pl	Pl	left	1.533333	6.083333	Pl_Wo	NA	solidity	R	trained	female	20_09_2012	136	cdl_body_size_solidity_12_02_2024_LA_Hailey_solidity							12/02/2024	20/09/2012
243	12_02_2024	Hailey	9	Trial 9	arnauer	Pl	right	Pl	Pl	right	1.833333	6.116667	Wo_Pl	NA	solidity	R	trained	female	20_09_2012	136	cdl_body_size_solidity_12_02_2024_LA_Hailey_solidity							12/02/2024	20/09/2012
244	12_02_2024	Hailey	10	Trial 10	arnauer	Pa	left	Pa	Pa	left	1.133333	4.866667	Pa_Pl	NA	solidity	L	trained	female	20_09_2012	136	cdl_body_size_solidity_12_02_2024_LA_Hailey_solidity							12/02/2024	20/09/2012
245	12_02_2024	Hailey	11	Trial 11	arnauer	Pa	left	Pa	Pa	left	1.616667	5.633333	Pa_Wo	NA	solidity	L	trained	female	20_09_2012	136	cdl_body_size_solidity_12_02_2024_LA_Hailey_solidity							12/02/2024	20/09/2012
246	12_02_2024	Hailey	12	Trial 12	arnauer	Pl	right	Pl	Pl	right	1.466666	6.066666	Pa_Pl	NA	solidity	R	trained	female	20_09_2012	136	cdl_body_size_solidity_12_02_2024_LA_Hailey_solidity							12/02/2024	20/09/2012
247	12_02_2024	Hailey	13	Trial 13	arnauer	Pl	left	Wo	Pl	right	1.066666	8.85	Pl_Wo	NA	solidity	R	trained	female	20_09_2012	136	cdl_body_size_solidity_12_02_2024_LA_Hailey_solidity							12/02/2024	20/09/2012
248	12_02_2024	Hailey	14	Trial 14	arnauer	Pa	right	Pa	Pa	right	1.716667	23.633333	Wo_Pa	NA	solidity	L	trained	female	20_09_2012	136	cdl_body_size_solidity_12_02_2024_LA_Hailey_solidity							12/02/2024	20/09/2012
249	12_02_2024	Hailey	15	Trial 15	arnauer	Pa	right	Pa	Pa	right	1.3	37.016667	Wo_Pa	NA	solidity	L	trained	female	20_09_2012	136	cdl_body_size_solidity_12_02_2024_LA_Hailey_solidity							12/02/2024	20/09/2012
250	12_02_2024	Hailey	16	Trial 16	arnauer	Pa	left	Wo	Pa	right	1.566667	9.1	Pa_Wo	NA	solidity	R	trained	female	20_09_2012	136	cdl_body_size_solidity_12_02_2024_LA_Hailey_solidity							12/02/2024	20/09/2012
251	12_02_2024	Hailey	17	Trial 17	arnauer	Pl	left	Wo	Pl	right	2.016666	9.466666	Pl_Wo	NA	solidity	L	trained	female	20_09_2012	136	cdl_body_size_solidity_12_02_2024_LA_Hailey_solidity							12/02/2024	20/09/2012
252	12_02_2024	Hailey	18	Trial 18	arnauer	NA	NA	Wo	Pa	left	1.466666	0	Wo_Pa	NA	solidity	L	trained	female	20_09_2012	136	cdl_body_size_solidity_12_02_2024_LA_Hailey_solidity	dog pushed fence away						12/02/2024	20/09/2012
253	12_02_2024	Naya2	1	Trial 1	arnauer	Pl	right	Pl	Pl	right	0.75	43.166667	Pa_Pl	NA	solidity	L	untrained	female	13_05_2022	20	cdl_body_size_solidity_12_02_2024_LA_Naya2_solidity							12/02/2024	13/05/2022
254	12_02_2024	Naya2	2	Trial 2	arnauer	Pa	right	Pa	Pa	right	0.933333	5.283333	Pl_Pa	NA	solidity	R	untrained	female	13_05_2022	20	cdl_body_size_solidity_12_02_2024_LA_Naya2_solidity							12/02/2024	13/05/2022
255	12_02_2024	Naya2	3	Trial 3	arnauer	Pl	right	Pl	Pl	left	1.116667	13.6	Pl_Pa	NA	solidity	R	untrained	female	13_05_2022	20	cdl_body_size_solidity_12_02_2024_LA_Naya2_solidity							12/02/2024	13/05/2022
256	12_02_2024	Naya2	4	Trial 4	arnauer	Pl	right	Pl	Pl	right	1.083333	24.066667	Wo_Pl	NA	solidity	R	untrained	female	13_05_2022	20	cdl_body_size_solidity_12_02_2024_LA_Naya2_solidity							12/02/2024	13/05/2022
257	12_02_2024	Naya2	5	Trial 5	arnauer	NA	NA	Pa	Pa	right	1.033333	0	Wo_Pa	NA	solidity	L	untrained	female	13_05_2022	20	cdl_body_size_solidity_12_02_2024_LA_Naya2_solidity							12/02/2024	13/05/2022
258	12_02_2024	Naya2	6	Trial 6	arnauer	Pl	right	Pl	Pl	right	1.316667	8.683333	Pa_Pl	NA	solidity	L	untrained	female	13_05_2022	20	cdl_body_size_solidity_12_02_2024_LA_Naya2_solidity							12/02/2024	13/05/2022
259	12_02_2024	Naya2	7	Trial 7	arnauer	Pa	left	Wo	Wo	right	1.366667	55.066667	Pa_Wo	NA	solidity	L	untrained	female	13_05_2022	20	cdl_body_size_solidity_12_02_2024_LA_Naya2_solidity	not fully visible if Wo was touched or not						12/02/2024	13/05/2022
260	12_02_2024	Naya2	8	Trial 8	arnauer	NA	NA	Wo	Wo	left	2	0	Wo_Pa	NA	solidity	L	untrained	female	13_05_2022	20	cdl_body_size_solidity_12_02_2024_LA_Naya2_solidity	not fully visible if Wo was touched or not						12/02/2024	13/05/2022
261	12_02_2024	Naya2	9	Trial 9	arnauer	Pl	left	Pl	Pl	left	0.933333	6.133333	Pl_Wo	NA	solidity	R	untrained	female	13_05_2022	20	cdl_body_size_solidity_12_02_2024_LA_Naya2_solidity							12/02/2024	13/05/2022
262	12_02_2024	Naya2	10	Trial 10	arnauer	Pa	right	Pa	Pa	right	1.2	15.683334	Pl_Pa	NA	solidity	R	untrained	female	13_05_2022	20	cdl_body_size_solidity_12_02_2024_LA_Naya2_solidity							12/02/2024	13/05/2022
263	12_02_2024	Naya2	11	Trial 11	arnauer	Pl	left	Pl	Pl	left	1.183333	5.466667	Pl_Wo	NA	solidity	R	untrained	female	13_05_2022	20	cdl_body_size_solidity_12_02_2024_LA_Naya2_solidity							12/02/2024	13/05/2022
264	12_02_2024	Naya2	12	Trial 12	arnauer	Pl	right	Pl	Pl	right	1.366667	5.966667	Pa_Pl	NA	solidity	L	untrained	female	13_05_2022	20	cdl_body_size_solidity_12_02_2024_LA_Naya2_solidity							12/02/2024	13/05/2022
265	12_02_2024	Naya2	13	Trial 13	arnauer	Pa	left	Wo	Wo	right	1.533334	47.283334	Pa_Wo	NA	solidity	R	untrained	female	13_05_2022	20	cdl_body_size_solidity_12_02_2024_LA_Naya2_solidity	not fully visible if Wo was touched or not						12/02/2024	13/05/2022
266	12_02_2024	Naya2	14	Trial 14	arnauer	Pl	right	Pl	Pl	right	1.266667	11.233334	Wo_Pl	NA	solidity	R	untrained	female	13_05_2022	20	cdl_body_size_solidity_12_02_2024_LA_Naya2_solidity							12/02/2024	13/05/2022
267	12_02_2024	Naya2	15	Trial 15	arnauer	Pl	left	Wo	Pl	right	2.65	10.2	Pl_Wo	NA	solidity	R	untrained	female	13_05_2022	20	cdl_body_size_solidity_12_02_2024_LA_Naya2_solidity	not fully visible if Wo was touched or not						12/02/2024	13/05/2022
268	12_02_2024	Naya2	16	Trial 16	arnauer	Pa	right	Wo	Pa	left	1.85	22.4	Wo_Pa	NA	solidity	L	untrained	female	13_05_2022	20	cdl_body_size_solidity_12_02_2024_LA_Naya2_solidity							12/02/2024	13/05/2022
269	12_02_2024	Naya2	17	Trial 17	arnauer	Pa	left	Pa	Pa	left	1.45	6.433334	Pa_Wo	NA	solidity	L	untrained	female	13_05_2022	20	cdl_body_size_solidity_12_02_2024_LA_Naya2_solidity							12/02/2024	13/05/2022
270	12_02_2024	Naya2	18	Trial 18	arnauer	Pl	right	Wo	Pl	left	1.633333	9.283333	Wo_Pl	NA	solidity	L	untrained	female	13_05_2022	20	cdl_body_size_solidity_12_02_2024_LA_Naya2_solidity							12/02/2024	13/05/2022
271	16_02_2024	Moon2	1	Trial 1	arnauer	Pl	right	Pl	Pl	right	1.866667	30.133331	Wo_Pl	NA	solidity	L	untrained	female	31_10_2021	27	cdl_body_size_solidity_16_02_2024_LA_Moon2_solidity							16/02/2024	31/10/2021
272	16_02_2024	Moon2	2	Trial 2	arnauer	Pl	left	Wo	Wo	right	2.1	9.566666	Pl_Wo	NA	solidity	L	untrained	female	31_10_2021	27	cdl_body_size_solidity_16_02_2024_LA_Moon2_solidity	attempt? touched wood with nose but only while sniffing?						16/02/2024	31/10/2021
273	16_02_2024	Moon2	3	Trial 3	arnauer	Pa	left	Pa	Pa	left	1.95	17.733332	Pa_Wo	NA	solidity	R	untrained	female	31_10_2021	27	cdl_body_size_solidity_16_02_2024_LA_Moon2_solidity							16/02/2024	31/10/2021
274	16_02_2024	Moon2	4	Trial 4	arnauer	Pa	left	Pl	Pa	right	2.533333	6.85	Pa_Pl	NA	solidity	R	untrained	female	31_10_2021	27	cdl_body_size_solidity_16_02_2024_LA_Moon2_solidity							16/02/2024	31/10/2021
275	16_02_2024	Moon2	5	Trial 5	arnauer	Pa	left	Pa	Pa	left	1.583333	4.116666	Pa_Pl	NA	solidity	L	untrained	female	31_10_2021	27	cdl_body_size_solidity_16_02_2024_LA_Moon2_solidity							16/02/2024	31/10/2021
276	16_02_2024	Moon2	6	Trial 6	arnauer	Pa	left	Pa	Pa	left	1.1	3.45	Pa_Wo	NA	solidity	L	untrained	female	31_10_2021	27	cdl_body_size_solidity_16_02_2024_LA_Moon2_solidity							16/02/2024	31/10/2021
277	16_02_2024	Moon2	7	Trial 7	arnauer	Pl	left	Pl	Pl	left	1.166667	3.416666	Pl_Pa	NA	solidity	L	untrained	female	31_10_2021	27	cdl_body_size_solidity_16_02_2024_LA_Moon2_solidity							16/02/2024	31/10/2021
278	16_02_2024	Moon2	8	Trial 8	arnauer	Pl	right	Wo	Wo	left	1.1	9.666666	Wo_Pl	NA	solidity	R	untrained	female	31_10_2021	27	cdl_body_size_solidity_16_02_2024_LA_Moon2_solidity	not fully visible if Wo was touched or not						16/02/2024	31/10/2021
279	16_02_2024	Moon2	9	Trial 9	arnauer	NA	NA	Wo	Wo	left	1.25	0	Wo_Pa	NA	solidity	R	untrained	female	31_10_2021	27	cdl_body_size_solidity_16_02_2024_LA_Moon2_solidity							16/02/2024	31/10/2021
280	16_02_2024	Moon2	10	Trial 10	arnauer	Pl	left	Pl	Pl	left	1.266666	3.733333	Pl_Wo	NA	solidity	L	untrained	female	31_10_2021	27	cdl_body_size_solidity_16_02_2024_LA_Moon2_solidity							16/02/2024	31/10/2021
281	16_02_2024	Moon2	11	Trial 11	arnauer	Pa	left	Pa	Pa	left	1.083334	3.45	Pa_Wo	NA	solidity	R	untrained	female	31_10_2021	27	cdl_body_size_solidity_16_02_2024_LA_Moon2_solidity							16/02/2024	31/10/2021
282	16_02_2024	Moon2	12	Trial 12	arnauer	Pl	right	Wo	Wo	left	1.083333	30.099998	Wo_Pl	NA	solidity	R	untrained	female	31_10_2021	27	cdl_body_size_solidity_16_02_2024_LA_Moon2_solidity							16/02/2024	31/10/2021
283	16_02_2024	Moon2	13	Trial 13	arnauer	Pa	left	Pa	Pa	left	0.866667	3.6	Pa_Pl	NA	solidity	R	untrained	female	31_10_2021	27	cdl_body_size_solidity_16_02_2024_LA_Moon2_solidity							16/02/2024	31/10/2021
284	16_02_2024	Moon2	14	Trial 14	arnauer	Pa	right	Wo	Pa	left	1.233333	7.249999	Wo_Pa	NA	solidity	L	untrained	female	31_10_2021	27	cdl_body_size_solidity_16_02_2024_LA_Moon2_solidity							16/02/2024	31/10/2021
285	16_02_2024	Moon2	15	Trial 15	arnauer	Pl	left	Pl	Pl	left	1.1	3.35	Pl_Pa	NA	solidity	L	untrained	female	31_10_2021	27	cdl_body_size_solidity_16_02_2024_LA_Moon2_solidity							16/02/2024	31/10/2021
286	16_02_2024	Moon2	16	Trial 16	arnauer	Pl	left	Pl	Pl	left	1.05	3.116666	Pl_Wo	NA	solidity	R	untrained	female	31_10_2021	27	cdl_body_size_solidity_16_02_2024_LA_Moon2_solidity							16/02/2024	31/10/2021
287	16_02_2024	Moon2	17	Trial 17	arnauer	Pa	right	Wo	Pa	left	1.033333	33.299998	Wo_Pa	NA	solidity	L	untrained	female	31_10_2021	27	cdl_body_size_solidity_16_02_2024_LA_Moon2_solidity							16/02/2024	31/10/2021
288	16_02_2024	Moon2	18	Trial 18	arnauer	Pl	left	Pl	Pl	left	1.199999	3.483333	Pl_Pa	NA	solidity	R	untrained	female	31_10_2021	27	cdl_body_size_solidity_16_02_2024_LA_Moon2_solidity							16/02/2024	31/10/2021
289	16_02_2024	Nimo	1	Trial 1	arnauer	Pl	left	Pa	Pl	right	1.066666	46.666654	Pl_Pa	NA	solidity	R	trained	male	21_06_2019	55	cdl_body_size_solidity_16_02_2024_LA_Nimo_solidity	lot of sniffing on paper NA> touching?						16/02/2024	21/06/2019
290	16_02_2024	Nimo	2	Trial 2	arnauer	NA	NA	Pl	Pl	right	1.116666	0	Wo_Pl	NA	solidity	R	trained	male	21_06_2019	55	cdl_body_size_solidity_16_02_2024_LA_Nimo_solidity							16/02/2024	21/06/2019
291	16_02_2024	Nimo	3	Trial 3	arnauer	Pl	left	Wo	Pl	right	1.183333	15.399996	Pl_Wo	NA	solidity	R	trained	male	21_06_2019	55	cdl_body_size_solidity_16_02_2024_LA_Nimo_solidity							16/02/2024	21/06/2019
292	16_02_2024	Nimo	4	Trial 4	arnauer	Pl	right	Pl	Pl	right	1.15	14.249996	Pa_Pl	NA	solidity	L	trained	male	21_06_2019	55	cdl_body_size_solidity_16_02_2024_LA_Nimo_solidity							16/02/2024	21/06/2019
293	16_02_2024	Nimo	5	Trial 5	arnauer	Pa	right	Pa	Pa	right	1.2	41.233322	Wo_Pa	NA	solidity	L	trained	male	21_06_2019	55	cdl_body_size_solidity_16_02_2024_LA_Nimo_solidity							16/02/2024	21/06/2019
294	16_02_2024	Nimo	6	Trial 6	arnauer	Pl	right	Pl	Pl	right	1.316666	12.149997	Wo_Pl	NA	solidity	R	trained	male	21_06_2019	55	cdl_body_size_solidity_16_02_2024_LA_Nimo_solidity							16/02/2024	21/06/2019
295	16_02_2024	Nimo	7	Trial 7	arnauer	Pl	left	Pa	Pl	right	1.233333	41.866655	Pl_Pa	NA	solidity	L	trained	male	21_06_2019	55	cdl_body_size_solidity_16_02_2024_LA_Nimo_solidity							16/02/2024	21/06/2019
296	16_02_2024	Nimo	8	Trial 8	arnauer	Pl	right	Pl	Pl	right	1.583333	5.516665	Pa_Pl	NA	solidity	L	trained	male	21_06_2019	55	cdl_body_size_solidity_16_02_2024_LA_Nimo_solidity							16/02/2024	21/06/2019
297	16_02_2024	Nimo	9	Trial 9	arnauer	Pl	right	Pl	Pl	right	1.266667	6.516665	Pa_Pl	NA	solidity	R	trained	male	21_06_2019	55	cdl_body_size_solidity_16_02_2024_LA_Nimo_solidity							16/02/2024	21/06/2019
298	16_02_2024	Nimo	10	Trial 10	arnauer	Pa	left	Wo	Pa	right	1.6	37.74999	Pa_Wo	NA	solidity	R	trained	male	21_06_2019	55	cdl_body_size_solidity_16_02_2024_LA_Nimo_solidity							16/02/2024	21/06/2019
299	16_02_2024	Nimo	11	Trial 11	arnauer	Pa	left	Wo	Wo	right	1.366666	21.633328	Pa_Wo	NA	solidity	R	trained	male	21_06_2019	55	cdl_body_size_solidity_16_02_2024_LA_Nimo_solidity							16/02/2024	21/06/2019
300	16_02_2024	Nimo	12	Trial 12	arnauer	Pl	left	Wo	Pl	right	1.266666	28.366658	Pl_Wo	NA	solidity	L	trained	male	21_06_2019	55	cdl_body_size_solidity_16_02_2024_LA_Nimo_solidity	scratched the fence as first attempt NA> count?						16/02/2024	21/06/2019
301	16_02_2024	Nimo	13	Trial 13	arnauer	Pa	left	Pa	Pa	left	1.799999	5.199999	Pa_Wo	NA	solidity	L	trained	male	21_06_2019	55	cdl_body_size_solidity_16_02_2024_LA_Nimo_solidity							16/02/2024	21/06/2019
302	16_02_2024	Nimo	14	Trial 14	arnauer	Pl	left	Pl	Pl	left	1.55	4.099999	Pl_Wo	NA	solidity	R	trained	male	21_06_2019	55	cdl_body_size_solidity_16_02_2024_LA_Nimo_solidity							16/02/2024	21/06/2019
303	16_02_2024	Nimo	15	Trial 15	arnauer	Pa	right	Pa	Pa	right	1.283333	14.916662	Wo_Pa	NA	solidity	L	trained	male	21_06_2019	55	cdl_body_size_solidity_16_02_2024_LA_Nimo_solidity							16/02/2024	21/06/2019
304	16_02_2024	Nimo	16	Trial 16	arnauer	Pl	right	Wo	Pl	left	1.283333	7.799998	Wo_Pl	NA	solidity	L	trained	male	21_06_2019	55	cdl_body_size_solidity_16_02_2024_LA_Nimo_solidity							16/02/2024	21/06/2019
305	16_02_2024	Nimo	17	Trial 17	arnauer	Pa	right	Wo	Pa	left	1.25	13.399997	Wo_Pa	NA	solidity	R	trained	male	21_06_2019	55	cdl_body_size_solidity_16_02_2024_LA_Nimo_solidity							16/02/2024	21/06/2019
306	16_02_2024	Nimo	18	Trial 18	arnauer	Pa	right	Pa	Pa	right	1.383333	9.349997	Pl_Pa	NA	solidity	L	trained	male	21_06_2019	55	cdl_body_size_solidity_16_02_2024_LA_Nimo_solidity							16/02/2024	21/06/2019
307	21_02_2024	Simba3	1	Trial 1	arnauer	Pa	left	Pa	Pa	left	1.3	5.866667	Pa_Pl	NA	solidity	R	untrained	male	17_10_2018	64	cdl_body_size_solidity_21_02_2024_LA_Simba3_solidity							21/02/2024	17/10/2018
308	21_02_2024	Simba3	2	Trial 2	arnauer	Pa	left	Pa	Pa	left	1.183333	4.766667	Pa_Wo	NA	solidity	R	untrained	male	17_10_2018	64	cdl_body_size_solidity_21_02_2024_LA_Simba3_solidity							21/02/2024	17/10/2018
309	21_02_2024	Simba3	3	Trial 3	arnauer	Pl	right	Wo	Pl	left	1.383333	10.416667	Wo_Pl	NA	solidity	L	untrained	male	17_10_2018	64	cdl_body_size_solidity_21_02_2024_LA_Simba3_solidity							21/02/2024	17/10/2018
310	21_02_2024	Simba3	4	Trial 4	arnauer	Pl	left	Pl	Pl	left	1.05	4.683333	Pl_Wo	NA	solidity	L	untrained	male	17_10_2018	64	cdl_body_size_solidity_21_02_2024_LA_Simba3_solidity							21/02/2024	17/10/2018
311	21_02_2024	Simba3	5	Trial 5	arnauer	Pa	left	Pa	Pa	left	1.533333	4.9	Pa_Wo	NA	solidity	L	untrained	male	17_10_2018	64	cdl_body_size_solidity_21_02_2024_LA_Simba3_solidity							21/02/2024	17/10/2018
312	21_02_2024	Simba3	6	Trial 6	arnauer	Pl	right	Wo	Pl	left	1.166667	10.433333	Wo_Pl	NA	solidity	R	untrained	male	17_10_2018	64	cdl_body_size_solidity_21_02_2024_LA_Simba3_solidity							21/02/2024	17/10/2018
313	21_02_2024	Simba3	7	Trial 7	arnauer	NA	NA	Wo	NA	left	1.333333	0	Wo_Pa	NA	solidity	R	untrained	male	17_10_2018	64	cdl_body_size_solidity_21_02_2024_LA_Simba3_solidity							21/02/2024	17/10/2018
314	21_02_2024	Simba3	8	Trial 8	arnauer	Pa	left	Pa	Pa	left	1.583333	5.1	Pa_Pl	NA	solidity	L	untrained	male	17_10_2018	64	cdl_body_size_solidity_21_02_2024_LA_Simba3_solidity							21/02/2024	17/10/2018
315	21_02_2024	Simba3	9	Trial 9	arnauer	Pl	left	Pl	Pl	left	1.133333	4.366667	Pl_Wo	NA	solidity	R	untrained	male	17_10_2018	64	cdl_body_size_solidity_21_02_2024_LA_Simba3_solidity							21/02/2024	17/10/2018
316	21_02_2024	Simba3	10	Trial 10	arnauer	Pl	left	Pl	Pl	left	1.35	4.233333	Pl_Pa	NA	solidity	L	untrained	male	17_10_2018	64	cdl_body_size_solidity_21_02_2024_LA_Simba3_solidity							21/02/2024	17/10/2018
317	21_02_2024	Simba3	11	Trial 11	arnauer	Pa	left	Pa	Pa	left	1.5	4.783333	Pa_Pl	NA	solidity	R	untrained	male	17_10_2018	64	cdl_body_size_solidity_21_02_2024_LA_Simba3_solidity							21/02/2024	17/10/2018
318	21_02_2024	Simba3	12	Trial 12	arnauer	NA	NA	Wo	Pa	left	1.733333	0	Wo_Pa	NA	solidity	L	untrained	male	17_10_2018	64	cdl_body_size_solidity_21_02_2024_LA_Simba3_solidity							21/02/2024	17/10/2018
319	21_02_2024	Simba3	13	Trial 13	arnauer	Pa	left	Pa	Pa	left	1.233333	4.416667	Pa_Wo	NA	solidity	R	untrained	male	17_10_2018	64	cdl_body_size_solidity_21_02_2024_LA_Simba3_solidity							21/02/2024	17/10/2018
320	21_02_2024	Simba3	14	Trial 14	arnauer	Pl	left	Pl	Pl	left	1.216667	4.183333	Pl_Wo	NA	solidity	R	untrained	male	17_10_2018	64	cdl_body_size_solidity_21_02_2024_LA_Simba3_solidity							21/02/2024	17/10/2018
321	21_02_2024	Simba3	15	Trial 15	arnauer	NA	NA	Wo	Pa	left	1.283334	0	Wo_Pa	NA	solidity	L	untrained	male	17_10_2018	64	cdl_body_size_solidity_21_02_2024_LA_Simba3_solidity							21/02/2024	17/10/2018
322	21_02_2024	Simba3	16	Trial 16	arnauer	Pl	left	Pl	Pl	left	1.3	4.116667	Pl_Pa	NA	solidity	L	untrained	male	17_10_2018	64	cdl_body_size_solidity_21_02_2024_LA_Simba3_solidity							21/02/2024	17/10/2018
323	21_02_2024	Simba3	17	Trial 17	arnauer	Pl	left	Pl	Pl	left	1.216667	3.75	Pl_Pa	NA	solidity	R	untrained	male	17_10_2018	64	cdl_body_size_solidity_21_02_2024_LA_Simba3_solidity							21/02/2024	17/10/2018
324	21_02_2024	Simba3	18	Trial 18	arnauer	Pl	right	Pl	Pl	right	1.816667	5.95	Wo_Pl	NA	solidity	L	untrained	male	17_10_2018	64	cdl_body_size_solidity_21_02_2024_LA_Simba3_solidity							21/02/2024	17/10/2018
325	22_02_2024	Striezi	1	Trial 1	arnauer	Pl	right	Pl	Pl	right	1.466667	12.033333	Pa_Pl	NA	solidity	L	untrained	male	01_09_2018	65	cdl_body_size_solidity_22_02_2024_LA_Striezi_solidity							22/02/2024	01/09/2018
326	22_02_2024	Striezi	2	Trial 2	arnauer	Pl	left	Pl	Pl	left	0.733333	7.55	Pl_Wo	NA	solidity	L	untrained	male	01_09_2018	65	cdl_body_size_solidity_22_02_2024_LA_Striezi_solidity							22/02/2024	01/09/2018
327	22_02_2024	Striezi	3	Trial 3	arnauer	Pa	right	Wo	Wo	left	1.116667	23.2	Wo_Pa	NA	solidity	R	untrained	male	01_09_2018	65	cdl_body_size_solidity_22_02_2024_LA_Striezi_solidity							22/02/2024	01/09/2018
328	22_02_2024	Striezi	4	Trial 4	arnauer	Pa	left	Wo	Wo	right	1.416667	22.133333	Pa_Wo	NA	solidity	R	untrained	male	01_09_2018	65	cdl_body_size_solidity_22_02_2024_LA_Striezi_solidity							22/02/2024	01/09/2018
329	22_02_2024	Striezi	5	Trial 5	arnauer	Pa	right	Wo	Wo	left	1.466667	59.683333	Wo_Pa	NA	solidity	L	untrained	male	01_09_2018	65	cdl_body_size_solidity_22_02_2024_LA_Striezi_solidity							22/02/2024	01/09/2018
330	22_02_2024	Striezi	6	Trial 6	arnauer	Pl	right	Pl	Pl	right	1.3	5.566667	Wo_Pl	NA	solidity	R	untrained	male	01_09_2018	65	cdl_body_size_solidity_22_02_2024_LA_Striezi_solidity							22/02/2024	01/09/2018
331	22_02_2024	Striezi	7	Trial 7	arnauer	Pl	right	Pl	Pl	right	1.383333	5.6	Pa_Pl	NA	solidity	R	untrained	male	01_09_2018	65	cdl_body_size_solidity_22_02_2024_LA_Striezi_solidity							22/02/2024	01/09/2018
332	22_02_2024	Striezi	8	Trial 8	arnauer	Pa	right	Pa	Pa	right	1.2	14.166666	Wo_Pa	NA	solidity	R	untrained	male	01_09_2018	65	cdl_body_size_solidity_22_02_2024_LA_Striezi_solidity							22/02/2024	01/09/2018
333	22_02_2024	Striezi	9	Trial 9	arnauer	Pl	left	Pl	Pl	left	1.383333	5.333333	Pl_Wo	NA	solidity	L	untrained	male	01_09_2018	65	cdl_body_size_solidity_22_02_2024_LA_Striezi_solidity							22/02/2024	01/09/2018
334	22_02_2024	Striezi	10	Trial 10	arnauer	Pa	left	Pa	Pa	left	1.366667	5.783333	Pa_Wo	NA	solidity	L	untrained	male	01_09_2018	65	cdl_body_size_solidity_22_02_2024_LA_Striezi_solidity							22/02/2024	01/09/2018
335	22_02_2024	Striezi	11	Trial 11	arnauer	Pl	right	Pl	Pl	right	1.316666	5.6	Wo_Pl	NA	solidity	R	untrained	male	01_09_2018	65	cdl_body_size_solidity_22_02_2024_LA_Striezi_solidity							22/02/2024	01/09/2018
336	22_02_2024	Striezi	12	Trial 12	arnauer	Pl	left	Pl	Pl	left	1.483333	5.55	Pl_Wo	NA	solidity	R	untrained	male	01_09_2018	65	cdl_body_size_solidity_22_02_2024_LA_Striezi_solidity							22/02/2024	01/09/2018
337	22_02_2024	Striezi	13	Trial 13	arnauer	Pa	left	Pa	Pa	left	0.783334	4.4	Pa_Pl	NA	solidity	R	untrained	male	01_09_2018	65	cdl_body_size_solidity_22_02_2024_LA_Striezi_solidity							22/02/2024	01/09/2018
338	22_02_2024	Striezi	14	Trial 14	arnauer	Pl	left	Pl	Pl	left	0.766666	3.449997	Pl_Pa	NA	solidity	R	untrained	male	01_09_2018	65	cdl_body_size_solidity_22_02_2024_LA_Striezi_solidity							22/02/2024	01/09/2018
339	22_02_2024	Striezi	15	Trial 15	arnauer	Pa	left	Pa	Pa	left	1.749999	8.133327	Pa_Wo	NA	solidity	L	untrained	male	01_09_2018	65	cdl_body_size_solidity_22_02_2024_LA_Striezi_solidity							22/02/2024	01/09/2018
340	22_02_2024	Striezi	16	Trial 16	arnauer	Pl	left	Pl	Pl	left	0.866666	5.299996	Pl_Pa	NA	solidity	L	untrained	male	01_09_2018	65	cdl_body_size_solidity_22_02_2024_LA_Striezi_solidity							22/02/2024	01/09/2018
341	22_02_2024	Striezi	17	Trial 17	arnauer	Pl	left	Pl	Pl	left	0.749999	4.28333	Pl_Pa	NA	solidity	L	untrained	male	01_09_2018	65	cdl_body_size_solidity_22_02_2024_LA_Striezi_solidity							22/02/2024	01/09/2018
342	22_02_2024	Striezi	18	Trial 18	arnauer	Pl	right	Wo	Wo	left	0.966666	29.58331	Wo_Pl	NA	solidity	L	untrained	male	01_09_2018	65	cdl_body_size_solidity_22_02_2024_LA_Striezi_solidity							22/02/2024	01/09/2018
343	24_02_2024	Samba2	1	Trial 1	arnauer	HM	right	HS	HM	left	1.25	9.56666	HS_HM	7	size_shape	R	untrained	male	06_06_2017	80	cdl_body_size_solidity_24_02_2024_LA_Samba2_size_shape	mistake: owner used entrance door R (right) instead of L (left)						24/02/2024	06/06/2017
344	24_02_2024	Samba2	2	Trial 2	arnauer	VM	left	VM	VM	left	1.2833	3.1666	VM_VL	8	size_shape	R	untrained	male	06_06_2017	80	cdl_body_size_solidity_24_02_2024_LA_Samba2_size_shape	mistake: owner used entrance door R (right) instead of L (left)						24/02/2024	06/06/2017
345	24_02_2024	Samba2	3	Trial 3	arnauer	VM	right	HS	VM	left	1.25	8.7833	HS_VM	NA	size_shape	R	untrained	male	06_06_2017	80	cdl_body_size_solidity_24_02_2024_LA_Samba2_size_shape	not sure if attempt was already at HS or VM						24/02/2024	06/06/2017
346	24_02_2024	Samba2	4	Trial 4	arnauer	VL	left	VL	VL	left	1.3	2.9667	VL_CM	NA	size_shape	R	untrained	male	06_06_2017	80	cdl_body_size_solidity_24_02_2024_LA_Samba2_size_shape	mistake: owner used entrance door R (right) instead of L (left)						24/02/2024	06/06/2017
347	24_02_2024	Samba2	5	Trial 5	arnauer	HL	right	CM	HL	left	1.4333	5.25	CM_HL	NA	size_shape	L	untrained	male	06_06_2017	80	cdl_body_size_solidity_24_02_2024_LA_Samba2_size_shape							24/02/2024	06/06/2017
348	24_02_2024	Samba2	6	Trial 6	arnauer	VL	left	VL	VL	left	1.3	3.0167	VL_HS	NA	size_shape	R	untrained	male	06_06_2017	80	cdl_body_size_solidity_24_02_2024_LA_Samba2_size_shape							24/02/2024	06/06/2017
349	24_02_2024	Samba2	7	Trial 7	arnauer	VM	right	VS	VS	left	1.35	6.85	VS_VM	10	size_shape	L	untrained	male	06_06_2017	80	cdl_body_size_solidity_24_02_2024_LA_Samba2_size_shape							24/02/2024	06/06/2017
350	24_02_2024	Samba2	8	Trial 8	arnauer	VM	left	VM	VM	left	1.3833	3.2667	VM_HM	2	size_shape	R	untrained	male	06_06_2017	80	cdl_body_size_solidity_24_02_2024_LA_Samba2_size_shape							24/02/2024	06/06/2017
351	24_02_2024	Samba2	9	Trial 9	arnauer	HL	left	HL	HL	left	1.3	3.1666	HL_VL	1	size_shape	R	untrained	male	06_06_2017	80	cdl_body_size_solidity_24_02_2024_LA_Samba2_size_shape							24/02/2024	06/06/2017
352	24_02_2024	Samba2	10	Trial 10	arnauer	VL	right	VL	VL	right	2.1166	4.2333	HM_VL	NA	size_shape	R	untrained	male	06_06_2017	80	cdl_body_size_solidity_24_02_2024_LA_Samba2_size_shape							24/02/2024	06/06/2017
353	24_02_2024	Samba2	11	Trial 11	arnauer	HL	right	HL	HL	right	1.8	5.2	CL_HL	3	size_shape	R	untrained	male	06_06_2017	80	cdl_body_size_solidity_24_02_2024_LA_Samba2_size_shape							24/02/2024	06/06/2017
354	24_02_2024	Samba2	12	Trial 12	arnauer	VL	left	VL	VL	left	1.6	3.4666	VL_VS	9	size_shape	L	untrained	male	06_06_2017	80	cdl_body_size_solidity_24_02_2024_LA_Samba2_size_shape							24/02/2024	06/06/2017
355	24_02_2024	Samba2	13	Trial 13	arnauer	HM	right	HM	HM	right	1.517	7.967	VS_HM	NA	size_shape	R	untrained	male	06_06_2017	80	cdl_body_size_solidity_24_02_2024_LA_Samba2_size_shape							24/02/2024	06/06/2017
356	24_02_2024	Samba2	14	Trial 14	arnauer	VL	left	VL	VL	left	1.75	5.067	VL_CL	4	size_shape	L	untrained	male	06_06_2017	80	cdl_body_size_solidity_24_02_2024_LA_Samba2_size_shape							24/02/2024	06/06/2017
357	24_02_2024	Samba2	15	Trial 15	arnauer	HL	left	HL	HL	left	1.2	3.25	HL_VS	NA	size_shape	R	untrained	male	06_06_2017	80	cdl_body_size_solidity_24_02_2024_LA_Samba2_size_shape							24/02/2024	06/06/2017
358	24_02_2024	Samba2	16	Trial 16	arnauer	HL	left	HL	HL	left	1.283	3.516	HL_VM	NA	size_shape	L	untrained	male	06_06_2017	80	cdl_body_size_solidity_24_02_2024_LA_Samba2_size_shape							24/02/2024	06/06/2017
359	24_02_2024	Samba2	17	Trial 17	arnauer	HM	left	HM	HM	left	1.316	4.016	HM_HL	5	size_shape	L	untrained	male	06_06_2017	80	cdl_body_size_solidity_24_02_2024_LA_Samba2_size_shape							24/02/2024	06/06/2017
360	24_02_2024	Samba2	18	Trial 18	arnauer	HL	left	HL	HL	left	1.267	3.267	HL_HS	6	size_shape	R	untrained	male	06_06_2017	80	cdl_body_size_solidity_24_02_2024_LA_Samba2_size_shape							24/02/2024	06/06/2017
361	24_02_2024	Angy	1	Trial 1	arnauer	VM	right	VM	VM	right	1.15	3.816665	VL_VM	8	size_shape	R	untrained	female	01_01_2018	73	cdl_body_size_solidity_24_02_2024_LA_Angy_size_shape							24/02/2024	01/01/2018
362	24_02_2024	Angy	2	Trial 2	arnauer	VM	left	HS	HS	right	0.95	7.949998	VM_HS	NA	size_shape	L	untrained	female	01_01_2018	73	cdl_body_size_solidity_24_02_2024_LA_Angy_size_shape							24/02/2024	01/01/2018
363	24_02_2024	Angy	3	Trial 3	arnauer	VL	right	VL	VL	right	1.316666	3.749999	VS_VL	9	size_shape	L	untrained	female	01_01_2018	73	cdl_body_size_solidity_24_02_2024_LA_Angy_size_shape							24/02/2024	01/01/2018
364	24_02_2024	Angy	4	Trial 4	arnauer	HL	left	HL	HL	left	1.799999	4.066665	HL_VS	NA	size_shape	L	untrained	female	01_01_2018	73	cdl_body_size_solidity_24_02_2024_LA_Angy_size_shape							24/02/2024	01/01/2018
365	24_02_2024	Angy	5	Trial 5	arnauer	HM	right	HM	HM	right	1.216666	3.883332	HL_HM	5	size_shape	R	untrained	female	01_01_2018	73	cdl_body_size_solidity_24_02_2024_LA_Angy_size_shape							24/02/2024	01/01/2018
366	24_02_2024	Angy	6	Trial 6	arnauer	HL	right	HL	HL	right	1.416666	3.916665	CM_HL	NA	size_shape	R	untrained	female	01_01_2018	73	cdl_body_size_solidity_24_02_2024_LA_Angy_size_shape							24/02/2024	01/01/2018
367	24_02_2024	Angy	7	Trial 7	arnauer	VM	left	VS	VM	right	1.383333	5.749998	VM_VS	10	size_shape	R	untrained	female	01_01_2018	73	cdl_body_size_solidity_24_02_2024_LA_Angy_size_shape							24/02/2024	01/01/2018
368	24_02_2024	Angy	8	Trial 8	arnauer	VL	right	VL	VL	right	1.733333	4.616665	HM_VL	NA	size_shape	R	untrained	female	01_01_2018	73	cdl_body_size_solidity_24_02_2024_LA_Angy_size_shape							24/02/2024	01/01/2018
369	24_02_2024	Angy	9	Trial 9	arnauer	VL	left	HS	VL	right	1.816666	6.383331	VL_HS	NA	size_shape	R	untrained	female	01_01_2018	73	cdl_body_size_solidity_24_02_2024_LA_Angy_size_shape							24/02/2024	01/01/2018
370	24_02_2024	Angy	10	Trial 10	arnauer	HL	right	HL	HL	right	2.366666	4.983332	HS_HL	6	size_shape	L	untrained	female	01_01_2018	73	cdl_body_size_solidity_24_02_2024_LA_Angy_size_shape							24/02/2024	01/01/2018
371	24_02_2024	Angy	11	Trial 11	arnauer	HM	right	HM	HM	right	1.566666	4.199998	VS_HM	NA	size_shape	R	untrained	female	01_01_2018	73	cdl_body_size_solidity_24_02_2024_LA_Angy_size_shape							24/02/2024	01/01/2018
372	24_02_2024	Angy	12	Trial 12	arnauer	HL	right	HL	HL	right	2.05	5.916665	VM_HL	NA	size_shape	L	untrained	female	01_01_2018	73	cdl_body_size_solidity_24_02_2024_LA_Angy_size_shape							24/02/2024	01/01/2018
373	24_02_2024	Angy	13	Trial 13	arnauer	HM	right	HM	HM	right	3.516665	6.866664	HS_HM	7	size_shape	L	untrained	female	01_01_2018	73	cdl_body_size_solidity_24_02_2024_LA_Angy_size_shape							24/02/2024	01/01/2018
374	24_02_2024	Angy	14	Trial 14	arnauer	VL	left	VL	VL	left	2.533333	5.366665	VL_CM	NA	size_shape	R	untrained	female	01_01_2018	73	cdl_body_size_solidity_24_02_2024_LA_Angy_size_shape							24/02/2024	01/01/2018
375	24_02_2024	Angy	15	Trial 15	arnauer	VL	left	VL	VL	left	2.183332	5.049998	VL_CL	4	size_shape	R	untrained	female	01_01_2018	73	cdl_body_size_solidity_24_02_2024_LA_Angy_size_shape							24/02/2024	01/01/2018
376	24_02_2024	Angy	16	Trial 16	arnauer	HL	left	HL	HL	left	2.916666	8.549997	HL_VL	1	size_shape	L	untrained	female	01_01_2018	73	cdl_body_size_solidity_24_02_2024_LA_Angy_size_shape							24/02/2024	01/01/2018
377	24_02_2024	Angy	17	Trial 17	arnauer	HL	right	HL	HL	right	2.033333	13.566662	CL_HL	3	size_shape	L	untrained	female	01_01_2018	73	cdl_body_size_solidity_24_02_2024_LA_Angy_size_shape							24/02/2024	01/01/2018
378	24_02_2024	Angy	18	Trial 18	arnauer	VM	right	VM	VM	right	1.766666	5.633332	HM_VM	2	size_shape	L	untrained	female	01_01_2018	73	cdl_body_size_solidity_24_02_2024_LA_Angy_size_shape							24/02/2024	01/01/2018
379	26_02_2024	Okami	1	Trial 1	arnauer	Pa	left	Wo	Pa	right	1.833333	39.5	Pa_Wo	NA	solidity	L	untrained	female	19_02_2022	24	cdl_body_size_solidity_26_02_2024_LA_Okami_solidity							26/02/2024	19/02/2022
380	26_02_2024	Okami	2	Trial 2	arnauer	Pl	left	Pl	Pl	left	1.05	8.216667	Pl_Wo	NA	solidity	L	untrained	female	19_02_2022	24	cdl_body_size_solidity_26_02_2024_LA_Okami_solidity							26/02/2024	19/02/2022
381	26_02_2024	Okami	3	Trial 3	arnauer	Pl	right	Pl	Pl	right	1.05	9.55	Wo_Pl	NA	solidity	R	untrained	female	19_02_2022	24	cdl_body_size_solidity_26_02_2024_LA_Okami_solidity							26/02/2024	19/02/2022
382	26_02_2024	Okami	4	Trial 4	arnauer	Pl	left	Pa	Pl	right	1.333333	5.866667	Pl_Pa	NA	solidity	L	untrained	female	19_02_2022	24	cdl_body_size_solidity_26_02_2024_LA_Okami_solidity							26/02/2024	19/02/2022
383	26_02_2024	Okami	5	Trial 5	arnauer	Pl	left	Pa	Pa	right	1.35	15.516667	Pl_Pa	NA	solidity	R	untrained	female	19_02_2022	24	cdl_body_size_solidity_26_02_2024_LA_Okami_solidity							26/02/2024	19/02/2022
384	26_02_2024	Okami	6	Trial 6	arnauer	Pl	left	Pa	Pa	right	1.283333	14.166667	Pl_Pa	NA	solidity	R	untrained	female	19_02_2022	24	cdl_body_size_solidity_26_02_2024_LA_Okami_solidity							26/02/2024	19/02/2022
385	26_02_2024	Okami	7	Trial 7	arnauer	Pa	left	Wo	Pa	right	1.25	7.016667	Pa_Wo	NA	solidity	L	untrained	female	19_02_2022	24	cdl_body_size_solidity_26_02_2024_LA_Okami_solidity							26/02/2024	19/02/2022
386	26_02_2024	Okami	8	Trial 8	arnauer	Pl	right	Pl	Pl	right	1.066667	3.966667	Wo_Pl	NA	solidity	R	untrained	female	19_02_2022	24	cdl_body_size_solidity_26_02_2024_LA_Okami_solidity							26/02/2024	19/02/2022
387	26_02_2024	Okami	9	Trial 9	arnauer	Pa	right	Pa	Wo	right	1.266667	35.816667	Wo_Pa	NA	solidity	R	untrained	female	19_02_2022	24	cdl_body_size_solidity_26_02_2024_LA_Okami_solidity							26/02/2024	19/02/2022
388	26_02_2024	Okami	10	Trial 10	arnauer	Pa	left	Pl	Pa	right	1.266667	8.566667	Pa_Pl	NA	solidity	R	untrained	female	19_02_2022	24	cdl_body_size_solidity_26_02_2024_LA_Okami_solidity	not sure if attempt was Pa or Pl NA> Pl moved but I think not on purpose						26/02/2024	19/02/2022
389	26_02_2024	Okami	11	Trial 11	arnauer	Pl	left	Pl	Pl	left	2.8	5.566667	Pl_Wo	NA	solidity	L	untrained	female	19_02_2022	24	cdl_body_size_solidity_26_02_2024_LA_Okami_solidity							26/02/2024	19/02/2022
390	26_02_2024	Okami	12	Trial 12	arnauer	Pl	right	Pl	Pl	right	1.3	4.25	Wo_Pl	NA	solidity	R	untrained	female	19_02_2022	24	cdl_body_size_solidity_26_02_2024_LA_Okami_solidity							26/02/2024	19/02/2022
391	26_02_2024	Okami	13	Trial 13	arnauer	Pa	left	Pa	Pa	left	1.216667	6.9	Pa_Wo	NA	solidity	L	untrained	female	19_02_2022	24	cdl_body_size_solidity_26_02_2024_LA_Okami_solidity							26/02/2024	19/02/2022
392	26_02_2024	Okami	14	Trial 14	arnauer	Pl	right	Pl	Pl	right	1.35	5.016667	Pa_Pl	NA	solidity	L	untrained	female	19_02_2022	24	cdl_body_size_solidity_26_02_2024_LA_Okami_solidity							26/02/2024	19/02/2022
393	26_02_2024	Okami	15	Trial 15	arnauer	Pa	right	Pa	Wo	right	1.783333	26.9	Wo_Pa	NA	solidity	L	untrained	female	19_02_2022	24	cdl_body_size_solidity_26_02_2024_LA_Okami_solidity	attempt? touched Wo by sniffing						26/02/2024	19/02/2022
394	26_02_2024	Okami	16	Trial 16	arnauer	Pl	right	Pl	Pl	right	1.4	4.2	Pa_Pl	NA	solidity	L	untrained	female	19_02_2022	24	cdl_body_size_solidity_26_02_2024_LA_Okami_solidity							26/02/2024	19/02/2022
395	26_02_2024	Okami	17	Trial 17	arnauer	Pl	left	Wo	Wo	right	1.766666	8.833333	Pl_Wo	NA	solidity	R	untrained	female	19_02_2022	24	cdl_body_size_solidity_26_02_2024_LA_Okami_solidity							26/02/2024	19/02/2022
396	26_02_2024	Okami	18	Trial 18	arnauer	Pa	right	Pa	Pa	right	1.533333	7.416667	Wo_Pa	NA	solidity	R	untrained	female	19_02_2022	24	cdl_body_size_solidity_26_02_2024_LA_Okami_solidity							26/02/2024	19/02/2022
397	27_02_2024	Curly	1	Trial 1	arnauer	VL	right	VL	VL	right	5.249997	8.633328	CL_VL	4	size_shape	L	trained	male	02_04_2015	106	cdl_body_size_solidity_27_02_2024_LA_Curly_size_shape							27/02/2024	02/04/2015
398	27_02_2024	Curly	2	Trial 2	arnauer	HM	right	HM	HM	right	1.366666	3.849998	VM_HM	2	size_shape	R	trained	male	02_04_2015	106	cdl_body_size_solidity_27_02_2024_LA_Curly_size_shape							27/02/2024	02/04/2015
399	27_02_2024	Curly	3	Trial 3	arnauer	CM	right	CM	CM	right	1.783332	6.999996	VL_CM	NA	size_shape	R	trained	male	02_04_2015	106	cdl_body_size_solidity_27_02_2024_LA_Curly_size_shape							27/02/2024	02/04/2015
400	27_02_2024	Curly	4	Trial 4	arnauer	HM	left	HM	HM	left	1.299999	4.549997	HM_HL	5	size_shape	R	trained	male	02_04_2015	106	cdl_body_size_solidity_27_02_2024_LA_Curly_size_shape							27/02/2024	02/04/2015
401	27_02_2024	Curly	5	Trial 5	arnauer	HL	right	HL	HL	right	1.899999	4.683331	CM_HL	NA	size_shape	R	trained	male	02_04_2015	106	cdl_body_size_solidity_27_02_2024_LA_Curly_size_shape							27/02/2024	02/04/2015
402	27_02_2024	Curly	6	Trial 6	arnauer	VL	left	VS	VS	right	1.449999	13.983325	VL_VS	9	size_shape	L	trained	male	02_04_2015	106	cdl_body_size_solidity_27_02_2024_LA_Curly_size_shape							27/02/2024	02/04/2015
403	27_02_2024	Curly	7	Trial 7	arnauer	VL	right	HS	VL	left	1.766666	4.999997	HS_VL	NA	size_shape	R	trained	male	02_04_2015	106	cdl_body_size_solidity_27_02_2024_LA_Curly_size_shape							27/02/2024	02/04/2015
404	27_02_2024	Curly	8	Trial 8	arnauer	VM	right	VM	VM	right	1.416666	3.849998	HS_VM	NA	size_shape	L	trained	male	02_04_2015	106	cdl_body_size_solidity_27_02_2024_LA_Curly_size_shape							27/02/2024	02/04/2015
405	27_02_2024	Curly	9	Trial 9	arnauer	VM	left	VM	VM	left	17.433323	19.999988	VM_HL	NA	size_shape	R	trained	male	02_04_2015	106	cdl_body_size_solidity_27_02_2024_LA_Curly_size_shape							27/02/2024	02/04/2015
406	27_02_2024	Curly	10	Trial 10	arnauer	HL	left	HL	HL	left	1.333332	3.399998	HL_VL	1	size_shape	R	trained	male	02_04_2015	106	cdl_body_size_solidity_27_02_2024_LA_Curly_size_shape							27/02/2024	02/04/2015
407	27_02_2024	Curly	11	Trial 11	arnauer	VL	right	VL	VL	right	1.383332	3.649996	VM_VL	8	size_shape	R	trained	male	02_04_2015	106	cdl_body_size_solidity_27_02_2024_LA_Curly_size_shape							27/02/2024	02/04/2015
408	27_02_2024	Curly	12	Trial 12	arnauer	HL	right	VS	HL	left	1.316665	4.733328	VS_HL	NA	size_shape	R	trained	male	02_04_2015	106	cdl_body_size_solidity_27_02_2024_LA_Curly_size_shape							27/02/2024	02/04/2015
409	27_02_2024	Curly	13	Trial 13	arnauer	HL	left	HL	HL	left	1.249998	4.249995	HL_CL	3	size_shape	L	trained	male	02_04_2015	106	cdl_body_size_solidity_27_02_2024_LA_Curly_size_shape							27/02/2024	02/04/2015
410	27_02_2024	Curly	14	Trial 14	arnauer	VM	right	VM	VM	right	1.416665	4.349995	VS_VM	10	size_shape	L	trained	male	02_04_2015	106	cdl_body_size_solidity_27_02_2024_LA_Curly_size_shape							27/02/2024	02/04/2015
411	27_02_2024	Curly	15	Trial 15	arnauer	VL	left	HM	HM	right	6.716658	18.549977	VL_HM	NA	size_shape	L	trained	male	02_04_2015	106	cdl_body_size_solidity_27_02_2024_LA_Curly_size_shape							27/02/2024	02/04/2015
412	27_02_2024	Curly	16	Trial 16	arnauer	HM	left	HM	HM	left	2.999996	6.466659	HM_VS	NA	size_shape	L	trained	male	02_04_2015	106	cdl_body_size_solidity_27_02_2024_LA_Curly_size_shape							27/02/2024	02/04/2015
413	27_02_2024	Curly	17	Trial 17	arnauer	HL	left	HL	HL	left	1.583331	3.883329	HL_HS	6	size_shape	L	trained	male	02_04_2015	106	cdl_body_size_solidity_27_02_2024_LA_Curly_size_shape							27/02/2024	02/04/2015
414	27_02_2024	Curly	18	Trial 18	arnauer	HM	left	HM	HM	left	1.249998	3.599995	HM_HS	7	size_shape	L	trained	male	02_04_2015	106	cdl_body_size_solidity_27_02_2024_LA_Curly_size_shape							27/02/2024	02/04/2015
415	28_02_2024	Hailey	1	Trial 1	arnauer	VL	left	VL	VL	left	1.516667	4.566667	VL_VS	9	size_shape	L	trained	female	20_09_2012	137	cdl_body_size_solidity_28_02_2024_LA_Hailey_size_shape							28/02/2024	20/09/2012
416	28_02_2024	Hailey	2	Trial 2	arnauer	VL	right	HS	VL	left	1.333333	7.3	HS_VL	NA	size_shape	R	trained	female	20_09_2012	137	cdl_body_size_solidity_28_02_2024_LA_Hailey_size_shape							28/02/2024	20/09/2012
417	28_02_2024	Hailey	3	Trial 3	arnauer	HL	left	CM	HL	right	1.366667	7.1	HL_CM	NA	size_shape	R	trained	female	20_09_2012	137	cdl_body_size_solidity_28_02_2024_LA_Hailey_size_shape							28/02/2024	20/09/2012
418	28_02_2024	Hailey	4	Trial 4	arnauer	CL	right	CL	CL	right	1.283333	5.383333	VL_CL	4	size_shape	L	trained	female	20_09_2012	137	cdl_body_size_solidity_28_02_2024_LA_Hailey_size_shape							28/02/2024	20/09/2012
419	28_02_2024	Hailey	5	Trial 5	arnauer	HM	right	HM	HM	right	1.25	6.766667	HS_HM	7	size_shape	L	trained	female	20_09_2012	137	cdl_body_size_solidity_28_02_2024_LA_Hailey_size_shape							28/02/2024	20/09/2012
420	28_02_2024	Hailey	6	Trial 6	arnauer	HL	right	HL	HL	right	1.533333	5.083333	VS_HL	NA	size_shape	R	trained	female	20_09_2012	137	cdl_body_size_solidity_28_02_2024_LA_Hailey_size_shape							28/02/2024	20/09/2012
421	28_02_2024	Hailey	7	Trial 7	arnauer	VL	right	CM	VL	left	2.666667	7.983333	CM_VL	NA	size_shape	R	trained	female	20_09_2012	137	cdl_body_size_solidity_28_02_2024_LA_Hailey_size_shape							28/02/2024	20/09/2012
422	28_02_2024	Hailey	8	Trial 8	arnauer	HM	left	HM	HM	left	1.416667	16.533333	HM_VS	NA	size_shape	L	trained	female	20_09_2012	137	cdl_body_size_solidity_28_02_2024_LA_Hailey_size_shape							28/02/2024	20/09/2012
423	28_02_2024	Hailey	9	Trial 9	arnauer	HM	right	HM	HM	right	1.283333	5.266667	VL_HM	NA	size_shape	R	trained	female	20_09_2012	137	cdl_body_size_solidity_28_02_2024_LA_Hailey_size_shape							28/02/2024	20/09/2012
424	28_02_2024	Hailey	10	Trial 10	arnauer	VM	left	HS	HS	right	1.583334	9.433334	VM_HS	NA	size_shape	R	trained	female	20_09_2012	137	cdl_body_size_solidity_28_02_2024_LA_Hailey_size_shape							28/02/2024	20/09/2012
425	28_02_2024	Hailey	11	Trial 11	arnauer	HL	right	HL	HL	right	1.583333	4.8	CL_HL	3	size_shape	L	trained	female	20_09_2012	137	cdl_body_size_solidity_28_02_2024_LA_Hailey_size_shape							28/02/2024	20/09/2012
426	28_02_2024	Hailey	12	Trial 12	arnauer	VM	right	VS	VS	left	1.483334	9.266667	VS_VM	10	size_shape	L	trained	female	20_09_2012	137	cdl_body_size_solidity_28_02_2024_LA_Hailey_size_shape							28/02/2024	20/09/2012
427	28_02_2024	Hailey	13	Trial 13	arnauer	HL	left	HL	HL	left	1.45	4.25	HL_HS	6	size_shape	R	trained	female	20_09_2012	137	cdl_body_size_solidity_28_02_2024_LA_Hailey_size_shape							28/02/2024	20/09/2012
428	28_02_2024	Hailey	14	Trial 14	arnauer	VM	right	VM	VM	right	1.633334	5.133334	HL_VM	NA	size_shape	L	trained	female	20_09_2012	137	cdl_body_size_solidity_28_02_2024_LA_Hailey_size_shape							28/02/2024	20/09/2012
429	28_02_2024	Hailey	15	Trial 15	arnauer	HL	right	HL	HL	right	1.366666	4.166666	HM_HL	5	size_shape	R	trained	female	20_09_2012	137	cdl_body_size_solidity_28_02_2024_LA_Hailey_size_shape							28/02/2024	20/09/2012
430	28_02_2024	Hailey	16	Trial 16	arnauer	VL	left	VL	VL	left	2.033333	5.566666	VL_VM	8	size_shape	L	trained	female	20_09_2012	137	cdl_body_size_solidity_28_02_2024_LA_Hailey_size_shape							28/02/2024	20/09/2012
431	28_02_2024	Hailey	17	Trial 17	arnauer	VL	right	VL	VL	right	1.35	4.2	HL_VL	1	size_shape	R	trained	female	20_09_2012	137	cdl_body_size_solidity_28_02_2024_LA_Hailey_size_shape							28/02/2024	20/09/2012
432	28_02_2024	Hailey	18	Trial 18	arnauer	VM	left	HM	HM	right	1.383333	9.666666	VM_HM	2	size_shape	L	trained	female	20_09_2012	137	cdl_body_size_solidity_28_02_2024_LA_Hailey_size_shape							28/02/2024	20/09/2012
433	28_02_2024	Amy22	1	Trial 1	arnauer	HL	left	HL	HL	left	0.983333	3.383331	HL_VM	NA	size_shape	L	trained	female	12_05_2016	93	cdl_body_size_solidity_28_02_2024_LA_Amy22_size_shape							28/02/2024	12/05/2016
434	28_02_2024	Amy22	2	Trial 2	arnauer	HM	left	HM	HM	left	0.85	3.216665	HM_VL	NA	size_shape	L	trained	female	12_05_2016	93	cdl_body_size_solidity_28_02_2024_LA_Amy22_size_shape							28/02/2024	12/05/2016
435	28_02_2024	Amy22	3	Trial 3	arnauer	HL	left	HL	HL	left	0.916666	3.066665	HL_HM	5	size_shape	L	trained	female	12_05_2016	93	cdl_body_size_solidity_28_02_2024_LA_Amy22_size_shape							28/02/2024	12/05/2016
436	28_02_2024	Amy22	4	Trial 4	arnauer	VL	right	VL	VL	right	1.066666	14.999991	CL_VL	4	size_shape	L	trained	female	12_05_2016	93	cdl_body_size_solidity_28_02_2024_LA_Amy22_size_shape							28/02/2024	12/05/2016
437	28_02_2024	Amy22	5	Trial 5	arnauer	VM	left	HS	VM	right	1.049999	8.083329	VM_HS	NA	size_shape	R	trained	female	12_05_2016	93	cdl_body_size_solidity_28_02_2024_LA_Amy22_size_shape							28/02/2024	12/05/2016
438	28_02_2024	Amy22	6	Trial 6	arnauer	VS	left	VS	VS	left	1.3833	6.4	VS_HL	NA	size_shape	R	trained	female	12_05_2016	93	cdl_body_size_solidity_28_02_2024_LA_Amy22_size_shape	went through VS, opened the door						28/02/2024	12/05/2016
439	28_02_2024	Amy22	7	Trial 7	arnauer	VL	left	VL	VL	left	1.433333	3.799998	VL_HL	1	size_shape	L	trained	female	12_05_2016	93	cdl_body_size_solidity_28_02_2024_LA_Amy22_size_shape							28/02/2024	12/05/2016
440	28_02_2024	Amy22	8	Trial 8	arnauer	VL	right	VL	VL	right	0.983333	3.166665	VS_VL	9	size_shape	R	trained	female	12_05_2016	93	cdl_body_size_solidity_28_02_2024_LA_Amy22_size_shape							28/02/2024	12/05/2016
441	28_02_2024	Amy22	9	Trial 9	arnauer	HM	right	HM	HM	right	1.449999	6.833329	HS_HM	7	size_shape	R	trained	female	12_05_2016	93	cdl_body_size_solidity_28_02_2024_LA_Amy22_size_shape							28/02/2024	12/05/2016
442	28_02_2024	Amy22	10	Trial 10	arnauer	VM	right	VM	VM	right	0.866666	3.466665	HM_VM	2	size_shape	R	trained	female	12_05_2016	93	cdl_body_size_solidity_28_02_2024_LA_Amy22_size_shape							28/02/2024	12/05/2016
443	28_02_2024	Amy22	11	Trial 11	arnauer	VL	left	HS	VL	right	1.1	6.13333	VL_HS	NA	size_shape	L	trained	female	12_05_2016	93	cdl_body_size_solidity_28_02_2024_LA_Amy22_size_shape							28/02/2024	12/05/2016
444	28_02_2024	Amy22	12	Trial 12	arnauer	VM	left	VM	VM	left	1.199999	3.433331	VM_VS	10	size_shape	R	trained	female	12_05_2016	93	cdl_body_size_solidity_28_02_2024_LA_Amy22_size_shape							28/02/2024	12/05/2016
445	28_02_2024	Amy22	13	Trial 13	arnauer	HL	right	HL	HL	right	1.349999	4.33333	HS_HL	6	size_shape	L	trained	female	12_05_2016	93	cdl_body_size_solidity_28_02_2024_LA_Amy22_size_shape							28/02/2024	12/05/2016
446	28_02_2024	Amy22	14	Trial 14	arnauer	HL	left	HL	HL	left	1.133333	3.566665	HL_CL	3	size_shape	L	trained	female	12_05_2016	93	cdl_body_size_solidity_28_02_2024_LA_Amy22_size_shape							28/02/2024	12/05/2016
447	28_02_2024	Amy22	15	Trial 15	arnauer	HM	left	HM	HM	left	1.233333	3.533332	HM_VS	NA	size_shape	R	trained	female	12_05_2016	93	cdl_body_size_solidity_28_02_2024_LA_Amy22_size_shape							28/02/2024	12/05/2016
448	28_02_2024	Amy22	16	Trial 16	arnauer	VL	right	VL	VL	right	1.166666	4.366664	CM_VL	NA	size_shape	R	trained	female	12_05_2016	93	cdl_body_size_solidity_28_02_2024_LA_Amy22_size_shape							28/02/2024	12/05/2016
449	28_02_2024	Amy22	17	Trial 17	arnauer	HL	left	HL	HL	left	1.999999	4.499998	HL_CM	NA	size_shape	R	trained	female	12_05_2016	93	cdl_body_size_solidity_28_02_2024_LA_Amy22_size_shape							28/02/2024	12/05/2016
450	28_02_2024	Amy22	18	Trial 18	arnauer	VM	right	VM	VM	right	1.133333	3.649998	VL_VM	8	size_shape	L	trained	female	12_05_2016	93	cdl_body_size_solidity_28_02_2024_LA_Amy22_size_shape							28/02/2024	12/05/2016
451	01_03_2024	Sixtus	1	Trial 1	arnauer	Pl	right	Wo	Pl	left	2.033333	8.116667	Wo_Pl	NA	solidity	R	untrained	male	30_07_2016	91	cdl_body_size_solidity_01_03_2024_LA_Sixtus_solidity	owner didn't wear sleeping mask because of eye operation NANA> closed eyes during experiment instead						01/03/2024	30/07/2016
452	01_03_2024	Sixtus	2	Trial 2	arnauer	Pl	left	Pl	Pl	left	1.733333	5	Pl_Pa	NA	solidity	R	untrained	male	30_07_2016	91	cdl_body_size_solidity_01_03_2024_LA_Sixtus_solidity	owner didn't wear sleeping mask because of eye operation NANA> closed eyes during experiment instead						01/03/2024	30/07/2016
453	01_03_2024	Sixtus	3	Trial 3	arnauer	Pa	left	Pa	Pa	left	1.683333	6	Pa_Wo	NA	solidity	R	untrained	male	30_07_2016	91	cdl_body_size_solidity_01_03_2024_LA_Sixtus_solidity	owner didn't wear sleeping mask because of eye operation NANA> closed eyes during experiment instead						01/03/2024	30/07/2016
454	01_03_2024	Sixtus	4	Trial 4	arnauer	Pa	right	Pa	Wo	right	1.6	16.133333	Wo_Pa	NA	solidity	L	untrained	male	30_07_2016	91	cdl_body_size_solidity_01_03_2024_LA_Sixtus_solidity	owner didn't wear sleeping mask because of eye operation NANA> closed eyes during experiment instead						01/03/2024	30/07/2016
455	01_03_2024	Sixtus	5	Trial 5	arnauer	Pa	left	Pa	Pa	left	2.033333	6.333333	Pa_Pl	NA	solidity	L	untrained	male	30_07_2016	91	cdl_body_size_solidity_01_03_2024_LA_Sixtus_solidity	owner didn't wear sleeping mask because of eye operation NANA> closed eyes during experiment instead						01/03/2024	30/07/2016
456	01_03_2024	Sixtus	6	Trial 6	arnauer	Pl	left	Pl	Pl	left	1.983333	4.45	Pl_Wo	NA	solidity	L	untrained	male	30_07_2016	91	cdl_body_size_solidity_01_03_2024_LA_Sixtus_solidity	owner didn't wear sleeping mask because of eye operation NANA> closed eyes during experiment instead						01/03/2024	30/07/2016
457	01_03_2024	Sixtus	7	Trial 7	arnauer	Pa	left	Pa	Pa	left	2.433333	7.3	Pa_Wo	NA	solidity	R	untrained	male	30_07_2016	91	cdl_body_size_solidity_01_03_2024_LA_Sixtus_solidity	owner didn't wear sleeping mask because of eye operation NANA> closed eyes during experiment instead						01/03/2024	30/07/2016
458	01_03_2024	Sixtus	8	Trial 8	arnauer	Pl	left	Pl	Pl	left	1.933333	4.583333	Pl_Pa	NA	solidity	L	untrained	male	30_07_2016	91	cdl_body_size_solidity_01_03_2024_LA_Sixtus_solidity	owner didn't wear sleeping mask because of eye operation NANA> closed eyes during experiment instead						01/03/2024	30/07/2016
459	01_03_2024	Sixtus	9	Trial 9	arnauer	Pa	left	Pa	Pa	left	1.766667	5.816667	Pa_Pl	NA	solidity	R	untrained	male	30_07_2016	91	cdl_body_size_solidity_01_03_2024_LA_Sixtus_solidity	owner didn't wear sleeping mask because of eye operation NANA> closed eyes during experiment instead						01/03/2024	30/07/2016
460	01_03_2024	Sixtus	10	Trial 10	arnauer	Pl	left	Wo	Pl	right	1.916667	6.683333	Pl_Wo	NA	solidity	L	untrained	male	30_07_2016	91	cdl_body_size_solidity_01_03_2024_LA_Sixtus_solidity	owner didn't wear sleeping mask because of eye operation NANA> closed eyes during experiment instead						01/03/2024	30/07/2016
461	01_03_2024	Sixtus	11	Trial 11	arnauer	Pl	right	Pl	Pl	right	1.566666	4.283333	Pa_Pl	NA	solidity	R	untrained	male	30_07_2016	91	cdl_body_size_solidity_01_03_2024_LA_Sixtus_solidity	owner didn't wear sleeping mask because of eye operation NANA> closed eyes during experiment instead						01/03/2024	30/07/2016
462	01_03_2024	Sixtus	12	Trial 12	arnauer	Pl	right	Pl	Pl	right	3.75	6.366666	Wo_Pl	NA	solidity	L	untrained	male	30_07_2016	91	cdl_body_size_solidity_01_03_2024_LA_Sixtus_solidity	owner didn't wear sleeping mask because of eye operation NANA> closed eyes during experiment instead						01/03/2024	30/07/2016
463	01_03_2024	Sixtus	13	Trial 13	arnauer	Pa	right	Wo	Wo	left	1.7	31.683334	Wo_Pa	NA	solidity	L	untrained	male	30_07_2016	91	cdl_body_size_solidity_01_03_2024_LA_Sixtus_solidity	owner didn't wear sleeping mask because of eye operation NANA> closed eyes during experiment instead						01/03/2024	30/07/2016
464	01_03_2024	Sixtus	14	Trial 14	arnauer	Pa	left	Wo	Wo	right	1.916666	11.883333	Pa_Wo	NA	solidity	R	untrained	male	30_07_2016	91	cdl_body_size_solidity_01_03_2024_LA_Sixtus_solidity	owner didn't wear sleeping mask because of eye operation NANA> closed eyes during experiment instead						01/03/2024	30/07/2016
465	01_03_2024	Sixtus	15	Trial 15	arnauer	Pl	right	Pl	Pl	right	1.916667	4.75	Wo_Pl	NA	solidity	R	untrained	male	30_07_2016	91	cdl_body_size_solidity_01_03_2024_LA_Sixtus_solidity	owner didn't wear sleeping mask because of eye operation NANA> closed eyes during experiment instead						01/03/2024	30/07/2016
466	01_03_2024	Sixtus	16	Trial 16	arnauer	Pl	left	Pl	Pl	left	2.016667	4.5	Pl_Pa	NA	solidity	R	untrained	male	30_07_2016	91	cdl_body_size_solidity_01_03_2024_LA_Sixtus_solidity	owner didn't wear sleeping mask because of eye operation NANA> closed eyes during experiment instead						01/03/2024	30/07/2016
467	01_03_2024	Sixtus	17	Trial 17	arnauer	NA	NA	Wo	Wo	left	2.183333	0	Wo_Pa	NA	solidity	L	untrained	male	30_07_2016	91	cdl_body_size_solidity_01_03_2024_LA_Sixtus_solidity	owner didn't wear sleeping mask because of eye operation NANA> closed eyes during experiment instead						01/03/2024	30/07/2016
468	01_03_2024	Sixtus	18	Trial 18	arnauer	Pl	left	Pl	Pl	left	9.466667	12.25	Pl_Wo	NA	solidity	L	untrained	male	30_07_2016	91	cdl_body_size_solidity_01_03_2024_LA_Sixtus_solidity	owner didn't wear sleeping mask because of eye operation NANA> closed eyes during experiment instead						01/03/2024	30/07/2016
469	01_03_2024	Lilly13	1	Trial 1	arnauer	Pl	left	Pa	Pl	right	1.649999	46.549985	Pl_Pa	NA	solidity	L	untrained	female	26_11_2015	99	cdl_body_size_solidity_01_03_2024_LA_Lilly13_solidity							01/03/2024	26/11/2015
470	01_03_2024	Lilly13	2	Trial 2	arnauer	NA	NA	Pa	NA	right	4.716665	0	Wo_Pa	NA	solidity	L	untrained	female	26_11_2015	99	cdl_body_size_solidity_01_03_2024_LA_Lilly13_solidity							01/03/2024	26/11/2015
471	01_03_2024	Lilly13	3	Trial 3	arnauer	Pl	right	Pl	Pl	right	1.766666	6.366665	Pa_Pl	NA	solidity	L	untrained	female	26_11_2015	99	cdl_body_size_solidity_01_03_2024_LA_Lilly13_solidity							01/03/2024	26/11/2015
472	01_03_2024	Lilly13	4	Trial 4	arnauer	Pa	right	Pa	Pa	right	1.599999	18.299994	Wo_Pa	NA	solidity	R	untrained	female	26_11_2015	99	cdl_body_size_solidity_01_03_2024_LA_Lilly13_solidity							01/03/2024	26/11/2015
473	01_03_2024	Lilly13	5	Trial 5	arnauer	Pa	left	Wo	Pa	right	1.699999	41.23332	Pa_Wo	NA	solidity	L	untrained	female	26_11_2015	99	cdl_body_size_solidity_01_03_2024_LA_Lilly13_solidity							01/03/2024	26/11/2015
474	01_03_2024	Lilly13	6	Trial 6	arnauer	Pl	right	Pl	Pl	right	1.583333	4.666665	Wo_Pl	NA	solidity	L	untrained	female	26_11_2015	99	cdl_body_size_solidity_01_03_2024_LA_Lilly13_solidity							01/03/2024	26/11/2015
475	01_03_2024	Lilly13	7	Trial 7	arnauer	Pl	left	Wo	Pl	right	1.466666	9.449997	Pl_Wo	NA	solidity	R	untrained	female	26_11_2015	99	cdl_body_size_solidity_01_03_2024_LA_Lilly13_solidity							01/03/2024	26/11/2015
476	01_03_2024	Lilly13	8	Trial 8	arnauer	Pl	right	Pl	Pl	right	1.999999	4.883331	Wo_Pl	NA	solidity	L	untrained	female	26_11_2015	99	cdl_body_size_solidity_01_03_2024_LA_Lilly13_solidity	did the wrong combination (Wo/Pl instead of Pl/Wo)						01/03/2024	26/11/2015
477	01_03_2024	Lilly13	9	Trial 9	arnauer	Pl	left	Pa	Pl	right	2	8.299998	Pl_Pa	NA	solidity	R	untrained	female	26_11_2015	99	cdl_body_size_solidity_01_03_2024_LA_Lilly13_solidity							01/03/2024	26/11/2015
478	01_03_2024	Lilly13	10	Trial 10	arnauer	Pl	right	Pl	Pl	right	1.816666	4.549998	Wo_Pl	NA	solidity	L	untrained	female	26_11_2015	99	cdl_body_size_solidity_01_03_2024_LA_Lilly13_solidity							01/03/2024	26/11/2015
479	01_03_2024	Lilly13	11	Trial 11	arnauer	Pl	right	Pl	Pl	right	2.033333	4.616666	Pa_Pl	NA	solidity	R	untrained	female	26_11_2015	99	cdl_body_size_solidity_01_03_2024_LA_Lilly13_solidity							01/03/2024	26/11/2015
480	01_03_2024	Lilly13	12	Trial 12	arnauer	Pl	right	Pl	Pl	right	2.116666	5.533331	Wo_Pl	NA	solidity	R	untrained	female	26_11_2015	99	cdl_body_size_solidity_01_03_2024_LA_Lilly13_solidity							01/03/2024	26/11/2015
481	01_03_2024	Lilly13	13	Trial 13	arnauer	Pl	left	Wo	Pl	right	1.35	7.283331	Pl_Wo	NA	solidity	R	untrained	female	26_11_2015	99	cdl_body_size_solidity_01_03_2024_LA_Lilly13_solidity							01/03/2024	26/11/2015
482	01_03_2024	Lilly13	14	Trial 14	arnauer	Pa	left	Pa	Pa	left	2.066666	5.699999	Pa_Wo	NA	solidity	R	untrained	female	26_11_2015	99	cdl_body_size_solidity_01_03_2024_LA_Lilly13_solidity							01/03/2024	26/11/2015
483	01_03_2024	Lilly13	15	Trial 15	arnauer	Pl	right	Pl	Pl	right	2.033333	4.366666	Pa_Pl	NA	solidity	R	untrained	female	26_11_2015	99	cdl_body_size_solidity_01_03_2024_LA_Lilly13_solidity							01/03/2024	26/11/2015
484	01_03_2024	Lilly13	16	Trial 16	arnauer	NA	NA	Wo	Wo	left	1.833333	0	Wo_Pa	NA	solidity	R	untrained	female	26_11_2015	99	cdl_body_size_solidity_01_03_2024_LA_Lilly13_solidity							01/03/2024	26/11/2015
485	01_03_2024	Lilly13	17	Trial 17	arnauer	Pl	left	Pa	Pl	right	1.899999	8.883331	Pl_Pa	NA	solidity	L	untrained	female	26_11_2015	99	cdl_body_size_solidity_01_03_2024_LA_Lilly13_solidity							01/03/2024	26/11/2015
486	01_03_2024	Lilly13	18	Trial 18	arnauer	Pa	left	Wo	Pa	right	2.266666	8.566664	Pa_Wo	NA	solidity	L	untrained	female	26_11_2015	99	cdl_body_size_solidity_01_03_2024_LA_Lilly13_solidity							01/03/2024	26/11/2015
487	02_03_2024	Samba2	1	Trial 1	arnauer	Pl	left	Pl	Pa	left	1.166667	18.9	Pl_Pa	NA	solidity	R	untrained	male	06_06_2017	80	cdl_body_size_solidity_02_03_2024_LA_Samba2_solidity							02/03/2024	06/06/2017
488	02_03_2024	Samba2	2	Trial 2	arnauer	Pl	right	Pl	Pl	right	1.75	4.783333	Pa_Pl	NA	solidity	R	untrained	male	06_06_2017	80	cdl_body_size_solidity_02_03_2024_LA_Samba2_solidity							02/03/2024	06/06/2017
489	02_03_2024	Samba2	3	Trial 3	arnauer	Pa	left	Pa	Pa	left	1.683333	4.8	Pa_Pl	NA	solidity	L	untrained	male	06_06_2017	80	cdl_body_size_solidity_02_03_2024_LA_Samba2_solidity							02/03/2024	06/06/2017
490	02_03_2024	Samba2	4	Trial 4	arnauer	Pl	right	Wo	Pl	left	1.666667	5.083333	Wo_Pl	NA	solidity	R	untrained	male	06_06_2017	80	cdl_body_size_solidity_02_03_2024_LA_Samba2_solidity							02/03/2024	06/06/2017
491	02_03_2024	Samba2	5	Trial 5	arnauer	Pa	left	Pa	Wo	left	1.6	7.5	Pa_Wo	NA	solidity	R	untrained	male	06_06_2017	80	cdl_body_size_solidity_02_03_2024_LA_Samba2_solidity							02/03/2024	06/06/2017
492	02_03_2024	Samba2	6	Trial 6	arnauer	Pl	left	Pl	Pl	left	1.366667	3.816667	Pl_Wo	NA	solidity	L	untrained	male	06_06_2017	80	cdl_body_size_solidity_02_03_2024_LA_Samba2_solidity							02/03/2024	06/06/2017
493	02_03_2024	Samba2	7	Trial 7	arnauer	Pl	left	Pl	Pl	left	1.266667	3.416667	Pl_Pa	NA	solidity	L	untrained	male	06_06_2017	80	cdl_body_size_solidity_02_03_2024_LA_Samba2_solidity							02/03/2024	06/06/2017
494	02_03_2024	Samba2	8	Trial 8	arnauer	Pl	right	Wo	Wo	left	1.266667	5.466667	Wo_Pl	NA	solidity	L	untrained	male	06_06_2017	80	cdl_body_size_solidity_02_03_2024_LA_Samba2_solidity							02/03/2024	06/06/2017
495	02_03_2024	Samba2	9	Trial 9	arnauer	Pa	right	Wo	Pa	left	1.5	10.233333	Wo_Pa	NA	solidity	L	untrained	male	06_06_2017	80	cdl_body_size_solidity_02_03_2024_LA_Samba2_solidity							02/03/2024	06/06/2017
496	02_03_2024	Samba2	10	Trial 10	arnauer	Pa	left	Pa	Pa	left	1.433333	3.9	Pa_Wo	NA	solidity	R	untrained	male	06_06_2017	80	cdl_body_size_solidity_02_03_2024_LA_Samba2_solidity							02/03/2024	06/06/2017
497	02_03_2024	Samba2	11	Trial 11	arnauer	Pl	left	Pl	Pl	left	1.316667	3.566667	Pl_Wo	NA	solidity	L	untrained	male	06_06_2017	80	cdl_body_size_solidity_02_03_2024_LA_Samba2_solidity							02/03/2024	06/06/2017
498	02_03_2024	Samba2	12	Trial 12	arnauer	Pl	left	Pl	Pl	left	1.566666	3.8	Pl_Pa	NA	solidity	L	untrained	male	06_06_2017	80	cdl_body_size_solidity_02_03_2024_LA_Samba2_solidity							02/03/2024	06/06/2017
499	02_03_2024	Samba2	13	Trial 13	arnauer	Pl	left	Pl	Pl	left	1.5	3.5	Pl_Wo	NA	solidity	R	untrained	male	06_06_2017	80	cdl_body_size_solidity_02_03_2024_LA_Samba2_solidity							02/03/2024	06/06/2017
500	02_03_2024	Samba2	14	Trial 14	arnauer	Pa	left	Pa	Pa	left	1.216667	3.45	Pa_Wo	NA	solidity	R	untrained	male	06_06_2017	80	cdl_body_size_solidity_02_03_2024_LA_Samba2_solidity							02/03/2024	06/06/2017
501	02_03_2024	Samba2	15	Trial 15	arnauer	Pl	left	Wo	Wo	left	1.416666	5.716666	Wo_Pl	NA	solidity	L	untrained	male	06_06_2017	80	cdl_body_size_solidity_02_03_2024_LA_Samba2_solidity							02/03/2024	06/06/2017
502	02_03_2024	Samba2	16	Trial 16	arnauer	NA	NA	Wo	Pa	left	1.333333	0	Wo_Pa	NA	solidity	R	untrained	male	06_06_2017	80	cdl_body_size_solidity_02_03_2024_LA_Samba2_solidity	not visible if Wo has been touched or not						02/03/2024	06/06/2017
503	02_03_2024	Samba2	17	Trial 17	arnauer	Pa	left	Pa	Pa	left	1.7	4.333334	Pa_Pl	NA	solidity	R	untrained	male	06_06_2017	80	cdl_body_size_solidity_02_03_2024_LA_Samba2_solidity							02/03/2024	06/06/2017
504	02_03_2024	Samba2	18	Trial 18	arnauer	NA	NA	Wo	Pa	left	1.066667	0	Wo_Pa	NA	solidity	L	untrained	male	06_06_2017	80	cdl_body_size_solidity_02_03_2024_LA_Samba2_solidity	not visible if Wo has been touched or not						02/03/2024	06/06/2017
505	04_03_2024	Lotte6	1	Trial 1	arnauer	HL	left	HL	HL	left	0.833333	2.783333	HL_CM	NA	size_shape	L	untrained	female	29_01_2022	25	cdl_body_size_solidity_04_03_2024_LA_Lotte6_size_shape							04/03/2024	29/01/2022
506	04_03_2024	Lotte6	2	Trial 2	arnauer	VL	left	VL	VL	left	2.333333	5.499999	VL_HM	NA	size_shape	L	untrained	female	29_01_2022	25	cdl_body_size_solidity_04_03_2024_LA_Lotte6_size_shape							04/03/2024	29/01/2022
507	04_03_2024	Lotte6	3	Trial 3	arnauer	VL	left	VL	VL	left	0.983333	3.383333	VL_CL	4	size_shape	R	untrained	female	29_01_2022	25	cdl_body_size_solidity_04_03_2024_LA_Lotte6_size_shape							04/03/2024	29/01/2022
508	04_03_2024	Lotte6	4	Trial 4	arnauer	VL	right	CM	VL	left	1.083333	6.133333	CM_VL	NA	size_shape	R	untrained	female	29_01_2022	25	cdl_body_size_solidity_04_03_2024_LA_Lotte6_size_shape							04/03/2024	29/01/2022
509	04_03_2024	Lotte6	5	Trial 5	arnauer	HL	right	HL	HL	right	0.733333	6.633333	CL_HL	3	size_shape	R	untrained	female	29_01_2022	25	cdl_body_size_solidity_04_03_2024_LA_Lotte6_size_shape							04/03/2024	29/01/2022
510	04_03_2024	Lotte6	6	Trial 6	arnauer	NA	NA	HM	HM	right	1.116667	0	VS_HM	NA	size_shape	L	untrained	female	29_01_2022	25	cdl_body_size_solidity_04_03_2024_LA_Lotte6_size_shape							04/03/2024	29/01/2022
511	04_03_2024	Lotte6	7	Trial 7	arnauer	NA	NA	HM	HM	left	1.1	0	HM_HS	7	size_shape	R	untrained	female	29_01_2022	25	cdl_body_size_solidity_04_03_2024_LA_Lotte6_size_shape							04/03/2024	29/01/2022
512	04_03_2024	Lotte6	8	Trial 8	arnauer	VL	right	VM	VM	left	2.199999	15.499998	VM_VL	8	size_shape	L	untrained	female	29_01_2022	25	cdl_body_size_solidity_04_03_2024_LA_Lotte6_size_shape							04/03/2024	29/01/2022
513	04_03_2024	Lotte6	9	Trial 9	arnauer	VL	right	VL	VL	right	1.616667	4.15	VS_VL	9	size_shape	R	untrained	female	29_01_2022	25	cdl_body_size_solidity_04_03_2024_LA_Lotte6_size_shape							04/03/2024	29/01/2022
514	04_03_2024	Lotte6	10	Trial 10	arnauer	HL	right	HS	HL	left	1.516667	9.699999	HS_HL	6	size_shape	R	untrained	female	29_01_2022	25	cdl_body_size_solidity_04_03_2024_LA_Lotte6_size_shape							04/03/2024	29/01/2022
515	04_03_2024	Lotte6	11	Trial 11	arnauer	HL	right	HL	HL	right	1.8	5.349999	HM_HL	5	size_shape	R	untrained	female	29_01_2022	25	cdl_body_size_solidity_04_03_2024_LA_Lotte6_size_shape							04/03/2024	29/01/2022
516	04_03_2024	Lotte6	12	Trial 12	arnauer	VL	left	HS	VL	right	2.249999	14.966664	VL_HS	NA	size_shape	L	untrained	female	29_01_2022	25	cdl_body_size_solidity_04_03_2024_LA_Lotte6_size_shape							04/03/2024	29/01/2022
517	04_03_2024	Lotte6	13	Trial 13	arnauer	VM	right	VM	VM	right	1.966666	6.183333	HS_VM	NA	size_shape	R	untrained	female	29_01_2022	25	cdl_body_size_solidity_04_03_2024_LA_Lotte6_size_shape							04/03/2024	29/01/2022
518	04_03_2024	Lotte6	14	Trial 14	arnauer	VL	right	VL	VL	right	2.666666	5.999999	HL_VL	1	size_shape	L	untrained	female	29_01_2022	25	cdl_body_size_solidity_04_03_2024_LA_Lotte6_size_shape							04/03/2024	29/01/2022
519	04_03_2024	Lotte6	15	Trial 15	arnauer	HL	left	HL	HL	left	9.716665	13.683331	HL_VS	NA	size_shape	L	untrained	female	29_01_2022	25	cdl_body_size_solidity_04_03_2024_LA_Lotte6_size_shape							04/03/2024	29/01/2022
520	04_03_2024	Lotte6	16	Trial 16	arnauer	VM	right	VM	VM	right	1.833333	5.283332	HL_VM	NA	size_shape	R	untrained	female	29_01_2022	25	cdl_body_size_solidity_04_03_2024_LA_Lotte6_size_shape							04/03/2024	29/01/2022
521	04_03_2024	Lotte6	17	Trial 17	arnauer	VM	right	HM	HM	left	6.566666	14.283331	HM_VM	2	size_shape	L	untrained	female	29_01_2022	25	cdl_body_size_solidity_04_03_2024_LA_Lotte6_size_shape							04/03/2024	29/01/2022
522	04_03_2024	Lotte6	18	Trial 18	arnauer	VM	left	VS	VS	right	1.733333	16.733331	VM_VS	10	size_shape	L	untrained	female	29_01_2022	25	cdl_body_size_solidity_04_03_2024_LA_Lotte6_size_shape							04/03/2024	29/01/2022
523	05_03_2024	Nimo	1	Trial 1	arnauer	VL	left	VL	VL	left	1.316666	3.716665	VL_VS	9	size_shape	L	trained	male	21_06_2019	56	cdl_body_size_solidity_05_03_2024_LA_Nimo_size_shape							05/03/2024	21/06/2019
524	05_03_2024	Nimo	2	Trial 2	arnauer	VL	right	VL	VL	right	1.133333	3.799998	HL_VL	1	size_shape	L	trained	male	21_06_2019	56	cdl_body_size_solidity_05_03_2024_LA_Nimo_size_shape							05/03/2024	21/06/2019
525	05_03_2024	Nimo	3	Trial 3	arnauer	HL	left	HL	HL	left	1.166666	3.816665	HL_HM	5	size_shape	R	trained	male	21_06_2019	56	cdl_body_size_solidity_05_03_2024_LA_Nimo_size_shape							05/03/2024	21/06/2019
526	05_03_2024	Nimo	4	Trial 4	arnauer	VL	left	VL	VL	left	1.183333	3.799998	VL_CM	NA	size_shape	R	trained	male	21_06_2019	56	cdl_body_size_solidity_05_03_2024_LA_Nimo_size_shape							05/03/2024	21/06/2019
527	05_03_2024	Nimo	5	Trial 5	arnauer	VM	right	VS	VS	left	1.433333	10.866661	VS_VM	10	size_shape	L	trained	male	21_06_2019	56	cdl_body_size_solidity_05_03_2024_LA_Nimo_size_shape							05/03/2024	21/06/2019
528	05_03_2024	Nimo	6	Trial 6	arnauer	HL	left	HL	HL	left	1.316666	3.933331	HL_VM	NA	size_shape	R	trained	male	21_06_2019	56	cdl_body_size_solidity_05_03_2024_LA_Nimo_size_shape							05/03/2024	21/06/2019
529	05_03_2024	Nimo	7	Trial 7	arnauer	HL	right	CL	CL	left	1.516666	8.149995	CL_HL	3	size_shape	L	trained	male	21_06_2019	56	cdl_body_size_solidity_05_03_2024_LA_Nimo_size_shape	attempt CL? stuck his nose through while sniffing, not really trying?						05/03/2024	21/06/2019
530	05_03_2024	Nimo	8	Trial 8	arnauer	HM	right	HM	HM	right	1.433332	5.099997	VM_HM	2	size_shape	L	trained	male	21_06_2019	56	cdl_body_size_solidity_05_03_2024_LA_Nimo_size_shape							05/03/2024	21/06/2019
531	05_03_2024	Nimo	9	Trial 9	arnauer	VL	left	HM	HM	right	1.449999	21.816654	VL_HM	NA	size_shape	L	trained	male	21_06_2019	56	cdl_body_size_solidity_05_03_2024_LA_Nimo_size_shape							05/03/2024	21/06/2019
532	05_03_2024	Nimo	10	Trial 10	arnauer	HL	right	HL	HL	right	1.883332	4.583331	VS_HL	NA	size_shape	R	trained	male	21_06_2019	56	cdl_body_size_solidity_05_03_2024_LA_Nimo_size_shape							05/03/2024	21/06/2019
533	05_03_2024	Nimo	11	Trial 11	arnauer	HM	left	HM	HM	left	1.416666	42.53331	HM_HS	7	size_shape	L	trained	male	21_06_2019	56	cdl_body_size_solidity_05_03_2024_LA_Nimo_size_shape							05/03/2024	21/06/2019
534	05_03_2024	Nimo	12	Trial 12	arnauer	VL	left	CL	VL	right	1.833332	6.716663	VL_CL	4	size_shape	R	trained	male	21_06_2019	56	cdl_body_size_solidity_05_03_2024_LA_Nimo_size_shape							05/03/2024	21/06/2019
535	05_03_2024	Nimo	13	Trial 13	arnauer	VM	left	VM	VM	left	1.399999	4.266664	VM_VL	8	size_shape	R	trained	male	21_06_2019	56	cdl_body_size_solidity_05_03_2024_LA_Nimo_size_shape							05/03/2024	21/06/2019
536	05_03_2024	Nimo	14	Trial 14	arnauer	VM	left	VM	VM	left	1.25	4.083332	VM_HS	NA	size_shape	R	trained	male	21_06_2019	56	cdl_body_size_solidity_05_03_2024_LA_Nimo_size_shape							05/03/2024	21/06/2019
537	05_03_2024	Nimo	15	Trial 15	arnauer	HL	right	HL	HL	right	1.916666	5.099997	CM_HL	NA	size_shape	L	trained	male	21_06_2019	56	cdl_body_size_solidity_05_03_2024_LA_Nimo_size_shape							05/03/2024	21/06/2019
538	05_03_2024	Nimo	16	Trial 16	arnauer	VL	right	VL	VL	right	1.249999	4.049997	HS_VL	NA	size_shape	R	trained	male	21_06_2019	56	cdl_body_size_solidity_05_03_2024_LA_Nimo_size_shape							05/03/2024	21/06/2019
539	05_03_2024	Nimo	17	Trial 17	arnauer	HL	right	HS	HS	left	1.383332	7.949995	HS_HL	6	size_shape	R	trained	male	21_06_2019	56	cdl_body_size_solidity_05_03_2024_LA_Nimo_size_shape							05/03/2024	21/06/2019
540	05_03_2024	Nimo	18	Trial 18	arnauer	HM	left	HM	HM	left	1.283332	4.899997	HM_VS	NA	size_shape	L	trained	male	21_06_2019	56	cdl_body_size_solidity_05_03_2024_LA_Nimo_size_shape							05/03/2024	21/06/2019
541	06_03_2024	Sixtus	1	Trial 1	arnauer	VM	right	VS	VS	left	1.699999	16.433324	VS_VM	10	size_shape	R	untrained	male	30_07_2016	91	cdl_body_size_solidity_06_03_2024_LA_Sixtus_size_shape							06/03/2024	30/07/2016
542	06_03_2024	Sixtus	2	Trial 2	arnauer	HM	right	HM	HM	right	1.199999	2.883332	HS_HM	7	size_shape	R	untrained	male	30_07_2016	91	cdl_body_size_solidity_06_03_2024_LA_Sixtus_size_shape							06/03/2024	30/07/2016
543	06_03_2024	Sixtus	3	Trial 3	arnauer	VL	left	VL	VL	left	1.383333	3.216665	VL_VS	9	size_shape	L	untrained	male	30_07_2016	91	cdl_body_size_solidity_06_03_2024_LA_Sixtus_size_shape							06/03/2024	30/07/2016
544	06_03_2024	Sixtus	4	Trial 4	arnauer	VL	right	VL	VL	right	1.483333	3.716665	VM_VL	8	size_shape	L	untrained	male	30_07_2016	91	cdl_body_size_solidity_06_03_2024_LA_Sixtus_size_shape							06/03/2024	30/07/2016
545	06_03_2024	Sixtus	5	Trial 5	arnauer	HL	right	HL	HL	right	1.533332	3.599998	HM_HL	5	size_shape	L	untrained	male	30_07_2016	91	cdl_body_size_solidity_06_03_2024_LA_Sixtus_size_shape							06/03/2024	30/07/2016
546	06_03_2024	Sixtus	6	Trial 6	arnauer	VL	left	CL	VL	right	1.749999	5.799997	VL_CL	4	size_shape	R	untrained	male	30_07_2016	91	cdl_body_size_solidity_06_03_2024_LA_Sixtus_size_shape							06/03/2024	30/07/2016
547	06_03_2024	Sixtus	7	Trial 7	arnauer	HL	right	HL	HL	right	1.883332	3.949998	CL_HL	3	size_shape	L	untrained	male	30_07_2016	91	cdl_body_size_solidity_06_03_2024_LA_Sixtus_size_shape							06/03/2024	30/07/2016
548	06_03_2024	Sixtus	8	Trial 8	arnauer	HL	left	HL	HL	left	1.616666	3.783331	HL_VM	NA	size_shape	L	untrained	male	30_07_2016	91	cdl_body_size_solidity_06_03_2024_LA_Sixtus_size_shape							06/03/2024	30/07/2016
549	06_03_2024	Sixtus	9	Trial 9	arnauer	VM	left	HS	VM	right	1.599999	6.916663	VM_HS	NA	size_shape	L	untrained	male	30_07_2016	91	cdl_body_size_solidity_06_03_2024_LA_Sixtus_size_shape							06/03/2024	30/07/2016
550	06_03_2024	Sixtus	10	Trial 10	arnauer	HL	left	HL	HL	left	1.766665	4.449998	HL_CM	NA	size_shape	L	untrained	male	30_07_2016	91	cdl_body_size_solidity_06_03_2024_LA_Sixtus_size_shape							06/03/2024	30/07/2016
551	06_03_2024	Sixtus	11	Trial 11	arnauer	VL	right	VL	VL	right	1.966665	4.716664	CM_VL	NA	size_shape	L	untrained	male	30_07_2016	91	cdl_body_size_solidity_06_03_2024_LA_Sixtus_size_shape							06/03/2024	30/07/2016
552	06_03_2024	Sixtus	12	Trial 12	arnauer	HL	left	HS	HL	right	1.683333	5.98333	HL_HS	6	size_shape	R	untrained	male	30_07_2016	91	cdl_body_size_solidity_06_03_2024_LA_Sixtus_size_shape							06/03/2024	30/07/2016
553	06_03_2024	Sixtus	13	Trial 13	arnauer	HL	right	HL	HL	right	1.816666	4.316664	VL_HL	1	size_shape	L	untrained	male	30_07_2016	91	cdl_body_size_solidity_06_03_2024_LA_Sixtus_size_shape							06/03/2024	30/07/2016
554	06_03_2024	Sixtus	14	Trial 14	arnauer	HM	left	HM	HM	left	1.833333	4.383331	HM_VM	2	size_shape	R	untrained	male	30_07_2016	91	cdl_body_size_solidity_06_03_2024_LA_Sixtus_size_shape							06/03/2024	30/07/2016
555	06_03_2024	Sixtus	15	Trial 15	arnauer	HM	left	HM	HM	left	1.799999	4.699997	HM_VL	NA	size_shape	R	untrained	male	30_07_2016	91	cdl_body_size_solidity_06_03_2024_LA_Sixtus_size_shape							06/03/2024	30/07/2016
556	06_03_2024	Sixtus	16	Trial 16	arnauer	HM	right	VS	HM	left	1.716666	6.78333	VS_HM	NA	size_shape	R	untrained	male	30_07_2016	91	cdl_body_size_solidity_06_03_2024_LA_Sixtus_size_shape							06/03/2024	30/07/2016
557	06_03_2024	Sixtus	17	Trial 17	arnauer	HL	left	HL	HL	left	2.033333	4.433331	HL_VS	NA	size_shape	R	untrained	male	30_07_2016	91	cdl_body_size_solidity_06_03_2024_LA_Sixtus_size_shape							06/03/2024	30/07/2016
558	06_03_2024	Sixtus	18	Trial 18	arnauer	VL	right	HS	VL	left	2.149999	7.483329	HS_VL	NA	size_shape	R	untrained	male	30_07_2016	91	cdl_body_size_solidity_06_03_2024_LA_Sixtus_size_shape							06/03/2024	30/07/2016
559	06_03_2024	Pia3	1	Trial 1	arnauer	VL	right	VL	VL	right	1.266666	3.816666	VS_VL	9	size_shape	L	trained	female	08_11_2016	87	cdl_body_size_solidity_06_03_2024_LA_Pia3_size_shape							06/03/2024	08/11/2016
560	06_03_2024	Pia3	2	Trial 2	arnauer	HM	right	HM	HM	right	1.116666	5.116665	VL_HM	NA	size_shape	R	trained	female	08_11_2016	87	cdl_body_size_solidity_06_03_2024_LA_Pia3_size_shape							06/03/2024	08/11/2016
561	06_03_2024	Pia3	3	Trial 3	arnauer	VM	left	VS	VM	right	1.6	7.883331	VM_VS	10	size_shape	R	trained	female	08_11_2016	87	cdl_body_size_solidity_06_03_2024_LA_Pia3_size_shape							06/03/2024	08/11/2016
562	06_03_2024	Pia3	4	Trial 4	arnauer	HM	left	HM	HM	left	1.333333	8.633331	HM_VM	2	size_shape	R	trained	female	08_11_2016	87	cdl_body_size_solidity_06_03_2024_LA_Pia3_size_shape							06/03/2024	08/11/2016
563	06_03_2024	Pia3	5	Trial 5	arnauer	HM	right	HM	HM	right	2.283333	36.249989	HS_HM	7	size_shape	R	trained	female	08_11_2016	87	cdl_body_size_solidity_06_03_2024_LA_Pia3_size_shape							06/03/2024	08/11/2016
564	06_03_2024	Pia3	6	Trial 6	arnauer	HL	left	HL	HL	left	2.549999	6.983331	HL_VS	NA	size_shape	L	trained	female	08_11_2016	87	cdl_body_size_solidity_06_03_2024_LA_Pia3_size_shape							06/03/2024	08/11/2016
565	06_03_2024	Pia3	7	Trial 7	arnauer	HL	left	HL	HL	left	2.333333	5.383332	HL_HS	6	size_shape	L	trained	female	08_11_2016	87	cdl_body_size_solidity_06_03_2024_LA_Pia3_size_shape							06/03/2024	08/11/2016
566	06_03_2024	Pia3	8	Trial 8	arnauer	VM	left	VM	VM	left	3.333332	13.849996	VM_HL	NA	size_shape	R	trained	female	08_11_2016	87	cdl_body_size_solidity_06_03_2024_LA_Pia3_size_shape							06/03/2024	08/11/2016
567	06_03_2024	Pia3	9	Trial 9	arnauer	VM	right	VM	VM	right	2.1	21.949994	HS_VM	NA	size_shape	L	trained	female	08_11_2016	87	cdl_body_size_solidity_06_03_2024_LA_Pia3_size_shape	first did wrongly HS/HM but then did the correct combination of HS/VM						06/03/2024	08/11/2016
568	06_03_2024	Pia3	10	Trial 10	arnauer	VL	left	VL	VL	left	2.749999	6.366664	VL_HS	NA	size_shape	R	trained	female	08_11_2016	87	cdl_body_size_solidity_06_03_2024_LA_Pia3_size_shape							06/03/2024	08/11/2016
569	06_03_2024	Pia3	11	Trial 11	arnauer	VL	left	VL	VL	left	1.616667	4.416665	VL_CM	NA	size_shape	R	trained	female	08_11_2016	87	cdl_body_size_solidity_06_03_2024_LA_Pia3_size_shape							06/03/2024	08/11/2016
570	06_03_2024	Pia3	12	Trial 12	arnauer	HL	right	HM	HM	left	1.283333	19.349994	HM_HL	5	size_shape	R	trained	female	08_11_2016	87	cdl_body_size_solidity_06_03_2024_LA_Pia3_size_shape							06/03/2024	08/11/2016
571	06_03_2024	Pia3	13	Trial 13	arnauer	HL	right	CM	HL	left	2.233333	12.08333	CM_HL	NA	size_shape	R	trained	female	08_11_2016	87	cdl_body_size_solidity_06_03_2024_LA_Pia3_size_shape							06/03/2024	08/11/2016
572	06_03_2024	Pia3	14	Trial 14	arnauer	HL	left	HL	HL	left	1.899999	5.599998	HL_VL	1	size_shape	L	trained	female	08_11_2016	87	cdl_body_size_solidity_06_03_2024_LA_Pia3_size_shape							06/03/2024	08/11/2016
573	06_03_2024	Pia3	15	Trial 15	arnauer	VL	left	VL	VL	left	2.066666	5.449998	VL_VM	8	size_shape	L	trained	female	08_11_2016	87	cdl_body_size_solidity_06_03_2024_LA_Pia3_size_shape							06/03/2024	08/11/2016
574	06_03_2024	Pia3	16	Trial 16	arnauer	HM	right	VS	HM	left	1.833333	10.93333	VS_HM	NA	size_shape	L	trained	female	08_11_2016	87	cdl_body_size_solidity_06_03_2024_LA_Pia3_size_shape							06/03/2024	08/11/2016
575	06_03_2024	Pia3	17	Trial 17	arnauer	VL	right	VL	VL	right	3.466665	7.099998	CL_VL	4	size_shape	L	trained	female	08_11_2016	87	cdl_body_size_solidity_06_03_2024_LA_Pia3_size_shape							06/03/2024	08/11/2016
576	06_03_2024	Pia3	18	Trial 18	arnauer	HL	left	HL	HL	left	1.383333	4.916665	HL_CL	3	size_shape	L	trained	female	08_11_2016	87	cdl_body_size_solidity_06_03_2024_LA_Pia3_size_shape							06/03/2024	08/11/2016
577	06_03_2024	Bela3	1	Trial 1	arnauer	HL	left	HL	HL	left	0.966667	3.483333	HL_CM	NA	size_shape	L	untrained	female	05_02_2020	49	cdl_body_size_solidity_06_03_2024_LA_Bela3_size_shape							06/03/2024	05/02/2020
578	06_03_2024	Bela3	2	Trial 2	arnauer	VS	left	VS	VS	left	1.3833	6.75	VS_HM	NA	size_shape	R	untrained	female	05_02_2020	49	cdl_body_size_solidity_06_03_2024_LA_Bela3_size_shape	went through VS by opening the door						06/03/2024	05/02/2020
579	06_03_2024	Bela3	3	Trial 3	arnauer	VL	left	VL	VL	left	1.05	2.816667	VL_VM	8	size_shape	R	untrained	female	05_02_2020	49	cdl_body_size_solidity_06_03_2024_LA_Bela3_size_shape							06/03/2024	05/02/2020
580	06_03_2024	Bela3	4	Trial 4	arnauer	HM	right	HM	HM	right	1.483333	3.566667	HS_HM	7	size_shape	R	untrained	female	05_02_2020	49	cdl_body_size_solidity_06_03_2024_LA_Bela3_size_shape							06/03/2024	05/02/2020
581	06_03_2024	Bela3	5	Trial 5	arnauer	VM	left	VM	VM	left	1.183333	3.366667	VM_HS	NA	size_shape	R	untrained	female	05_02_2020	49	cdl_body_size_solidity_06_03_2024_LA_Bela3_size_shape							06/03/2024	05/02/2020
582	06_03_2024	Bela3	6	Trial 6	arnauer	HM	left	HM	HM	left	1.216667	3.416667	HM_VL	NA	size_shape	R	untrained	female	05_02_2020	49	cdl_body_size_solidity_06_03_2024_LA_Bela3_size_shape							06/03/2024	05/02/2020
583	06_03_2024	Bela3	7	Trial 7	arnauer	HL	right	HL	HL	right	1.283333	3	VL_HL	1	size_shape	R	untrained	female	05_02_2020	49	cdl_body_size_solidity_06_03_2024_LA_Bela3_size_shape							06/03/2024	05/02/2020
584	06_03_2024	Bela3	8	Trial 8	arnauer	HL	left	HL	HL	left	1.35	3.116667	HL_VS	NA	size_shape	R	untrained	female	05_02_2020	49	cdl_body_size_solidity_06_03_2024_LA_Bela3_size_shape							06/03/2024	05/02/2020
585	06_03_2024	Bela3	9	Trial 9	arnauer	HL	right	HL	HL	right	1.416667	4.5	VM_HL	NA	size_shape	R	untrained	female	05_02_2020	49	cdl_body_size_solidity_06_03_2024_LA_Bela3_size_shape							06/03/2024	05/02/2020
586	06_03_2024	Bela3	10	Trial 10	arnauer	HL	left	HL	HL	left	1.066667	2.8	HL_HS	6	size_shape	L	untrained	female	05_02_2020	49	cdl_body_size_solidity_06_03_2024_LA_Bela3_size_shape							06/03/2024	05/02/2020
587	06_03_2024	Bela3	11	Trial 11	arnauer	HM	left	HM	HM	left	1.133333	3.116667	HM_HL	5	size_shape	L	untrained	female	05_02_2020	49	cdl_body_size_solidity_06_03_2024_LA_Bela3_size_shape							06/03/2024	05/02/2020
588	06_03_2024	Bela3	12	Trial 12	arnauer	VL	right	CM	VL	left	1.033333	6.516667	CM_VL	NA	size_shape	R	untrained	female	05_02_2020	49	cdl_body_size_solidity_06_03_2024_LA_Bela3_size_shape							06/03/2024	05/02/2020
589	06_03_2024	Bela3	13	Trial 13	arnauer	VL	left	VL	VL	left	1.216667	3.45	VL_CL	4	size_shape	L	untrained	female	05_02_2020	49	cdl_body_size_solidity_06_03_2024_LA_Bela3_size_shape							06/03/2024	05/02/2020
590	06_03_2024	Bela3	14	Trial 14	arnauer	VL	right	HS	VL	left	1.083334	5.633333	HS_VL	NA	size_shape	L	untrained	female	05_02_2020	49	cdl_body_size_solidity_06_03_2024_LA_Bela3_size_shape							06/03/2024	05/02/2020
591	06_03_2024	Bela3	15	Trial 15	arnauer	VL	left	VL	VS	left	1.216666	8.233334	VL_VS	9	size_shape	L	untrained	female	05_02_2020	49	cdl_body_size_solidity_06_03_2024_LA_Bela3_size_shape							06/03/2024	05/02/2020
592	06_03_2024	Bela3	16	Trial 16	arnauer	VM	right	VM	VM	right	1.433333	3.966667	HM_VM	2	size_shape	L	untrained	female	05_02_2020	49	cdl_body_size_solidity_06_03_2024_LA_Bela3_size_shape							06/03/2024	05/02/2020
593	06_03_2024	Bela3	17	Trial 17	arnauer	CL	left	CL	CL	left	1.15	4.75	CL_HL	3	size_shape	L	untrained	female	05_02_2020	49	cdl_body_size_solidity_06_03_2024_LA_Bela3_size_shape							06/03/2024	05/02/2020
594	06_03_2024	Bela3	18	Trial 18	arnauer	VS	left	VS	VS	left	1.3	4.883	VS_VM	10	size_shape	L	untrained	female	05_02_2020	49	cdl_body_size_solidity_06_03_2024_LA_Bela3_size_shape	went through VS by opening the door						06/03/2024	05/02/2020
595	08_03_2024	Curly	1	Trial 1	arnauer	NA	NA	Pa	NA	right	2.166666	0	Wo_Pa	NA	solidity	R	trained	male	02_04_2015	107	cdl_body_size_solidity_08_03_2024_LA_Curly_solidity	I don't know if there was an attempt and if so, where						08/03/2024	02/04/2015
596	08_03_2024	Curly	2	Trial 2	arnauer	Pl	left	Wo	Pl	right	1.583333	11.38333	Pl_Wo	NA	solidity	R	trained	male	02_04_2015	107	cdl_body_size_solidity_08_03_2024_LA_Curly_solidity							08/03/2024	02/04/2015
597	08_03_2024	Curly	3	Trial 3	arnauer	NA	NA	Pa	Pa	right	1.849999	0	Wo_Pa	NA	solidity	R	trained	male	02_04_2015	107	cdl_body_size_solidity_08_03_2024_LA_Curly_solidity							08/03/2024	02/04/2015
598	08_03_2024	Curly	4	Trial 4	arnauer	Pl	right	Pl	Pl	right	1.816666	5.116665	Wo_Pl	NA	solidity	L	trained	male	02_04_2015	107	cdl_body_size_solidity_08_03_2024_LA_Curly_solidity							08/03/2024	02/04/2015
599	08_03_2024	Curly	5	Trial 5	arnauer	Pa	left	Wo	Pa	right	2.066666	8.516664	Pa_Wo	NA	solidity	L	trained	male	02_04_2015	107	cdl_body_size_solidity_08_03_2024_LA_Curly_solidity							08/03/2024	02/04/2015
600	08_03_2024	Curly	6	Trial 6	arnauer	Pl	left	Wo	Pl	right	1.966666	6.799998	Pl_Wo	NA	solidity	L	trained	male	02_04_2015	107	cdl_body_size_solidity_08_03_2024_LA_Curly_solidity							08/03/2024	02/04/2015
601	08_03_2024	Curly	7	Trial 7	arnauer	Pl	left	Pl	Pl	left	1.783332	4.249998	Pl_Pa	NA	solidity	L	trained	male	02_04_2015	107	cdl_body_size_solidity_08_03_2024_LA_Curly_solidity							08/03/2024	02/04/2015
602	08_03_2024	Curly	8	Trial 8	arnauer	NA	NA	Wo	NA	left	1.65	0	Wo_Pa	NA	solidity	L	trained	male	02_04_2015	107	cdl_body_size_solidity_08_03_2024_LA_Curly_solidity							08/03/2024	02/04/2015
603	08_03_2024	Curly	9	Trial 9	arnauer	Pa	left	Wo	Wo	right	2.35	10.049997	Pa_Wo	NA	solidity	R	trained	male	02_04_2015	107	cdl_body_size_solidity_08_03_2024_LA_Curly_solidity							08/03/2024	02/04/2015
604	08_03_2024	Curly	10	Trial 10	arnauer	Pl	left	Pl	Pl	left	1.499999	3.833332	Pl_Pa	NA	solidity	R	trained	male	02_04_2015	107	cdl_body_size_solidity_08_03_2024_LA_Curly_solidity							08/03/2024	02/04/2015
605	08_03_2024	Curly	11	Trial 11	arnauer	Pl	left	Pl	Pl	left	1.4	3.633332	Pl_Wo	NA	solidity	R	trained	male	02_04_2015	107	cdl_body_size_solidity_08_03_2024_LA_Curly_solidity							08/03/2024	02/04/2015
606	08_03_2024	Curly	12	Trial 12	arnauer	Pa	left	Pa	Pa	left	1.483332	4.033332	Pa_Pl	NA	solidity	L	trained	male	02_04_2015	107	cdl_body_size_solidity_08_03_2024_LA_Curly_solidity							08/03/2024	02/04/2015
607	08_03_2024	Curly	13	Trial 13	arnauer	Pa	left	Pa	Pa	left	1.6	3.849999	Pa_Pl	NA	solidity	L	trained	male	02_04_2015	107	cdl_body_size_solidity_08_03_2024_LA_Curly_solidity							08/03/2024	02/04/2015
608	08_03_2024	Curly	14	Trial 14	arnauer	Pa	left	Pa	Pa	left	1.216666	3.466666	Pa_Pl	NA	solidity	L	trained	male	02_04_2015	107	cdl_body_size_solidity_08_03_2024_LA_Curly_solidity							08/03/2024	02/04/2015
609	08_03_2024	Curly	15	Trial 15	arnauer	Pl	left	Pl	Pl	left	1.383333	3.616666	Pl_Pa	NA	solidity	R	trained	male	02_04_2015	107	cdl_body_size_solidity_08_03_2024_LA_Curly_solidity							08/03/2024	02/04/2015
610	08_03_2024	Curly	16	Trial 16	arnauer	Pl	right	Wo	Wo	left	1.166667	9.099997	Wo_Pl	NA	solidity	R	trained	male	02_04_2015	107	cdl_body_size_solidity_08_03_2024_LA_Curly_solidity							08/03/2024	02/04/2015
611	08_03_2024	Curly	17	Trial 17	arnauer	Pl	right	Pl	Pl	right	1.9	4.383332	Wo_Pl	NA	solidity	L	trained	male	02_04_2015	107	cdl_body_size_solidity_08_03_2024_LA_Curly_solidity							08/03/2024	02/04/2015
612	08_03_2024	Curly	18	Trial 18	arnauer	Pa	left	Pa	Pa	left	1.266667	3.699999	Pa_Wo	NA	solidity	R	trained	male	02_04_2015	107	cdl_body_size_solidity_08_03_2024_LA_Curly_solidity							08/03/2024	02/04/2015
613	09_03_2024	Bizkit	1	Trial 1	arnauer	HL	right	HL	HL	right	1.366667	3.8	VM_HL	NA	size_shape	L	trained	female	22_06_2018	68	cdl_body_size_solidity_09_03_2024_LA_Bizkit_size_shape							09/03/2024	22/06/2018
614	09_03_2024	Bizkit	2	Trial 2	arnauer	HM	left	HM	HM	left	1.316667	4.25	HM_HS	7	size_shape	R	trained	female	22_06_2018	68	cdl_body_size_solidity_09_03_2024_LA_Bizkit_size_shape							09/03/2024	22/06/2018
615	09_03_2024	Bizkit	3	Trial 3	arnauer	HL	left	HL	HL	left	0.95	2.816667	HL_HM	5	size_shape	R	trained	female	22_06_2018	68	cdl_body_size_solidity_09_03_2024_LA_Bizkit_size_shape							09/03/2024	22/06/2018
616	09_03_2024	Bizkit	4	Trial 4	arnauer	HM	left	HM	HM	left	1.166667	3.983333	HM_VM	2	size_shape	L	trained	female	22_06_2018	68	cdl_body_size_solidity_09_03_2024_LA_Bizkit_size_shape							09/03/2024	22/06/2018
617	09_03_2024	Bizkit	5	Trial 5	arnauer	VL	left	VL	VL	left	3.016667	9.216667	VL_HS	NA	size_shape	L	trained	female	22_06_2018	68	cdl_body_size_solidity_09_03_2024_LA_Bizkit_size_shape							09/03/2024	22/06/2018
618	09_03_2024	Bizkit	6	Trial 6	arnauer	HL	left	CM	HL	right	3.3	17.433333	HL_CM	NA	size_shape	L	trained	female	22_06_2018	68	cdl_body_size_solidity_09_03_2024_LA_Bizkit_size_shape							09/03/2024	22/06/2018
619	09_03_2024	Bizkit	7	Trial 7	arnauer	NA	NA	NA	NA	NA	0	0	HM_VS	NA	size_shape	R	trained	female	22_06_2018	68	cdl_body_size_solidity_09_03_2024_LA_Bizkit_size_shape							09/03/2024	22/06/2018
620	09_03_2024	Bizkit	8	Trial 8	arnauer	VL	left	VL	VL	left	4.8	7.716667	VL_VS	9	size_shape	L	trained	female	22_06_2018	68	cdl_body_size_solidity_09_03_2024_LA_Bizkit_size_shape							09/03/2024	22/06/2018
621	09_03_2024	Bizkit	9	Trial 9	arnauer	HL	right	HL	HL	right	2.95	5.266667	VS_HL	NA	size_shape	L	trained	female	22_06_2018	68	cdl_body_size_solidity_09_03_2024_LA_Bizkit_size_shape							09/03/2024	22/06/2018
622	09_03_2024	Bizkit	10	Trial 10	arnauer	VL	right	VL	VL	right	4.083333	7.616667	VM_VL	8	size_shape	R	trained	female	22_06_2018	68	cdl_body_size_solidity_09_03_2024_LA_Bizkit_size_shape							09/03/2024	22/06/2018
623	09_03_2024	Bizkit	11	Trial 11	arnauer	HL	left	CL	CL	right	2.55	20.85	HL_CL	3	size_shape	L	trained	female	22_06_2018	68	cdl_body_size_solidity_09_03_2024_LA_Bizkit_size_shape							09/03/2024	22/06/2018
624	09_03_2024	Bizkit	12	Trial 12	arnauer	VM	right	VM	VM	right	2.933333	6.866667	HS_VM	NA	size_shape	L	trained	female	22_06_2018	68	cdl_body_size_solidity_09_03_2024_LA_Bizkit_size_shape							09/03/2024	22/06/2018
625	09_03_2024	Bizkit	13	Trial 13	arnauer	VM	right	VM	VM	right	2.066666	5.233333	VS_VM	10	size_shape	R	trained	female	22_06_2018	68	cdl_body_size_solidity_09_03_2024_LA_Bizkit_size_shape							09/03/2024	22/06/2018
626	09_03_2024	Bizkit	14	Trial 14	arnauer	VL	right	CM	VL	left	2.966667	11.2	CM_VL	NA	size_shape	R	trained	female	22_06_2018	68	cdl_body_size_solidity_09_03_2024_LA_Bizkit_size_shape							09/03/2024	22/06/2018
627	09_03_2024	Bizkit	15	Trial 15	arnauer	HM	right	HM	HM	right	1.233333	4.15	VL_HM	NA	size_shape	R	trained	female	22_06_2018	68	cdl_body_size_solidity_09_03_2024_LA_Bizkit_size_shape							09/03/2024	22/06/2018
628	09_03_2024	Bizkit	16	Trial 16	arnauer	VL	right	VL	VL	right	3.533333	7.016667	CL_VL	4	size_shape	R	trained	female	22_06_2018	68	cdl_body_size_solidity_09_03_2024_LA_Bizkit_size_shape							09/03/2024	22/06/2018
629	09_03_2024	Bizkit	17	Trial 17	arnauer	VL	right	VL	VL	right	1.333333	3.633333	HL_VL	1	size_shape	R	trained	female	22_06_2018	68	cdl_body_size_solidity_09_03_2024_LA_Bizkit_size_shape							09/03/2024	22/06/2018
630	09_03_2024	Bizkit	18	Trial 18	arnauer	HL	right	HL	HL	right	2.983333	8.8	HS_HL	6	size_shape	L	trained	female	22_06_2018	68	cdl_body_size_solidity_09_03_2024_LA_Bizkit_size_shape							09/03/2024	22/06/2018
631	09_03_2024	Spot	1	Trial 1	arnauer	VM	left	VM	VM	left	1.566667	5.05	VM_HM	2	size_shape	L	trained	male	07_05_2015	106	cdl_body_size_solidity_09_03_2024_LA_Spot_size_shape							09/03/2024	07/05/2015
632	09_03_2024	Spot	2	Trial 2	arnauer	HL	left	HL	HL	left	1.316667	3.466667	HL_VL	1	size_shape	R	trained	male	07_05_2015	106	cdl_body_size_solidity_09_03_2024_LA_Spot_size_shape							09/03/2024	07/05/2015
633	09_03_2024	Spot	3	Trial 3	arnauer	VL	left	VL	VL	left	1.266667	3.4	VL_HM	NA	size_shape	L	trained	male	07_05_2015	106	cdl_body_size_solidity_09_03_2024_LA_Spot_size_shape							09/03/2024	07/05/2015
634	09_03_2024	Spot	4	Trial 4	arnauer	HM	right	HM	HM	right	1.416667	12.133333	HL_HM	5	size_shape	R	trained	male	07_05_2015	106	cdl_body_size_solidity_09_03_2024_LA_Spot_size_shape							09/03/2024	07/05/2015
635	09_03_2024	Spot	5	Trial 5	arnauer	HL	right	HS	HL	left	1.45	5.783333	HS_HL	6	size_shape	L	trained	male	07_05_2015	106	cdl_body_size_solidity_09_03_2024_LA_Spot_size_shape							09/03/2024	07/05/2015
636	09_03_2024	Spot	6	Trial 6	arnauer	VL	left	VL	VL	left	1.45	3.833333	VL_CL	4	size_shape	R	trained	male	07_05_2015	106	cdl_body_size_solidity_09_03_2024_LA_Spot_size_shape							09/03/2024	07/05/2015
637	09_03_2024	Spot	7	Trial 7	arnauer	VM	right	VM	VM	right	1.966667	5.566667	HS_VM	NA	size_shape	R	trained	male	07_05_2015	106	cdl_body_size_solidity_09_03_2024_LA_Spot_size_shape							09/03/2024	07/05/2015
638	09_03_2024	Spot	8	Trial 8	arnauer	VM	right	VS	VM	left	1.683333	8.1	VS_VM	10	size_shape	L	trained	male	07_05_2015	106	cdl_body_size_solidity_09_03_2024_LA_Spot_size_shape							09/03/2024	07/05/2015
639	09_03_2024	Spot	9	Trial 9	arnauer	HL	left	HL	HL	left	1.516667	3.983333	HL_CM	NA	size_shape	L	trained	male	07_05_2015	106	cdl_body_size_solidity_09_03_2024_LA_Spot_size_shape							09/03/2024	07/05/2015
640	09_03_2024	Spot	10	Trial 10	arnauer	VL	left	VL	VL	left	1.416667	3.75	VL_VS	9	size_shape	R	trained	male	07_05_2015	106	cdl_body_size_solidity_09_03_2024_LA_Spot_size_shape							09/03/2024	07/05/2015
641	09_03_2024	Spot	11	Trial 11	arnauer	VL	right	VL	VL	right	2.1	5.483333	CM_VL	NA	size_shape	R	trained	male	07_05_2015	106	cdl_body_size_solidity_09_03_2024_LA_Spot_size_shape							09/03/2024	07/05/2015
642	09_03_2024	Spot	12	Trial 12	arnauer	HM	left	HM	HM	left	1.5	5.666667	HM_VS	NA	size_shape	L	trained	male	07_05_2015	106	cdl_body_size_solidity_09_03_2024_LA_Spot_size_shape							09/03/2024	07/05/2015
643	09_03_2024	Spot	13	Trial 13	arnauer	HL	right	HL	HL	right	1.516667	32.2	VS_HL	NA	size_shape	R	trained	male	07_05_2015	106	cdl_body_size_solidity_09_03_2024_LA_Spot_size_shape							09/03/2024	07/05/2015
644	09_03_2024	Spot	14	Trial 14	arnauer	HL	right	HL	HL	right	3.9	6.8	CL_HL	3	size_shape	R	trained	male	07_05_2015	106	cdl_body_size_solidity_09_03_2024_LA_Spot_size_shape							09/03/2024	07/05/2015
645	09_03_2024	Spot	15	Trial 15	arnauer	HM	left	HM	HM	left	2.433334	51.4	HM_HS	7	size_shape	L	trained	male	07_05_2015	106	cdl_body_size_solidity_09_03_2024_LA_Spot_size_shape							09/03/2024	07/05/2015
646	09_03_2024	Spot	16	Trial 16	arnauer	HL	left	HL	HL	left	26.6	31.583333	HL_VM	NA	size_shape	R	trained	male	07_05_2015	106	cdl_body_size_solidity_09_03_2024_LA_Spot_size_shape							09/03/2024	07/05/2015
647	09_03_2024	Spot	17	Trial 17	arnauer	VL	left	VL	VL	left	7.95	10.45	VL_HS	NA	size_shape	L	trained	male	07_05_2015	106	cdl_body_size_solidity_09_03_2024_LA_Spot_size_shape							09/03/2024	07/05/2015
648	09_03_2024	Spot	18	Trial 18	arnauer	VM	left	VM	VM	left	1.683334	4.083333	VM_VL	8	size_shape	L	trained	male	07_05_2015	106	cdl_body_size_solidity_09_03_2024_LA_Spot_size_shape							09/03/2024	07/05/2015
649	09_03_2024	Amy22	1	Trial 1	arnauer	Pl	left	Pl	Pl	left	1.1	15.699997	Pl_Pa	NA	solidity	R	trained	female	12_05_2016	93	cdl_body_size_solidity_09_03_2024_LA_Amy22_solidity							09/03/2024	12/05/2016
650	09_03_2024	Amy22	2	Trial 2	arnauer	Pl	left	Pl	Pl	left	1.233333	4.833332	Pl_Wo	NA	solidity	L	trained	female	12_05_2016	93	cdl_body_size_solidity_09_03_2024_LA_Amy22_solidity							09/03/2024	12/05/2016
651	09_03_2024	Amy22	3	Trial 3	arnauer	Pa	left	Pa	Pa	left	1.283333	4.349999	Pa_Pl	NA	solidity	R	trained	female	12_05_2016	93	cdl_body_size_solidity_09_03_2024_LA_Amy22_solidity							09/03/2024	12/05/2016
652	09_03_2024	Amy22	4	Trial 4	arnauer	NA	NA	Pa	NA	right	1.9	0	Wo_Pa	NA	solidity	R	trained	female	12_05_2016	93	cdl_body_size_solidity_09_03_2024_LA_Amy22_solidity							09/03/2024	12/05/2016
653	09_03_2024	Amy22	5	Trial 5	arnauer	Pl	left	Wo	Wo	right	1.433333	8.083332	Pl_Wo	NA	solidity	L	trained	female	12_05_2016	93	cdl_body_size_solidity_09_03_2024_LA_Amy22_solidity	not sure which was attempt NA> wood was touching with snout by sniffing						09/03/2024	12/05/2016
654	09_03_2024	Amy22	6	Trial 6	arnauer	Pa	left	Wo	Wo	right	1.116666	10.499998	Pa_Wo	NA	solidity	L	trained	female	12_05_2016	93	cdl_body_size_solidity_09_03_2024_LA_Amy22_solidity							09/03/2024	12/05/2016
655	09_03_2024	Amy22	7	Trial 7	arnauer	Pa	left	Wo	Pa	right	1.55	7.283332	Pa_Wo	NA	solidity	R	trained	female	12_05_2016	93	cdl_body_size_solidity_09_03_2024_LA_Amy22_solidity							09/03/2024	12/05/2016
656	09_03_2024	Amy22	8	Trial 8	arnauer	Pa	left	Pa	Pa	left	1.616666	4.583332	Pa_Pl	NA	solidity	R	trained	female	12_05_2016	93	cdl_body_size_solidity_09_03_2024_LA_Amy22_solidity							09/03/2024	12/05/2016
657	09_03_2024	Amy22	9	Trial 9	arnauer	Pl	left	Pl	Pl	left	1.516666	4.466666	Pl_Pa	NA	solidity	L	trained	female	12_05_2016	93	cdl_body_size_solidity_09_03_2024_LA_Amy22_solidity							09/03/2024	12/05/2016
658	09_03_2024	Amy22	10	Trial 10	arnauer	Pa	left	Pa	Pa	left	1.783333	4.949999	Pa_Wo	NA	solidity	R	trained	female	12_05_2016	93	cdl_body_size_solidity_09_03_2024_LA_Amy22_solidity							09/03/2024	12/05/2016
659	09_03_2024	Amy22	11	Trial 11	arnauer	Pl	right	Wo	Pl	left	1.45	16.749997	Wo_Pl	NA	solidity	R	trained	female	12_05_2016	93	cdl_body_size_solidity_09_03_2024_LA_Amy22_solidity							09/03/2024	12/05/2016
660	09_03_2024	Amy22	12	Trial 12	arnauer	Pa	right	Pa	Pa	right	1.849999	5.349999	Wo_Pa	NA	solidity	L	trained	female	12_05_2016	93	cdl_body_size_solidity_09_03_2024_LA_Amy22_solidity							09/03/2024	12/05/2016
661	09_03_2024	Amy22	13	Trial 13	arnauer	Pl	right	Pl	Pl	right	1.666666	5.049999	Pa_Pl	NA	solidity	L	trained	female	12_05_2016	93	cdl_body_size_solidity_09_03_2024_LA_Amy22_solidity							09/03/2024	12/05/2016
662	09_03_2024	Amy22	14	Trial 14	arnauer	Pl	left	Wo	Wo	right	1.45	7.483332	Pl_Wo	NA	solidity	L	trained	female	12_05_2016	93	cdl_body_size_solidity_09_03_2024_LA_Amy22_solidity							09/03/2024	12/05/2016
663	09_03_2024	Amy22	15	Trial 15	arnauer	Pl	right	Pl	Pl	right	1.466666	5.616666	Wo_Pl	NA	solidity	R	trained	female	12_05_2016	93	cdl_body_size_solidity_09_03_2024_LA_Amy22_solidity							09/03/2024	12/05/2016
664	09_03_2024	Amy22	16	Trial 16	arnauer	Pl	right	Pl	Pl	right	1.266667	3.933333	Wo_Pl	NA	solidity	R	trained	female	12_05_2016	93	cdl_body_size_solidity_09_03_2024_LA_Amy22_solidity							09/03/2024	12/05/2016
665	09_03_2024	Amy22	17	Trial 17	arnauer	Pl	left	Pa	Pl	right	1.566667	7.666666	Pl_Pa	NA	solidity	L	trained	female	12_05_2016	93	cdl_body_size_solidity_09_03_2024_LA_Amy22_solidity							09/03/2024	12/05/2016
666	09_03_2024	Amy22	18	Trial 18	arnauer	Pa	right	Pa	Pa	right	1.383333	46.849991	Wo_Pa	NA	solidity	L	trained	female	12_05_2016	93	cdl_body_size_solidity_09_03_2024_LA_Amy22_solidity							09/03/2024	12/05/2016
667	11_03_2024	Pixi	1	Trial 1	arnauer	VL	right	VL	VL	right	3.883332	6.383332	CM_VL	NA	size_shape	L	untrained	female	23_12_2020	38	cdl_body_size_solidity_11_03_2024_LA_Pixi_size_shape							11/03/2024	23/12/2020
668	11_03_2024	Pixi	2	Trial 2	arnauer	HL	right	HS	HL	left	1.916666	6.833331	HS_HL	6	size_shape	R	untrained	female	23_12_2020	38	cdl_body_size_solidity_11_03_2024_LA_Pixi_size_shape							11/03/2024	23/12/2020
669	11_03_2024	Pixi	3	Trial 3	arnauer	HM	right	HL	HM	left	1.866666	8.933331	HL_HM	5	size_shape	L	untrained	female	23_12_2020	38	cdl_body_size_solidity_11_03_2024_LA_Pixi_size_shape							11/03/2024	23/12/2020
670	11_03_2024	Pixi	4	Trial 4	arnauer	HL	right	HL	HL	right	3.283332	33.816657	VS_HL	NA	size_shape	L	untrained	female	23_12_2020	38	cdl_body_size_solidity_11_03_2024_LA_Pixi_size_shape							11/03/2024	23/12/2020
671	11_03_2024	Pixi	5	Trial 5	arnauer	VM	left	VS	VM	right	5.633332	17.499995	VM_VS	10	size_shape	R	untrained	female	23_12_2020	38	cdl_body_size_solidity_11_03_2024_LA_Pixi_size_shape							11/03/2024	23/12/2020
672	11_03_2024	Pixi	6	Trial 6	arnauer	HL	left	VM	VM	right	7.699998	20.916661	HL_VM	NA	size_shape	R	untrained	female	23_12_2020	38	cdl_body_size_solidity_11_03_2024_LA_Pixi_size_shape	attempt not clearly visible but seems like snout was put into opening						11/03/2024	23/12/2020
673	11_03_2024	Pixi	7	Trial 7	arnauer	HM	left	VS	HM	right	18.449995	44.499988	HM_VS	NA	size_shape	L	untrained	female	23_12_2020	38	cdl_body_size_solidity_11_03_2024_LA_Pixi_size_shape							11/03/2024	23/12/2020
674	11_03_2024	Pixi	8	Trial 8	arnauer	HL	left	HL	HL	left	6.266665	10.499997	HL_CM	NA	size_shape	R	untrained	female	23_12_2020	38	cdl_body_size_solidity_11_03_2024_LA_Pixi_size_shape							11/03/2024	23/12/2020
675	11_03_2024	Pixi	9	Trial 9	arnauer	HM	left	VL	VL	right	16.249995	28.183325	HM_VL	NA	size_shape	L	untrained	female	23_12_2020	38	cdl_body_size_solidity_11_03_2024_LA_Pixi_size_shape							11/03/2024	23/12/2020
676	11_03_2024	Pixi	10	Trial 10	arnauer	NA	NA	NA	NA	NA	0	0	VL_CL	4	size_shape	R	untrained	female	23_12_2020	38	cdl_body_size_solidity_11_03_2024_LA_Pixi_size_shape	trial had to be stopped						11/03/2024	23/12/2020
677	11_03_2024	Pixi	11	Trial 11	arnauer	CL	left	CL	CL	left	2.299999	6.033331	CL_HL	3	size_shape	R	untrained	female	23_12_2020	38	cdl_body_size_solidity_11_03_2024_LA_Pixi_size_shape							11/03/2024	23/12/2020
678	11_03_2024	Pixi	12	Trial 12	arnauer	HM	left	HM	HM	left	9.049998	13.099996	HM_VM	2	size_shape	R	untrained	female	23_12_2020	38	cdl_body_size_solidity_11_03_2024_LA_Pixi_size_shape							11/03/2024	23/12/2020
679	11_03_2024	Pixi	13	Trial 13	arnauer	VL	left	VL	VL	left	4.499999	6.816665	VL_VM	8	size_shape	L	untrained	female	23_12_2020	38	cdl_body_size_solidity_11_03_2024_LA_Pixi_size_shape							11/03/2024	23/12/2020
680	11_03_2024	Pixi	14	Trial 14	arnauer	VL	left	VL	VL	left	3.849999	6.599998	VL_HS	NA	size_shape	R	untrained	female	23_12_2020	38	cdl_body_size_solidity_11_03_2024_LA_Pixi_size_shape							11/03/2024	23/12/2020
681	11_03_2024	Pixi	15	Trial 15	arnauer	VL	left	VL	VL	left	3.383333	6.116665	VL_HL	1	size_shape	R	untrained	female	23_12_2020	38	cdl_body_size_solidity_11_03_2024_LA_Pixi_size_shape							11/03/2024	23/12/2020
682	11_03_2024	Pixi	16	Trial 16	arnauer	VM	left	VM	VM	left	4.533332	7.549998	VM_HS	NA	size_shape	L	untrained	female	23_12_2020	38	cdl_body_size_solidity_11_03_2024_LA_Pixi_size_shape							11/03/2024	23/12/2020
683	11_03_2024	Pixi	17	Trial 17	arnauer	VL	right	VL	VL	right	25.283326	28.166659	VS_VL	9	size_shape	L	untrained	female	23_12_2020	38	cdl_body_size_solidity_11_03_2024_LA_Pixi_size_shape							11/03/2024	23/12/2020
684	11_03_2024	Pixi	18	Trial 18	arnauer	HM	right	HS	HM	left	4.116666	11.583331	HS_HM	7	size_shape	L	untrained	female	23_12_2020	38	cdl_body_size_solidity_11_03_2024_LA_Pixi_size_shape							11/03/2024	23/12/2020
685	12_03_2024	Pippilotta2	1	Trial 1	arnauer	VL	right	VL	VL	right	0.85	2.616666	VM_VL	8	size_shape	R	trained	female	04_09_2016	90	cdl_body_size_solidity_12_03_2024_LA_Pippilotta2_size_shape							12/03/2024	04/09/2016
686	12_03_2024	Pippilotta2	2	Trial 2	arnauer	HM	left	HS	HS	right	0.966666	7.949997	HM_HS	7	size_shape	R	trained	female	04_09_2016	90	cdl_body_size_solidity_12_03_2024_LA_Pippilotta2_size_shape							12/03/2024	04/09/2016
687	12_03_2024	Pippilotta2	3	Trial 3	arnauer	VM	right	HS	VM	left	1.166666	6.183331	HS_VM	NA	size_shape	L	trained	female	04_09_2016	90	cdl_body_size_solidity_12_03_2024_LA_Pippilotta2_size_shape							12/03/2024	04/09/2016
688	12_03_2024	Pippilotta2	4	Trial 4	arnauer	HL	right	HL	HL	right	1.05	2.649999	CM_HL	NA	size_shape	L	trained	female	04_09_2016	90	cdl_body_size_solidity_12_03_2024_LA_Pippilotta2_size_shape							12/03/2024	04/09/2016
689	12_03_2024	Pippilotta2	5	Trial 5	arnauer	VM	left	VS	VM	right	1.049999	5.166664	VM_VS	10	size_shape	L	trained	female	04_09_2016	90	cdl_body_size_solidity_12_03_2024_LA_Pippilotta2_size_shape							12/03/2024	04/09/2016
690	12_03_2024	Pippilotta2	6	Trial 6	arnauer	VL	right	VL	VL	right	1.483333	3.283332	CL_VL	4	size_shape	R	trained	female	04_09_2016	90	cdl_body_size_solidity_12_03_2024_LA_Pippilotta2_size_shape							12/03/2024	04/09/2016
691	12_03_2024	Pippilotta2	7	Trial 7	arnauer	HL	left	VS	VS	right	1.083333	7.516664	HL_VS	NA	size_shape	L	trained	female	04_09_2016	90	cdl_body_size_solidity_12_03_2024_LA_Pippilotta2_size_shape							12/03/2024	04/09/2016
692	12_03_2024	Pippilotta2	8	Trial 8	arnauer	VL	right	VL	VL	right	1.116666	3.033332	VS_VL	9	size_shape	L	trained	female	04_09_2016	90	cdl_body_size_solidity_12_03_2024_LA_Pippilotta2_size_shape							12/03/2024	04/09/2016
693	12_03_2024	Pippilotta2	9	Trial 9	arnauer	HM	right	HM	HM	right	1.166666	3.083332	HL_HM	5	size_shape	R	trained	female	04_09_2016	90	cdl_body_size_solidity_12_03_2024_LA_Pippilotta2_size_shape							12/03/2024	04/09/2016
694	12_03_2024	Pippilotta2	10	Trial 10	arnauer	CL	right	CL	CL	right	1.066666	2.816665	HL_CL	3	size_shape	R	trained	female	04_09_2016	90	cdl_body_size_solidity_12_03_2024_LA_Pippilotta2_size_shape							12/03/2024	04/09/2016
695	12_03_2024	Pippilotta2	11	Trial 11	arnauer	HM	left	VM	HM	right	1.099999	4.866665	HM_VM	2	size_shape	L	trained	female	04_09_2016	90	cdl_body_size_solidity_12_03_2024_LA_Pippilotta2_size_shape							12/03/2024	04/09/2016
696	12_03_2024	Pippilotta2	12	Trial 12	arnauer	HM	right	HM	HM	right	1.333333	3.116665	VS_HM	NA	size_shape	L	trained	female	04_09_2016	90	cdl_body_size_solidity_12_03_2024_LA_Pippilotta2_size_shape							12/03/2024	04/09/2016
697	12_03_2024	Pippilotta2	13	Trial 13	arnauer	HL	right	HL	HL	right	1.733332	3.033332	VL_HL	1	size_shape	L	trained	female	04_09_2016	90	cdl_body_size_solidity_12_03_2024_LA_Pippilotta2_size_shape							12/03/2024	04/09/2016
698	12_03_2024	Pippilotta2	14	Trial 14	arnauer	HL	right	HL	HL	right	1.166667	2.833333	HS_HL	6	size_shape	R	trained	female	04_09_2016	90	cdl_body_size_solidity_12_03_2024_LA_Pippilotta2_size_shape							12/03/2024	04/09/2016
699	12_03_2024	Pippilotta2	15	Trial 15	arnauer	VL	left	CM	VL	right	1.25	4.333332	VL_CM	NA	size_shape	L	trained	female	04_09_2016	90	cdl_body_size_solidity_12_03_2024_LA_Pippilotta2_size_shape							12/03/2024	04/09/2016
700	12_03_2024	Pippilotta2	16	Trial 16	arnauer	VL	right	VL	VL	right	1.049999	2.583333	HM_VL	NA	size_shape	R	trained	female	04_09_2016	90	cdl_body_size_solidity_12_03_2024_LA_Pippilotta2_size_shape							12/03/2024	04/09/2016
701	12_03_2024	Pippilotta2	17	Trial 17	arnauer	HL	right	HL	HL	right	1.166666	2.583333	VM_HL	NA	size_shape	R	trained	female	04_09_2016	90	cdl_body_size_solidity_12_03_2024_LA_Pippilotta2_size_shape							12/03/2024	04/09/2016
702	12_03_2024	Pippilotta2	18	Trial 18	arnauer	VL	left	HS	VL	right	1.116666	5.166665	VL_HS	NA	size_shape	R	trained	female	04_09_2016	90	cdl_body_size_solidity_12_03_2024_LA_Pippilotta2_size_shape							12/03/2024	04/09/2016
703	12_03_2024	Mala2	1	Trial 1	arnauer	HM	left	HM	HM	left	1.05	3.433333	HM_VS	NA	size_shape	L	trained	female	08_03_2016	96	cdl_body_size_solidity_12_03_2024_LA_Mala2_size_shape							12/03/2024	08/03/2016
704	12_03_2024	Mala2	2	Trial 2	arnauer	HL	left	HL	HL	left	1.083333	3.283333	HL_VL	1	size_shape	L	trained	female	08_03_2016	96	cdl_body_size_solidity_12_03_2024_LA_Mala2_size_shape							12/03/2024	08/03/2016
705	12_03_2024	Mala2	3	Trial 3	arnauer	VM	right	VM	VM	right	1.266666	4.333332	VL_VM	8	size_shape	R	trained	female	08_03_2016	96	cdl_body_size_solidity_12_03_2024_LA_Mala2_size_shape							12/03/2024	08/03/2016
706	12_03_2024	Mala2	4	Trial 4	arnauer	VL	right	VL	VL	right	1.116666	3.383333	VS_VL	9	size_shape	R	trained	female	08_03_2016	96	cdl_body_size_solidity_12_03_2024_LA_Mala2_size_shape							12/03/2024	08/03/2016
707	12_03_2024	Mala2	5	Trial 5	arnauer	HM	left	HS	HM	right	1.583333	13.249997	HM_HS	7	size_shape	L	trained	female	08_03_2016	96	cdl_body_size_solidity_12_03_2024_LA_Mala2_size_shape							12/03/2024	08/03/2016
708	12_03_2024	Mala2	6	Trial 6	arnauer	CL	right	CL	CL	right	2.449999	5.783332	HL_CL	3	size_shape	L	trained	female	08_03_2016	96	cdl_body_size_solidity_12_03_2024_LA_Mala2_size_shape							12/03/2024	08/03/2016
709	12_03_2024	Mala2	7	Trial 7	arnauer	HL	right	HL	HL	right	1.933333	4.366666	HM_HL	5	size_shape	R	trained	female	08_03_2016	96	cdl_body_size_solidity_12_03_2024_LA_Mala2_size_shape							12/03/2024	08/03/2016
710	12_03_2024	Mala2	8	Trial 8	arnauer	HL	right	HL	HL	right	1.783333	4.266666	VS_HL	NA	size_shape	R	trained	female	08_03_2016	96	cdl_body_size_solidity_12_03_2024_LA_Mala2_size_shape							12/03/2024	08/03/2016
711	12_03_2024	Mala2	9	Trial 9	arnauer	HM	right	HM	HM	right	1.516666	5.049999	VM_HM	2	size_shape	R	trained	female	08_03_2016	96	cdl_body_size_solidity_12_03_2024_LA_Mala2_size_shape							12/03/2024	08/03/2016
712	12_03_2024	Mala2	10	Trial 10	arnauer	VL	right	VL	VL	right	1.316666	3.733332	CL_VL	4	size_shape	R	trained	female	08_03_2016	96	cdl_body_size_solidity_12_03_2024_LA_Mala2_size_shape							12/03/2024	08/03/2016
713	12_03_2024	Mala2	11	Trial 11	arnauer	HL	right	HL	HL	right	1.633333	5.233332	HS_HL	6	size_shape	L	trained	female	08_03_2016	96	cdl_body_size_solidity_12_03_2024_LA_Mala2_size_shape							12/03/2024	08/03/2016
714	12_03_2024	Mala2	12	Trial 12	arnauer	VL	right	VL	VL	right	1.45	4.183332	HS_VL	NA	size_shape	L	trained	female	08_03_2016	96	cdl_body_size_solidity_12_03_2024_LA_Mala2_size_shape							12/03/2024	08/03/2016
715	12_03_2024	Mala2	13	Trial 13	arnauer	VL	left	HM	VL	right	1.35	8.066665	VL_HM	NA	size_shape	L	trained	female	08_03_2016	96	cdl_body_size_solidity_12_03_2024_LA_Mala2_size_shape							12/03/2024	08/03/2016
716	12_03_2024	Mala2	14	Trial 14	arnauer	HL	right	HL	HL	right	1.466667	4.216666	CM_HL	NA	size_shape	R	trained	female	08_03_2016	96	cdl_body_size_solidity_12_03_2024_LA_Mala2_size_shape							12/03/2024	08/03/2016
717	12_03_2024	Mala2	15	Trial 15	arnauer	VM	left	VS	VM	right	3.416666	10.083331	VM_VS	10	size_shape	L	trained	female	08_03_2016	96	cdl_body_size_solidity_12_03_2024_LA_Mala2_size_shape							12/03/2024	08/03/2016
718	12_03_2024	Mala2	16	Trial 16	arnauer	VM	right	VM	VM	right	1.766667	4.899999	HL_VM	NA	size_shape	R	trained	female	08_03_2016	96	cdl_body_size_solidity_12_03_2024_LA_Mala2_size_shape							12/03/2024	08/03/2016
719	12_03_2024	Mala2	17	Trial 17	arnauer	VM	left	VM	VM	left	2.016667	4.533333	VM_HS	NA	size_shape	R	trained	female	08_03_2016	96	cdl_body_size_solidity_12_03_2024_LA_Mala2_size_shape							12/03/2024	08/03/2016
720	12_03_2024	Mala2	18	Trial 18	arnauer	CM	right	CM	CM	right	1.633333	5.749999	VL_CM	NA	size_shape	L	trained	female	08_03_2016	96	cdl_body_size_solidity_12_03_2024_LA_Mala2_size_shape							12/03/2024	08/03/2016
721	13_03_2024	Bela3	1	Trial 1	arnauer	Pl	left	Pl	Pl	left	1.133333	3.883333	Pl_Pa	NA	solidity	R	untrained	female	05_02_2020	49	cdl_body_size_solidity_13_03_2024_LA_Bela3_solidity							13/03/2024	05/02/2020
722	13_03_2024	Bela3	2	Trial 2	arnauer	NA	NA	Pa	Wo	right	1.333333	0	Wo_Pa	NA	solidity	R	untrained	female	05_02_2020	49	cdl_body_size_solidity_13_03_2024_LA_Bela3_solidity							13/03/2024	05/02/2020
723	13_03_2024	Bela3	3	Trial 3	arnauer	Pa	left	Pa	Pa	left	1.183333	3.8	Pa_Wo	NA	solidity	L	untrained	female	05_02_2020	49	cdl_body_size_solidity_13_03_2024_LA_Bela3_solidity							13/03/2024	05/02/2020
724	13_03_2024	Bela3	4	Trial 4	arnauer	Pa	left	Pa	Pa	left	1.166667	4.116667	Pa_Wo	NA	solidity	L	untrained	female	05_02_2020	49	cdl_body_size_solidity_13_03_2024_LA_Bela3_solidity							13/03/2024	05/02/2020
725	13_03_2024	Bela3	5	Trial 5	arnauer	Pl	left	Pl	Pl	left	1.05	3.516667	Pl_Wo	NA	solidity	R	untrained	female	05_02_2020	49	cdl_body_size_solidity_13_03_2024_LA_Bela3_solidity							13/03/2024	05/02/2020
726	13_03_2024	Bela3	6	Trial 6	arnauer	NA	NA	Wo	Pa	left	1.133333	0	Wo_Pa	NA	solidity	L	untrained	female	05_02_2020	49	cdl_body_size_solidity_13_03_2024_LA_Bela3_solidity							13/03/2024	05/02/2020
727	13_03_2024	Bela3	7	Trial 7	arnauer	Pl	right	Pl	Pl	right	1.05	4.4	Pa_Pl	NA	solidity	L	untrained	female	05_02_2020	49	cdl_body_size_solidity_13_03_2024_LA_Bela3_solidity							13/03/2024	05/02/2020
728	13_03_2024	Bela3	8	Trial 8	arnauer	Pl	left	Pl	Pl	left	1.233333	3.55	Pl_Pa	NA	solidity	R	untrained	female	05_02_2020	49	cdl_body_size_solidity_13_03_2024_LA_Bela3_solidity							13/03/2024	05/02/2020
729	13_03_2024	Bela3	9	Trial 9	arnauer	Pl	left	Pl	Pl	left	1.15	3.066667	Pl_Pa	NA	solidity	L	untrained	female	05_02_2020	49	cdl_body_size_solidity_13_03_2024_LA_Bela3_solidity							13/03/2024	05/02/2020
730	13_03_2024	Bela3	10	Trial 10	arnauer	Pa	right	Wo	Wo	left	1.1	10.616666	Wo_Pa	NA	solidity	L	untrained	female	05_02_2020	49	cdl_body_size_solidity_13_03_2024_LA_Bela3_solidity							13/03/2024	05/02/2020
731	13_03_2024	Bela3	11	Trial 11	arnauer	Pa	left	Pa	Pa	left	1.166667	4.466667	Pa_Pl	NA	solidity	R	untrained	female	05_02_2020	49	cdl_body_size_solidity_13_03_2024_LA_Bela3_solidity							13/03/2024	05/02/2020
732	13_03_2024	Bela3	12	Trial 12	arnauer	Pl	right	Wo	Wo	left	1.233333	11	Wo_Pl	NA	solidity	L	untrained	female	05_02_2020	49	cdl_body_size_solidity_13_03_2024_LA_Bela3_solidity							13/03/2024	05/02/2020
733	13_03_2024	Bela3	13	Trial 13	arnauer	Pl	left	Pl	Pl	left	1.083333	3.05	Pl_Wo	NA	solidity	R	untrained	female	05_02_2020	49	cdl_body_size_solidity_13_03_2024_LA_Bela3_solidity							13/03/2024	05/02/2020
734	13_03_2024	Bela3	14	Trial 14	arnauer	Pl	right	Wo	Wo	left	1	10.483333	Wo_Pl	NA	solidity	R	untrained	female	05_02_2020	49	cdl_body_size_solidity_13_03_2024_LA_Bela3_solidity							13/03/2024	05/02/2020
735	13_03_2024	Bela3	15	Trial 15	arnauer	Pa	left	Pa	Pa	left	1.15	3.566667	Pa_Wo	NA	solidity	R	untrained	female	05_02_2020	49	cdl_body_size_solidity_13_03_2024_LA_Bela3_solidity							13/03/2024	05/02/2020
736	13_03_2024	Bela3	16	Trial 16	arnauer	Pl	right	Pl	Pl	right	1.116667	3.5	Pa_Pl	NA	solidity	L	untrained	female	05_02_2020	49	cdl_body_size_solidity_13_03_2024_LA_Bela3_solidity							13/03/2024	05/02/2020
737	13_03_2024	Bela3	17	Trial 17	arnauer	Pl	left	Pl	Pl	left	1.3	3.383334	Pl_Wo	NA	solidity	R	untrained	female	05_02_2020	49	cdl_body_size_solidity_13_03_2024_LA_Bela3_solidity							13/03/2024	05/02/2020
738	13_03_2024	Bela3	18	Trial 18	arnauer	Pl	right	Wo	Pl	left	1.1	5.633334	Wo_Pl	NA	solidity	L	untrained	female	05_02_2020	49	cdl_body_size_solidity_13_03_2024_LA_Bela3_solidity							13/03/2024	05/02/2020
739	13_03_2024	Alou	1	Trial 1	arnauer	VL	left	VL	VL	left	0.933333	3.033332	VL_VS	9	size_shape	L	trained	female	15_03_2016	95	cdl_body_size_solidity_13_03_2024_LA_Alou_size_shape							13/03/2024	15/03/2016
740	13_03_2024	Alou	2	Trial 2	arnauer	HL	left	HL	HL	left	1	3.466665	HL_CL	3	size_shape	R	trained	female	15_03_2016	95	cdl_body_size_solidity_13_03_2024_LA_Alou_size_shape							13/03/2024	15/03/2016
741	13_03_2024	Alou	3	Trial 3	arnauer	HM	left	VM	HM	right	1.416666	4.699998	HM_VM	2	size_shape	L	trained	female	15_03_2016	95	cdl_body_size_solidity_13_03_2024_LA_Alou_size_shape							13/03/2024	15/03/2016
742	13_03_2024	Alou	4	Trial 4	arnauer	HM	left	HM	HM	left	1.249999	3.349998	HM_HS	7	size_shape	L	trained	female	15_03_2016	95	cdl_body_size_solidity_13_03_2024_LA_Alou_size_shape							13/03/2024	15/03/2016
743	13_03_2024	Alou	5	Trial 5	arnauer	HM	left	HM	HM	left	1.016666	3.249998	HM_VL	NA	size_shape	R	trained	female	15_03_2016	95	cdl_body_size_solidity_13_03_2024_LA_Alou_size_shape	on the video it looks like I did HM/VL instead of HL/VL						13/03/2024	15/03/2016
744	13_03_2024	Alou	6	Trial 6	arnauer	VM	right	VM	VM	right	1.899999	4.783331	VS_VM	10	size_shape	R	trained	female	15_03_2016	95	cdl_body_size_solidity_13_03_2024_LA_Alou_size_shape							13/03/2024	15/03/2016
745	13_03_2024	Alou	7	Trial 7	arnauer	VL	right	VL	VL	right	1.383333	3.899998	HS_VL	NA	size_shape	L	trained	female	15_03_2016	95	cdl_body_size_solidity_13_03_2024_LA_Alou_size_shape							13/03/2024	15/03/2016
746	13_03_2024	Alou	8	Trial 8	arnauer	VM	left	HS	VM	right	1.266666	4.833331	VM_HS	NA	size_shape	L	trained	female	15_03_2016	95	cdl_body_size_solidity_13_03_2024_LA_Alou_size_shape							13/03/2024	15/03/2016
747	13_03_2024	Alou	9	Trial 9	arnauer	VL	right	VL	VL	right	1.116666	3.116665	VM_VL	8	size_shape	L	trained	female	15_03_2016	95	cdl_body_size_solidity_13_03_2024_LA_Alou_size_shape							13/03/2024	15/03/2016
748	13_03_2024	Alou	10	Trial 10	arnauer	VL	right	VL	VL	right	1.083333	3.149999	CL_VL	4	size_shape	L	trained	female	15_03_2016	95	cdl_body_size_solidity_13_03_2024_LA_Alou_size_shape							13/03/2024	15/03/2016
749	13_03_2024	Alou	11	Trial 11	arnauer	HM	right	HM	HM	right	1.233333	6.33333	HL_HM	5	size_shape	R	trained	female	15_03_2016	95	cdl_body_size_solidity_13_03_2024_LA_Alou_size_shape							13/03/2024	15/03/2016
750	13_03_2024	Alou	12	Trial 12	arnauer	HL	right	HL	HL	right	1.183333	3.483332	HS_HL	6	size_shape	R	trained	female	15_03_2016	95	cdl_body_size_solidity_13_03_2024_LA_Alou_size_shape							13/03/2024	15/03/2016
751	13_03_2024	Alou	13	Trial 13	arnauer	HL	right	HL	HL	right	1.183333	3.366665	VM_HL	NA	size_shape	R	trained	female	15_03_2016	95	cdl_body_size_solidity_13_03_2024_LA_Alou_size_shape							13/03/2024	15/03/2016
752	13_03_2024	Alou	14	Trial 14	arnauer	HL	right	HL	HL	right	1.233333	3.483332	VS_HL	NA	size_shape	L	trained	female	15_03_2016	95	cdl_body_size_solidity_13_03_2024_LA_Alou_size_shape							13/03/2024	15/03/2016
753	13_03_2024	Alou	15	Trial 15	arnauer	HL	right	HL	HL	right	1.233333	3.283332	CM_HL	NA	size_shape	L	trained	female	15_03_2016	95	cdl_body_size_solidity_13_03_2024_LA_Alou_size_shape							13/03/2024	15/03/2016
754	13_03_2024	Alou	16	Trial 16	arnauer	HM	right	HM	HM	right	1.1	3.416665	VL_HM	NA	size_shape	R	trained	female	15_03_2016	95	cdl_body_size_solidity_13_03_2024_LA_Alou_size_shape							13/03/2024	15/03/2016
755	13_03_2024	Alou	17	Trial 17	arnauer	HM	left	HM	HM	left	1.15	3.433331	HM_VS	NA	size_shape	R	trained	female	15_03_2016	95	cdl_body_size_solidity_13_03_2024_LA_Alou_size_shape							13/03/2024	15/03/2016
756	13_03_2024	Alou	18	Trial 18	arnauer	VL	left	VL	VL	left	1.616666	4.199998	VL_CM	NA	size_shape	R	trained	female	15_03_2016	95	cdl_body_size_solidity_13_03_2024_LA_Alou_size_shape							13/03/2024	15/03/2016
757	13_03_2024	Crash	1	Trial 1	arnauer	HM	left	HM	HM	left	1.066667	2.716667	HM_HL	5	size_shape	L	trained	male	05_03_2018	72	cdl_body_size_solidity_13_03_2024_LA_Crash_size_shape							13/03/2024	05/03/2018
758	13_03_2024	Crash	2	Trial 2	arnauer	VL	left	VL	VL	left	1.083333	2.866667	VL_CM	NA	size_shape	L	trained	male	05_03_2018	72	cdl_body_size_solidity_13_03_2024_LA_Crash_size_shape							13/03/2024	05/03/2018
759	13_03_2024	Crash	3	Trial 3	arnauer	HM	left	HM	HM	left	1.083333	2.85	HM_VM	2	size_shape	R	trained	male	05_03_2018	72	cdl_body_size_solidity_13_03_2024_LA_Crash_size_shape							13/03/2024	05/03/2018
760	13_03_2024	Crash	4	Trial 4	arnauer	HL	left	HL	HL	left	0.966667	2.583333	HL_VM	NA	size_shape	R	trained	male	05_03_2018	72	cdl_body_size_solidity_13_03_2024_LA_Crash_size_shape							13/03/2024	05/03/2018
761	13_03_2024	Crash	5	Trial 5	arnauer	HL	right	HL	HL	right	1.466667	3.633333	CM_HL	NA	size_shape	L	trained	male	05_03_2018	72	cdl_body_size_solidity_13_03_2024_LA_Crash_size_shape							13/03/2024	05/03/2018
762	13_03_2024	Crash	6	Trial 6	arnauer	VL	left	VL	VL	left	1.083333	2.833333	VL_HM	NA	size_shape	L	trained	male	05_03_2018	72	cdl_body_size_solidity_13_03_2024_LA_Crash_size_shape							13/03/2024	05/03/2018
763	13_03_2024	Crash	7	Trial 7	arnauer	HL	left	HL	HL	left	1.033333	2.9	HL_CL	3	size_shape	R	trained	male	05_03_2018	72	cdl_body_size_solidity_13_03_2024_LA_Crash_size_shape							13/03/2024	05/03/2018
764	13_03_2024	Crash	8	Trial 8	arnauer	VL	right	HS	VL	left	1.116667	8.05	HS_VL	NA	size_shape	R	trained	male	05_03_2018	72	cdl_body_size_solidity_13_03_2024_LA_Crash_size_shape							13/03/2024	05/03/2018
765	13_03_2024	Crash	9	Trial 9	arnauer	HL	right	HL	HL	right	1.183333	3.083333	VS_HL	NA	size_shape	L	trained	male	05_03_2018	72	cdl_body_size_solidity_13_03_2024_LA_Crash_size_shape							13/03/2024	05/03/2018
766	13_03_2024	Crash	10	Trial 10	arnauer	HM	left	HM	HM	left	1.133333	3.45	HM_VS	NA	size_shape	R	trained	male	05_03_2018	72	cdl_body_size_solidity_13_03_2024_LA_Crash_size_shape							13/03/2024	05/03/2018
767	13_03_2024	Crash	11	Trial 11	arnauer	VL	right	VL	VL	right	1.266667	3.083333	CL_VL	4	size_shape	R	trained	male	05_03_2018	72	cdl_body_size_solidity_13_03_2024_LA_Crash_size_shape							13/03/2024	05/03/2018
768	13_03_2024	Crash	12	Trial 12	arnauer	VM	right	VM	VM	right	1.133333	3.15	VS_VM	10	size_shape	R	trained	male	05_03_2018	72	cdl_body_size_solidity_13_03_2024_LA_Crash_size_shape							13/03/2024	05/03/2018
769	13_03_2024	Crash	13	Trial 13	arnauer	HL	left	HL	HL	left	1.283333	3.45	HL_HS	6	size_shape	R	trained	male	05_03_2018	72	cdl_body_size_solidity_13_03_2024_LA_Crash_size_shape							13/03/2024	05/03/2018
770	13_03_2024	Crash	14	Trial 14	arnauer	HM	right	HM	HM	right	1.166667	3.333333	HS_HM	7	size_shape	L	trained	male	05_03_2018	72	cdl_body_size_solidity_13_03_2024_LA_Crash_size_shape							13/03/2024	05/03/2018
771	13_03_2024	Crash	15	Trial 15	arnauer	VL	left	VL	VL	left	1.083334	2.85	VL_VS	9	size_shape	L	trained	male	05_03_2018	72	cdl_body_size_solidity_13_03_2024_LA_Crash_size_shape							13/03/2024	05/03/2018
772	13_03_2024	Crash	16	Trial 16	arnauer	VM	left	VM	VM	left	1.083333	2.966666	VM_VL	8	size_shape	L	trained	male	05_03_2018	72	cdl_body_size_solidity_13_03_2024_LA_Crash_size_shape							13/03/2024	05/03/2018
773	13_03_2024	Crash	17	Trial 17	arnauer	VM	left	VM	VM	left	1.116667	3.033333	VM_HS	NA	size_shape	L	trained	male	05_03_2018	72	cdl_body_size_solidity_13_03_2024_LA_Crash_size_shape							13/03/2024	05/03/2018
774	13_03_2024	Crash	18	Trial 18	arnauer	HL	left	HL	HL	left	1.066667	2.65	HL_VL	1	size_shape	R	trained	male	05_03_2018	72	cdl_body_size_solidity_13_03_2024_LA_Crash_size_shape							13/03/2024	05/03/2018
775	13_03_2024	Lilly13	1	Trial 1	arnauer	HM	right	HM	HM	right	1.516667	3.183333	VM_HM	2	size_shape	L	untrained	female	26_11_2015	99	cdl_body_size_solidity_13_03_2024_LA_Lilly13_size_shape							13/03/2024	26/11/2015
776	13_03_2024	Lilly13	2	Trial 2	arnauer	VM	right	VM	VM	right	1.383333	4.083333	HL_VM	NA	size_shape	L	untrained	female	26_11_2015	99	cdl_body_size_solidity_13_03_2024_LA_Lilly13_size_shape							13/03/2024	26/11/2015
777	13_03_2024	Lilly13	3	Trial 3	arnauer	HL	right	HL	HL	right	1.666667	3.483333	CL_HL	3	size_shape	L	untrained	female	26_11_2015	99	cdl_body_size_solidity_13_03_2024_LA_Lilly13_size_shape							13/03/2024	26/11/2015
778	13_03_2024	Lilly13	4	Trial 4	arnauer	NA	NA	VM	VM	left	2.683333	0	VM_HS	NA	size_shape	R	untrained	female	26_11_2015	99	cdl_body_size_solidity_13_03_2024_LA_Lilly13_size_shape							13/03/2024	26/11/2015
779	13_03_2024	Lilly13	5	Trial 5	arnauer	VL	left	VL	VL	left	2.266667	4.516667	VL_CL	4	size_shape	R	untrained	female	26_11_2015	99	cdl_body_size_solidity_13_03_2024_LA_Lilly13_size_shape							13/03/2024	26/11/2015
780	13_03_2024	Lilly13	6	Trial 6	arnauer	VL	right	HM	VL	left	1.866667	8.9	HM_VL	NA	size_shape	R	untrained	female	26_11_2015	99	cdl_body_size_solidity_13_03_2024_LA_Lilly13_size_shape							13/03/2024	26/11/2015
781	13_03_2024	Lilly13	7	Trial 7	arnauer	VL	left	VL	VL	left	5.066667	7.283333	VL_CM	NA	size_shape	L	untrained	female	26_11_2015	99	cdl_body_size_solidity_13_03_2024_LA_Lilly13_size_shape							13/03/2024	26/11/2015
782	13_03_2024	Lilly13	8	Trial 8	arnauer	NA	NA	HL	HL	right	1.933333	0	CM_HL	NA	size_shape	R	untrained	female	26_11_2015	99	cdl_body_size_solidity_13_03_2024_LA_Lilly13_size_shape							13/03/2024	26/11/2015
783	13_03_2024	Lilly13	9	Trial 9	arnauer	HL	left	HS	HL	right	1.75	7.55	HL_HS	6	size_shape	R	untrained	female	26_11_2015	99	cdl_body_size_solidity_13_03_2024_LA_Lilly13_size_shape							13/03/2024	26/11/2015
784	13_03_2024	Lilly13	10	Trial 10	arnauer	VL	right	VS	VL	left	2.6	8.966666	VS_VL	9	size_shape	R	untrained	female	26_11_2015	99	cdl_body_size_solidity_13_03_2024_LA_Lilly13_size_shape							13/03/2024	26/11/2015
785	13_03_2024	Lilly13	11	Trial 11	arnauer	VL	left	VL	VL	left	2	4.133333	VL_HL	1	size_shape	R	untrained	female	26_11_2015	99	cdl_body_size_solidity_13_03_2024_LA_Lilly13_size_shape							13/03/2024	26/11/2015
786	13_03_2024	Lilly13	12	Trial 12	arnauer	HL	left	HL	HL	left	1.866667	4.183333	HL_VS	NA	size_shape	L	untrained	female	26_11_2015	99	cdl_body_size_solidity_13_03_2024_LA_Lilly13_size_shape							13/03/2024	26/11/2015
787	13_03_2024	Lilly13	13	Trial 13	arnauer	VL	right	VL	VL	right	13.216667	15.55	VM_VL	8	size_shape	L	untrained	female	26_11_2015	99	cdl_body_size_solidity_13_03_2024_LA_Lilly13_size_shape							13/03/2024	26/11/2015
788	13_03_2024	Lilly13	14	Trial 14	arnauer	VL	right	VL	VL	right	3.466667	6.016667	HS_VL	NA	size_shape	L	untrained	female	26_11_2015	99	cdl_body_size_solidity_13_03_2024_LA_Lilly13_size_shape							13/03/2024	26/11/2015
789	13_03_2024	Lilly13	15	Trial 15	arnauer	HM	right	HM	HM	right	2	3.933333	HL_HM	5	size_shape	L	untrained	female	26_11_2015	99	cdl_body_size_solidity_13_03_2024_LA_Lilly13_size_shape							13/03/2024	26/11/2015
790	13_03_2024	Lilly13	16	Trial 16	arnauer	HM	left	HM	HM	left	27.55	35.4	HM_VS	NA	size_shape	R	untrained	female	26_11_2015	99	cdl_body_size_solidity_13_03_2024_LA_Lilly13_size_shape							13/03/2024	26/11/2015
791	13_03_2024	Lilly13	17	Trial 17	arnauer	HM	right	HM	HM	right	2.166666	54.666667	HS_HM	7	size_shape	L	untrained	female	26_11_2015	99	cdl_body_size_solidity_13_03_2024_LA_Lilly13_size_shape							13/03/2024	26/11/2015
792	13_03_2024	Lilly13	18	Trial 18	arnauer	NA	NA	NA	NA	NA	0	0	VS_VM	10	size_shape	R	untrained	female	26_11_2015	99	cdl_body_size_solidity_13_03_2024_LA_Lilly13_size_shape	dog wasn't concentrating anymore						13/03/2024	26/11/2015
793	13_03_2024	Lotte6	1	Trial 1	arnauer	Pl	left	Wo	Pl	right	1.316666	9.016664	Pl_Wo	NA	solidity	R	untrained	female	29_01_2022	25	cdl_body_size_solidity_13_03_2024_LA_Lotte6_solidity							13/03/2024	29/01/2022
794	13_03_2024	Lotte6	2	Trial 2	arnauer	NA	NA	Pa	Pa	right	1.366666	0	Wo_Pa	NA	solidity	R	untrained	female	29_01_2022	25	cdl_body_size_solidity_13_03_2024_LA_Lotte6_solidity							13/03/2024	29/01/2022
795	13_03_2024	Lotte6	3	Trial 3	arnauer	Pl	left	Wo	Wo	right	1.433333	10.016664	Pl_Wo	NA	solidity	L	untrained	female	29_01_2022	25	cdl_body_size_solidity_13_03_2024_LA_Lotte6_solidity							13/03/2024	29/01/2022
796	13_03_2024	Lotte6	4	Trial 4	arnauer	Pl	right	Pl	Pl	right	1.683333	7.116665	Pa_Pl	NA	solidity	L	untrained	female	29_01_2022	25	cdl_body_size_solidity_13_03_2024_LA_Lotte6_solidity							13/03/2024	29/01/2022
797	13_03_2024	Lotte6	5	Trial 5	arnauer	Pl	left	Wo	Pl	right	1.699999	5.749998	Pl_Wo	NA	solidity	R	untrained	female	29_01_2022	25	cdl_body_size_solidity_13_03_2024_LA_Lotte6_solidity							13/03/2024	29/01/2022
798	13_03_2024	Lotte6	6	Trial 6	arnauer	Pa	right	Pa	Pa	right	1.533333	17.749995	Wo_Pa	NA	solidity	R	untrained	female	29_01_2022	25	cdl_body_size_solidity_13_03_2024_LA_Lotte6_solidity							13/03/2024	29/01/2022
799	13_03_2024	Lotte6	7	Trial 7	arnauer	Pl	left	Pa	Pa	right	1.5	9.699997	Pl_Pa	NA	solidity	L	untrained	female	29_01_2022	25	cdl_body_size_solidity_13_03_2024_LA_Lotte6_solidity							13/03/2024	29/01/2022
800	13_03_2024	Lotte6	8	Trial 8	arnauer	Pa	left	Wo	Wo	right	1.533333	34.783324	Pa_Wo	NA	solidity	L	untrained	female	29_01_2022	25	cdl_body_size_solidity_13_03_2024_LA_Lotte6_solidity							13/03/2024	29/01/2022
801	13_03_2024	Lotte6	9	Trial 9	arnauer	Pl	right	Pl	Pl	right	2.483332	7.283332	Wo_Pl	NA	solidity	R	untrained	female	29_01_2022	25	cdl_body_size_solidity_13_03_2024_LA_Lotte6_solidity							13/03/2024	29/01/2022
802	13_03_2024	Lotte6	10	Trial 10	arnauer	NA	NA	Wo	Pa	right	1.3	0	Pa_Wo	NA	solidity	R	untrained	female	29_01_2022	25	cdl_body_size_solidity_13_03_2024_LA_Lotte6_solidity							13/03/2024	29/01/2022
803	13_03_2024	Lotte6	11	Trial 11	arnauer	NA	NA	Pa	Pa	right	7.583332	0	Wo_Pa	NA	solidity	R	untrained	female	29_01_2022	25	cdl_body_size_solidity_13_03_2024_LA_Lotte6_solidity							13/03/2024	29/01/2022
804	13_03_2024	Lotte6	12	Trial 12	arnauer	Pl	right	Pl	Pl	right	1.5	4.916665	Wo_Pl	NA	solidity	R	untrained	female	29_01_2022	25	cdl_body_size_solidity_13_03_2024_LA_Lotte6_solidity							13/03/2024	29/01/2022
805	13_03_2024	Lotte6	13	Trial 13	arnauer	Pl	right	Pl	Pl	right	1.549999	4.599999	Wo_Pl	NA	solidity	L	untrained	female	29_01_2022	25	cdl_body_size_solidity_13_03_2024_LA_Lotte6_solidity							13/03/2024	29/01/2022
806	13_03_2024	Lotte6	14	Trial 14	arnauer	Pa	left	Wo	Pa	right	1.199999	8.716664	Pa_Wo	NA	solidity	L	untrained	female	29_01_2022	25	cdl_body_size_solidity_13_03_2024_LA_Lotte6_solidity							13/03/2024	29/01/2022
807	13_03_2024	Lotte6	15	Trial 15	arnauer	Pl	right	Pl	Pl	right	1.25	4.016665	Pa_Pl	NA	solidity	L	untrained	female	29_01_2022	25	cdl_body_size_solidity_13_03_2024_LA_Lotte6_solidity							13/03/2024	29/01/2022
808	13_03_2024	Lotte6	16	Trial 16	arnauer	Pa	right	Pa	Pa	right	1.4	5.649998	Pl_Pa	NA	solidity	L	untrained	female	29_01_2022	25	cdl_body_size_solidity_13_03_2024_LA_Lotte6_solidity							13/03/2024	29/01/2022
809	13_03_2024	Lotte6	17	Trial 17	arnauer	Pl	left	Pl	Pl	left	1.15	3.949999	Pl_Pa	NA	solidity	R	untrained	female	29_01_2022	25	cdl_body_size_solidity_13_03_2024_LA_Lotte6_solidity							13/03/2024	29/01/2022
810	13_03_2024	Lotte6	18	Trial 18	arnauer	Pl	right	Pl	Pl	right	1.333333	4.033333	Pa_Pl	NA	solidity	L	untrained	female	29_01_2022	25	cdl_body_size_solidity_13_03_2024_LA_Lotte6_solidity							13/03/2024	29/01/2022
811	16_03_2024	Benny7	1	Trial 1	arnauer	Pa	left	Pa	Pa	left	1.333333	8.4	Pa_Pl	NA	solidity	R	trained	male	28_06_2013	128	cdl_body_size_solidity_16_03_2024_LA_Benny7_solidity							16/03/2024	28/06/2013
812	16_03_2024	Benny7	2	Trial 2	arnauer	Pl	left	Pl	Pl	left	1.8	4.75	Pl_Wo	NA	solidity	L	trained	male	28_06_2013	128	cdl_body_size_solidity_16_03_2024_LA_Benny7_solidity							16/03/2024	28/06/2013
813	16_03_2024	Benny7	3	Trial 3	arnauer	Pa	left	Pa	Pa	left	1.2	3.8	Pa_Wo	NA	solidity	R	trained	male	28_06_2013	128	cdl_body_size_solidity_16_03_2024_LA_Benny7_solidity							16/03/2024	28/06/2013
814	16_03_2024	Benny7	4	Trial 4	arnauer	Pa	left	Wo	Pa	right	5.35	10.466667	Pa_Wo	NA	solidity	L	trained	male	28_06_2013	128	cdl_body_size_solidity_16_03_2024_LA_Benny7_solidity							16/03/2024	28/06/2013
815	16_03_2024	Benny7	5	Trial 5	arnauer	Pa	right	Wo	Wo	left	1.683333	63.516667	Wo_Pa	NA	solidity	L	trained	male	28_06_2013	128	cdl_body_size_solidity_16_03_2024_LA_Benny7_solidity							16/03/2024	28/06/2013
816	16_03_2024	Benny7	6	Trial 6	arnauer	Pa	right	Pa	Pa	right	5.733333	50.533333	Pl_Pa	NA	solidity	L	trained	male	28_06_2013	128	cdl_body_size_solidity_16_03_2024_LA_Benny7_solidity							16/03/2024	28/06/2013
817	16_03_2024	Benny7	7	Trial 7	arnauer	Pl	left	Wo	Pl	right	1.466667	5.383333	Pl_Wo	NA	solidity	R	trained	male	28_06_2013	128	cdl_body_size_solidity_16_03_2024_LA_Benny7_solidity							16/03/2024	28/06/2013
818	16_03_2024	Benny7	8	Trial 8	arnauer	Pl	left	Pa	Pa	right	1.883334	45.716667	Pl_Pa	NA	solidity	L	trained	male	28_06_2013	128	cdl_body_size_solidity_16_03_2024_LA_Benny7_solidity							16/03/2024	28/06/2013
819	16_03_2024	Benny7	9	Trial 9	arnauer	Pl	right	Pl	Pl	right	3.683334	10.633334	Wo_Pl	NA	solidity	R	trained	male	28_06_2013	128	cdl_body_size_solidity_16_03_2024_LA_Benny7_solidity							16/03/2024	28/06/2013
820	16_03_2024	Benny7	10	Trial 10	arnauer	Pl	right	Pl	Pl	right	2.35	4.733333	Wo_Pl	NA	solidity	R	trained	male	28_06_2013	128	cdl_body_size_solidity_16_03_2024_LA_Benny7_solidity							16/03/2024	28/06/2013
821	16_03_2024	Benny7	11	Trial 11	arnauer	Pl	left	Pl	Pl	left	2.133333	5.05	Pl_Pa	NA	solidity	R	trained	male	28_06_2013	128	cdl_body_size_solidity_16_03_2024_LA_Benny7_solidity							16/03/2024	28/06/2013
822	16_03_2024	Benny7	12	Trial 12	arnauer	NA	NA	Wo	Pa	left	1.566667	0	Wo_Pa	NA	solidity	L	trained	male	28_06_2013	128	cdl_body_size_solidity_16_03_2024_LA_Benny7_solidity							16/03/2024	28/06/2013
823	16_03_2024	Benny7	13	Trial 13	arnauer	NA	NA	Wo	Pa	left	1.55	0	Wo_Pa	NA	solidity	L	trained	male	28_06_2013	128	cdl_body_size_solidity_16_03_2024_LA_Benny7_solidity							16/03/2024	28/06/2013
824	16_03_2024	Benny7	14	Trial 14	arnauer	NA	NA	Pa	NA	left	1.65	0	Pa_Pl	NA	solidity	L	trained	male	28_06_2013	128	cdl_body_size_solidity_16_03_2024_LA_Benny7_solidity	dog pulled on the blankets attached to the fences and pulled fence away so that he could get in withhout using the actual openings (also in the trials before)						16/03/2024	28/06/2013
825	16_03_2024	Benny7	15	Trial 15	arnauer	Pl	left	Pl	Pl	left	1.65	4.266667	Pl_Wo	NA	solidity	R	trained	male	28_06_2013	128	cdl_body_size_solidity_16_03_2024_LA_Benny7_solidity							16/03/2024	28/06/2013
826	16_03_2024	Benny7	16	Trial 16	arnauer	Pl	right	Pa	Pl	left	1.266667	55.283334	Pa_Pl	NA	solidity	R	trained	male	28_06_2013	128	cdl_body_size_solidity_16_03_2024_LA_Benny7_solidity							16/03/2024	28/06/2013
827	16_03_2024	Benny7	17	Trial 17	arnauer	Pl	right	Wo	Pl	left	1.333333	11.916666	Wo_Pl	NA	solidity	L	trained	male	28_06_2013	128	cdl_body_size_solidity_16_03_2024_LA_Benny7_solidity	often when approaching, he didn't really approach the material/opening but the blanket to pull it						16/03/2024	28/06/2013
828	16_03_2024	Benny7	18	Trial 18	arnauer	NA	NA	Pa	NA	left	1.45	0	Pa_Wo	NA	solidity	R	trained	male	28_06_2013	128	cdl_body_size_solidity_16_03_2024_LA_Benny7_solidity							16/03/2024	28/06/2013
829	16_03_2024	Elton John	1	Trial 1	arnauer	Pl	right	Wo	Pl	left	1.416666	8.799999	Wo_Pl	NA	solidity	R	untrained	male	24_03_2022	23	cdl_body_size_solidity_16_03_2024_LA_Elton John_solidity							16/03/2024	24/03/2022
830	16_03_2024	Elton John	2	Trial 2	arnauer	Pl	right	Pl	Pl	right	1.133333	4.499999	Wo_Pl	NA	solidity	L	untrained	male	24_03_2022	23	cdl_body_size_solidity_16_03_2024_LA_Elton John_solidity							16/03/2024	24/03/2022
831	16_03_2024	Elton John	3	Trial 3	arnauer	NA	NA	Pa	Wo	right	1.45	0	Wo_Pa	NA	solidity	L	untrained	male	24_03_2022	23	cdl_body_size_solidity_16_03_2024_LA_Elton John_solidity							16/03/2024	24/03/2022
832	16_03_2024	Elton John	4	Trial 4	arnauer	Pl	right	Pl	Pl	right	1.083333	4.599999	Pa_Pl	NA	solidity	R	untrained	male	24_03_2022	23	cdl_body_size_solidity_16_03_2024_LA_Elton John_solidity							16/03/2024	24/03/2022
833	16_03_2024	Elton John	5	Trial 5	arnauer	NA	NA	Wo	Wo	right	1.483333	0	Pa_Wo	NA	solidity	L	untrained	male	24_03_2022	23	cdl_body_size_solidity_16_03_2024_LA_Elton John_solidity	not 100% which side the first approached one was						16/03/2024	24/03/2022
834	16_03_2024	Elton John	6	Trial 6	arnauer	Pl	right	Pl	Pl	right	7.516665	10.249998	Pa_Pl	NA	solidity	L	untrained	male	24_03_2022	23	cdl_body_size_solidity_16_03_2024_LA_Elton John_solidity							16/03/2024	24/03/2022
835	16_03_2024	Elton John	7	Trial 7	arnauer	Pa	right	Pa	Pa	right	1.316666	35.283327	Wo_Pa	NA	solidity	L	untrained	male	24_03_2022	23	cdl_body_size_solidity_16_03_2024_LA_Elton John_solidity							16/03/2024	24/03/2022
836	16_03_2024	Elton John	8	Trial 8	arnauer	Pa	left	Wo	Wo	right	1.366667	18.816664	Pa_Wo	NA	solidity	R	untrained	male	24_03_2022	23	cdl_body_size_solidity_16_03_2024_LA_Elton John_solidity							16/03/2024	24/03/2022
837	16_03_2024	Elton John	9	Trial 9	arnauer	Pl	left	Wo	Pl	right	2.549999	29.583328	Pl_Wo	NA	solidity	R	untrained	male	24_03_2022	23	cdl_body_size_solidity_16_03_2024_LA_Elton John_solidity	first attempt? touched Wo only by sniffing						16/03/2024	24/03/2022
838	16_03_2024	Elton John	10	Trial 10	arnauer	Pl	left	Pl	Pl	left	2.45	5.25	Pl_Pa	NA	solidity	R	untrained	male	24_03_2022	23	cdl_body_size_solidity_16_03_2024_LA_Elton John_solidity							16/03/2024	24/03/2022
839	16_03_2024	Elton John	11	Trial 11	arnauer	Pa	left	Pa	Pa	left	1.766667	4.516666	Pa_Wo	NA	solidity	L	untrained	male	24_03_2022	23	cdl_body_size_solidity_16_03_2024_LA_Elton John_solidity							16/03/2024	24/03/2022
840	16_03_2024	Elton John	12	Trial 12	arnauer	Pl	left	Pl	Pl	left	1.35	3.299999	Pl_Pa	NA	solidity	R	untrained	male	24_03_2022	23	cdl_body_size_solidity_16_03_2024_LA_Elton John_solidity							16/03/2024	24/03/2022
841	16_03_2024	Elton John	13	Trial 13	arnauer	Pa	left	Pa	Pa	left	0.916667	2.85	Pa_Pl	NA	solidity	R	untrained	male	24_03_2022	23	cdl_body_size_solidity_16_03_2024_LA_Elton John_solidity							16/03/2024	24/03/2022
842	16_03_2024	Elton John	14	Trial 14	arnauer	Pl	right	Wo	Wo	left	0.916667	8.933332	Wo_Pl	NA	solidity	L	untrained	male	24_03_2022	23	cdl_body_size_solidity_16_03_2024_LA_Elton John_solidity							16/03/2024	24/03/2022
843	16_03_2024	Elton John	15	Trial 15	arnauer	Pa	right	Wo	Pa	left	1.033333	7.999999	Wo_Pa	NA	solidity	R	untrained	male	24_03_2022	23	cdl_body_size_solidity_16_03_2024_LA_Elton John_solidity							16/03/2024	24/03/2022
844	16_03_2024	Elton John	16	Trial 16	arnauer	Pl	left	Pl	Pl	left	1.8	4.7	Pl_Wo	NA	solidity	L	untrained	male	24_03_2022	23	cdl_body_size_solidity_16_03_2024_LA_Elton John_solidity							16/03/2024	24/03/2022
845	16_03_2024	Elton John	17	Trial 17	arnauer	Pl	left	Pl	Pl	left	1.4	4.116666	Pl_Wo	NA	solidity	L	untrained	male	24_03_2022	23	cdl_body_size_solidity_16_03_2024_LA_Elton John_solidity							16/03/2024	24/03/2022
846	16_03_2024	Elton John	18	Trial 18	arnauer	Pl	left	Pl	Pl	left	1.016667	2.95	Pl_Pa	NA	solidity	R	untrained	male	24_03_2022	23	cdl_body_size_solidity_16_03_2024_LA_Elton John_solidity							16/03/2024	24/03/2022
847	17_03_2024	Bizkit	1	Trial 1	arnauer	Pa	left	Wo	Pa	right	4.533331	17.299993	Pa_Wo	NA	solidity	R	trained	female	22_06_2018	68	cdl_body_size_solidity_17_03_2024_LA_Bizkit_solidity							17/03/2024	22/06/2018
848	17_03_2024	Bizkit	2	Trial 2	arnauer	Pl	right	Pl	Pl	right	2.199999	8.166663	Wo_Pl	NA	solidity	L	trained	female	22_06_2018	68	cdl_body_size_solidity_17_03_2024_LA_Bizkit_solidity							17/03/2024	22/06/2018
849	17_03_2024	Bizkit	3	Trial 3	arnauer	Pl	left	Wo	Wo	right	2.916666	27.483322	Pl_Wo	NA	solidity	L	trained	female	22_06_2018	68	cdl_body_size_solidity_17_03_2024_LA_Bizkit_solidity							17/03/2024	22/06/2018
850	17_03_2024	Bizkit	4	Trial 4	arnauer	Pl	right	Pl	Pl	right	2.649999	6.749997	Pa_Pl	NA	solidity	R	trained	female	22_06_2018	68	cdl_body_size_solidity_17_03_2024_LA_Bizkit_solidity							17/03/2024	22/06/2018
851	17_03_2024	Bizkit	5	Trial 5	arnauer	Pa	left	Wo	Wo	right	2.266666	12.599995	Pa_Wo	NA	solidity	R	trained	female	22_06_2018	68	cdl_body_size_solidity_17_03_2024_LA_Bizkit_solidity							17/03/2024	22/06/2018
852	17_03_2024	Bizkit	6	Trial 6	arnauer	Pa	right	Pa	Pa	right	2.133332	10.966662	Wo_Pa	NA	solidity	L	trained	female	22_06_2018	68	cdl_body_size_solidity_17_03_2024_LA_Bizkit_solidity							17/03/2024	22/06/2018
853	17_03_2024	Bizkit	7	Trial 7	arnauer	Pa	right	Pa	Pa	right	2.316666	7.699997	Pl_Pa	NA	solidity	R	trained	female	22_06_2018	68	cdl_body_size_solidity_17_03_2024_LA_Bizkit_solidity							17/03/2024	22/06/2018
854	17_03_2024	Bizkit	8	Trial 8	arnauer	Pl	left	Wo	Wo	right	3.449998	13.883327	Pl_Wo	NA	solidity	L	trained	female	22_06_2018	68	cdl_body_size_solidity_17_03_2024_LA_Bizkit_solidity							17/03/2024	22/06/2018
855	17_03_2024	Bizkit	9	Trial 9	arnauer	Pl	right	Pl	Pl	right	2.533332	5.999997	Wo_Pl	NA	solidity	R	trained	female	22_06_2018	68	cdl_body_size_solidity_17_03_2024_LA_Bizkit_solidity							17/03/2024	22/06/2018
856	17_03_2024	Bizkit	10	Trial 10	arnauer	Pa	right	Pa	Pa	right	2.016666	7.149997	Pl_Pa	NA	solidity	L	trained	female	22_06_2018	68	cdl_body_size_solidity_17_03_2024_LA_Bizkit_solidity							17/03/2024	22/06/2018
857	17_03_2024	Bizkit	11	Trial 11	arnauer	Pa	right	Pa	Pa	right	2.033332	5.966664	Pl_Pa	NA	solidity	L	trained	female	22_06_2018	68	cdl_body_size_solidity_17_03_2024_LA_Bizkit_solidity							17/03/2024	22/06/2018
858	17_03_2024	Bizkit	12	Trial 12	arnauer	Pl	right	Pl	Pl	right	2.283333	5.449998	Pa_Pl	NA	solidity	R	trained	female	22_06_2018	68	cdl_body_size_solidity_17_03_2024_LA_Bizkit_solidity							17/03/2024	22/06/2018
859	17_03_2024	Bizkit	13	Trial 13	arnauer	Pa	right	Pa	Pa	right	2.266666	5.899997	Wo_Pa	NA	solidity	L	trained	female	22_06_2018	68	cdl_body_size_solidity_17_03_2024_LA_Bizkit_solidity							17/03/2024	22/06/2018
860	17_03_2024	Bizkit	14	Trial 14	arnauer	Pl	right	Pl	Pl	right	2.383332	5.166664	Pa_Pl	NA	solidity	L	trained	female	22_06_2018	68	cdl_body_size_solidity_17_03_2024_LA_Bizkit_solidity							17/03/2024	22/06/2018
861	17_03_2024	Bizkit	15	Trial 15	arnauer	Pa	right	Pa	Pa	right	1.366667	4.766665	Wo_Pa	NA	solidity	R	trained	female	22_06_2018	68	cdl_body_size_solidity_17_03_2024_LA_Bizkit_solidity							17/03/2024	22/06/2018
862	17_03_2024	Bizkit	16	Trial 16	arnauer	Pa	left	Wo	Wo	right	1.433332	14.033328	Pa_Wo	NA	solidity	R	trained	female	22_06_2018	68	cdl_body_size_solidity_17_03_2024_LA_Bizkit_solidity							17/03/2024	22/06/2018
863	17_03_2024	Bizkit	17	Trial 17	arnauer	Pl	left	Wo	Wo	right	2.266665	23.04999	Pl_Wo	NA	solidity	L	trained	female	22_06_2018	68	cdl_body_size_solidity_17_03_2024_LA_Bizkit_solidity							17/03/2024	22/06/2018
864	17_03_2024	Bizkit	18	Trial 18	arnauer	Pl	right	Pl	Pl	right	2.149999	4.849998	Wo_Pl	NA	solidity	R	trained	female	22_06_2018	68	cdl_body_size_solidity_17_03_2024_LA_Bizkit_solidity							17/03/2024	22/06/2018
865	17_03_2024	Spot	1	Trial 1	arnauer	Pl	right	Pl	Pl	right	2.2	13.9	Pa_Pl	NA	solidity	L	trained	male	07_05_2015	106	cdl_body_size_solidity_17_03_2024_LA_Spot_solidity							17/03/2024	07/05/2015
866	17_03_2024	Spot	2	Trial 2	arnauer	NA	NA	Wo	Pa	right	1.716667	0	Pa_Wo	NA	solidity	L	trained	male	07_05_2015	106	cdl_body_size_solidity_17_03_2024_LA_Spot_solidity							17/03/2024	07/05/2015
867	17_03_2024	Spot	3	Trial 3	arnauer	Pl	left	Pl	Wo	left	6.333333	25.05	Pl_Wo	NA	solidity	L	trained	male	07_05_2015	106	cdl_body_size_solidity_17_03_2024_LA_Spot_solidity							17/03/2024	07/05/2015
868	17_03_2024	Spot	4	Trial 4	arnauer	Pl	right	Wo	Pl	left	1.516667	8.716667	Wo_Pl	NA	solidity	R	trained	male	07_05_2015	106	cdl_body_size_solidity_17_03_2024_LA_Spot_solidity							17/03/2024	07/05/2015
869	17_03_2024	Spot	5	Trial 5	arnauer	Pl	right	Pl	Pl	right	1.783333	4.333333	Wo_Pl	NA	solidity	L	trained	male	07_05_2015	106	cdl_body_size_solidity_17_03_2024_LA_Spot_solidity							17/03/2024	07/05/2015
870	17_03_2024	Spot	6	Trial 6	arnauer	NA	NA	Pa	NA	right	1.65	0	Wo_Pa	NA	solidity	R	trained	male	07_05_2015	106	cdl_body_size_solidity_17_03_2024_LA_Spot_solidity							17/03/2024	07/05/2015
871	17_03_2024	Spot	7	Trial 7	arnauer	Pa	right	Pa	Pa	right	1.583333	11.516667	Wo_Pa	NA	solidity	R	trained	male	07_05_2015	106	cdl_body_size_solidity_17_03_2024_LA_Spot_solidity	mistake: owner used entrance door R (right) instead of L (left)						17/03/2024	07/05/2015
872	17_03_2024	Spot	8	Trial 8	arnauer	Pl	left	Wo	Wo	right	1.966666	12.433334	Pl_Wo	NA	solidity	L	trained	male	07_05_2015	106	cdl_body_size_solidity_17_03_2024_LA_Spot_solidity							17/03/2024	07/05/2015
873	17_03_2024	Spot	9	Trial 9	arnauer	Pl	right	Pl	Pl	right	1.583333	4.6	Wo_Pl	NA	solidity	R	trained	male	07_05_2015	106	cdl_body_size_solidity_17_03_2024_LA_Spot_solidity							17/03/2024	07/05/2015
874	17_03_2024	Spot	10	Trial 10	arnauer	Pa	right	Pa	Pa	right	1.783334	7.85	Wo_Pa	NA	solidity	R	trained	male	07_05_2015	106	cdl_body_size_solidity_17_03_2024_LA_Spot_solidity							17/03/2024	07/05/2015
875	17_03_2024	Spot	11	Trial 11	arnauer	Pa	right	Pa	Pa	right	1.816667	6.916667	Pl_Pa	NA	solidity	L	trained	male	07_05_2015	106	cdl_body_size_solidity_17_03_2024_LA_Spot_solidity							17/03/2024	07/05/2015
876	17_03_2024	Spot	12	Trial 12	arnauer	NA	NA	Wo	Wo	right	2.516667	0	Pa_Wo	NA	solidity	L	trained	male	07_05_2015	106	cdl_body_size_solidity_17_03_2024_LA_Spot_solidity							17/03/2024	07/05/2015
877	17_03_2024	Spot	13	Trial 13	arnauer	Pa	right	Pa	Pa	right	2.133333	6.95	Pl_Pa	NA	solidity	R	trained	male	07_05_2015	106	cdl_body_size_solidity_17_03_2024_LA_Spot_solidity							17/03/2024	07/05/2015
878	17_03_2024	Spot	14	Trial 14	arnauer	Pa	left	Wo	Wo	right	2.433334	14.4	Pa_Wo	NA	solidity	R	trained	male	07_05_2015	106	cdl_body_size_solidity_17_03_2024_LA_Spot_solidity							17/03/2024	07/05/2015
879	17_03_2024	Spot	15	Trial 15	arnauer	Pl	right	Pl	Pl	right	2.066667	5.25	Pa_Pl	NA	solidity	L	trained	male	07_05_2015	106	cdl_body_size_solidity_17_03_2024_LA_Spot_solidity							17/03/2024	07/05/2015
880	17_03_2024	Spot	16	Trial 16	arnauer	Pa	right	Pa	Pa	right	2.3	7.016667	Pl_Pa	NA	solidity	R	trained	male	07_05_2015	106	cdl_body_size_solidity_17_03_2024_LA_Spot_solidity							17/03/2024	07/05/2015
881	17_03_2024	Spot	17	Trial 17	arnauer	Pl	left	Pl	Pl	left	1.766666	4.566666	Pl_Wo	NA	solidity	R	trained	male	07_05_2015	106	cdl_body_size_solidity_17_03_2024_LA_Spot_solidity							17/03/2024	07/05/2015
882	17_03_2024	Spot	18	Trial 18	arnauer	Pa	left	Pa	Pa	left	1.383333	5.216667	Pa_Pl	NA	solidity	R	trained	male	07_05_2015	106	cdl_body_size_solidity_17_03_2024_LA_Spot_solidity							17/03/2024	07/05/2015
883	17_03_2024	Angy	1	Trial 1	arnauer	NA	NA	Pa	NA	right	1.583332	0	Wo_Pa	NA	solidity	L	untrained	female	01_01_2018	74	cdl_body_size_solidity_17_03_2024_LA_Angy_solidity							17/03/2024	01/01/2018
884	17_03_2024	Angy	2	Trial 2	arnauer	NA	NA	Pa	NA	left	1.983332	0	Pa_Wo	NA	solidity	R	untrained	female	01_01_2018	74	cdl_body_size_solidity_17_03_2024_LA_Angy_solidity							17/03/2024	01/01/2018
885	17_03_2024	Angy	3	Trial 3	arnauer	Pl	right	Pl	Pl	right	1.516666	5.83333	Pa_Pl	NA	solidity	R	untrained	female	01_01_2018	74	cdl_body_size_solidity_17_03_2024_LA_Angy_solidity							17/03/2024	01/01/2018
886	17_03_2024	Angy	4	Trial 4	arnauer	Pl	left	Pl	Pl	left	1.616666	4.866664	Pl_Pa	NA	solidity	L	untrained	female	01_01_2018	74	cdl_body_size_solidity_17_03_2024_LA_Angy_solidity							17/03/2024	01/01/2018
887	17_03_2024	Angy	5	Trial 5	arnauer	Pl	left	Wo	Pl	right	1.833332	5.149997	Pl_Wo	NA	solidity	L	untrained	female	01_01_2018	74	cdl_body_size_solidity_17_03_2024_LA_Angy_solidity							17/03/2024	01/01/2018
888	17_03_2024	Angy	6	Trial 6	arnauer	Pl	left	Pl	Pl	left	2.349999	4.949998	Pl_Wo	NA	solidity	L	untrained	female	01_01_2018	74	cdl_body_size_solidity_17_03_2024_LA_Angy_solidity							17/03/2024	01/01/2018
889	17_03_2024	Angy	7	Trial 7	arnauer	Pl	left	Pl	Pl	left	1.683333	3.966665	Pl_Wo	NA	solidity	R	untrained	female	01_01_2018	74	cdl_body_size_solidity_17_03_2024_LA_Angy_solidity							17/03/2024	01/01/2018
890	17_03_2024	Angy	8	Trial 8	arnauer	NA	NA	Wo	Pa	left	2.433332	0	Wo_Pa	NA	solidity	L	untrained	female	01_01_2018	74	cdl_body_size_solidity_17_03_2024_LA_Angy_solidity							17/03/2024	01/01/2018
891	17_03_2024	Angy	9	Trial 9	arnauer	Pl	right	Pl	Pl	right	1.633332	4.249998	Wo_Pl	NA	solidity	R	untrained	female	01_01_2018	74	cdl_body_size_solidity_17_03_2024_LA_Angy_solidity							17/03/2024	01/01/2018
892	17_03_2024	Angy	10	Trial 10	arnauer	NA	NA	Pa	Pa	right	1.733333	0	Wo_Pa	NA	solidity	R	untrained	female	01_01_2018	74	cdl_body_size_solidity_17_03_2024_LA_Angy_solidity							17/03/2024	01/01/2018
893	17_03_2024	Angy	11	Trial 11	arnauer	NA	NA	NA	NA	NA	0	0	Pa_Wo	NA	solidity	L	untrained	female	01_01_2018	74	cdl_body_size_solidity_17_03_2024_LA_Angy_solidity	forgot to do this trial						17/03/2024	01/01/2018
894	17_03_2024	Angy	12	Trial 12	arnauer	Pl	right	Pl	Pl	right	2.383332	5.099997	Pa_Pl	NA	solidity	R	untrained	female	01_01_2018	74	cdl_body_size_solidity_17_03_2024_LA_Angy_solidity							17/03/2024	01/01/2018
895	17_03_2024	Angy	13	Trial 13	arnauer	Pl	left	Pl	Pl	left	1.683333	4.683331	Pl_Pa	NA	solidity	R	untrained	female	01_01_2018	74	cdl_body_size_solidity_17_03_2024_LA_Angy_solidity							17/03/2024	01/01/2018
896	17_03_2024	Angy	14	Trial 14	arnauer	Pl	right	Pl	Pl	right	1.649999	4.199998	Wo_Pl	NA	solidity	L	untrained	female	01_01_2018	74	cdl_body_size_solidity_17_03_2024_LA_Angy_solidity							17/03/2024	01/01/2018
897	17_03_2024	Angy	15	Trial 15	arnauer	Pl	right	Pl	Pl	right	1.283333	3.449999	Pa_Pl	NA	solidity	L	untrained	female	01_01_2018	74	cdl_body_size_solidity_17_03_2024_LA_Angy_solidity							17/03/2024	01/01/2018
898	17_03_2024	Angy	16	Trial 16	arnauer	Pl	right	Pl	Pl	right	1.466666	3.699999	Wo_Pl	NA	solidity	L	untrained	female	01_01_2018	74	cdl_body_size_solidity_17_03_2024_LA_Angy_solidity							17/03/2024	01/01/2018
899	17_03_2024	Angy	17	Trial 17	arnauer	Pa	left	Wo	Pa	right	1.849999	7.099997	Pa_Wo	NA	solidity	R	untrained	female	01_01_2018	74	cdl_body_size_solidity_17_03_2024_LA_Angy_solidity							17/03/2024	01/01/2018
900	17_03_2024	Angy	18	Trial 18	arnauer	Pa	right	Pa	Pa	right	1.633332	7.483329	Pl_Pa	NA	solidity	R	untrained	female	01_01_2018	74	cdl_body_size_solidity_17_03_2024_LA_Angy_solidity							17/03/2024	01/01/2018
901	18_03_2024	Miss Sophie	1	Trial 1	arnauer	HL	right	CL	HL	left	2.15	8.75	CL_HL	3	size_shape	L	trained	female	01_10_2017	77	cdl_body_size_solidity_18_03_2024_LA_Miss Sophie_size_shape							18/03/2024	01/10/2017
902	18_03_2024	Miss Sophie	2	Trial 2	arnauer	HL	right	HL	HL	right	1.916667	4.45	HM_HL	5	size_shape	L	trained	female	01_10_2017	77	cdl_body_size_solidity_18_03_2024_LA_Miss Sophie_size_shape							18/03/2024	01/10/2017
903	18_03_2024	Miss Sophie	3	Trial 3	arnauer	VL	left	HS	VL	right	2	7.283333	VL_HS	NA	size_shape	R	trained	female	01_10_2017	77	cdl_body_size_solidity_18_03_2024_LA_Miss Sophie_size_shape							18/03/2024	01/10/2017
904	18_03_2024	Miss Sophie	4	Trial 4	arnauer	VM	left	VM	VM	left	2.05	4.533333	VM_VL	8	size_shape	R	trained	female	01_10_2017	77	cdl_body_size_solidity_18_03_2024_LA_Miss Sophie_size_shape							18/03/2024	01/10/2017
905	18_03_2024	Miss Sophie	5	Trial 5	arnauer	VM	right	HS	VM	left	2.5	7.3	HS_VM	NA	size_shape	L	trained	female	01_10_2017	77	cdl_body_size_solidity_18_03_2024_LA_Miss Sophie_size_shape	would you count HS already as approached or not?						18/03/2024	01/10/2017
906	18_03_2024	Miss Sophie	6	Trial 6	arnauer	VL	right	VL	VL	right	1.816667	4.066667	VS_VL	9	size_shape	L	trained	female	01_10_2017	77	cdl_body_size_solidity_18_03_2024_LA_Miss Sophie_size_shape							18/03/2024	01/10/2017
907	18_03_2024	Miss Sophie	7	Trial 7	arnauer	HM	right	HM	HM	right	1.916667	4.566667	HS_HM	7	size_shape	L	trained	female	01_10_2017	77	cdl_body_size_solidity_18_03_2024_LA_Miss Sophie_size_shape							18/03/2024	01/10/2017
908	18_03_2024	Miss Sophie	8	Trial 8	arnauer	HL	right	HL	HL	right	2.083333	4.533333	VS_HL	NA	size_shape	L	trained	female	01_10_2017	77	cdl_body_size_solidity_18_03_2024_LA_Miss Sophie_size_shape							18/03/2024	01/10/2017
909	18_03_2024	Miss Sophie	9	Trial 9	arnauer	VM	left	VS	VM	right	1.833333	7.283333	VM_VS	10	size_shape	R	trained	female	01_10_2017	77	cdl_body_size_solidity_18_03_2024_LA_Miss Sophie_size_shape							18/03/2024	01/10/2017
910	18_03_2024	Miss Sophie	10	Trial 10	arnauer	HM	left	HM	HM	left	4.366667	6.833333	HM_VS	NA	size_shape	R	trained	female	01_10_2017	77	cdl_body_size_solidity_18_03_2024_LA_Miss Sophie_size_shape							18/03/2024	01/10/2017
911	18_03_2024	Miss Sophie	11	Trial 11	arnauer	HM	right	HM	HM	right	2	4.85	VM_HM	2	size_shape	R	trained	female	01_10_2017	77	cdl_body_size_solidity_18_03_2024_LA_Miss Sophie_size_shape							18/03/2024	01/10/2017
912	18_03_2024	Miss Sophie	12	Trial 12	arnauer	HM	left	HM	HM	left	3.7	6.166667	HM_VL	NA	size_shape	L	trained	female	01_10_2017	77	cdl_body_size_solidity_18_03_2024_LA_Miss Sophie_size_shape							18/03/2024	01/10/2017
913	18_03_2024	Miss Sophie	13	Trial 13	arnauer	HL	left	HL	HL	left	2.05	4.833333	HL_VL	1	size_shape	L	trained	female	01_10_2017	77	cdl_body_size_solidity_18_03_2024_LA_Miss Sophie_size_shape							18/03/2024	01/10/2017
914	18_03_2024	Miss Sophie	14	Trial 14	arnauer	HL	right	HL	HL	right	1.85	4.2	CM_HL	NA	size_shape	R	trained	female	01_10_2017	77	cdl_body_size_solidity_18_03_2024_LA_Miss Sophie_size_shape							18/03/2024	01/10/2017
915	18_03_2024	Miss Sophie	15	Trial 15	arnauer	VL	left	VL	VL	left	2.266666	4.783333	VL_CL	4	size_shape	L	trained	female	01_10_2017	77	cdl_body_size_solidity_18_03_2024_LA_Miss Sophie_size_shape							18/03/2024	01/10/2017
916	18_03_2024	Miss Sophie	16	Trial 16	arnauer	HL	left	HL	HL	left	2.1	4.666667	HL_HS	6	size_shape	R	trained	female	01_10_2017	77	cdl_body_size_solidity_18_03_2024_LA_Miss Sophie_size_shape							18/03/2024	01/10/2017
917	18_03_2024	Miss Sophie	17	Trial 17	arnauer	VL	left	CM	VL	right	2.283333	6.766667	VL_CM	NA	size_shape	R	trained	female	01_10_2017	77	cdl_body_size_solidity_18_03_2024_LA_Miss Sophie_size_shape	approached CM or just looking?						18/03/2024	01/10/2017
918	18_03_2024	Miss Sophie	18	Trial 18	arnauer	HL	left	HL	HL	left	1.766667	4.316667	HL_VM	NA	size_shape	R	trained	female	01_10_2017	77	cdl_body_size_solidity_18_03_2024_LA_Miss Sophie_size_shape							18/03/2024	01/10/2017
919	18_03_2024	Fräulein Fanny	1	Trial 1	arnauer	VL	left	VL	VL	left	1.133333	2.833332	VL_CL	4	size_shape	L	trained	female	31_12_2020	38	cdl_body_size_solidity_18_03_2024_LA_Fräulein Fanny_size_shape							18/03/2024	31/12/2020
920	18_03_2024	Fräulein Fanny	2	Trial 2	arnauer	HM	left	HM	HM	left	1.183333	2.649999	HM_HS	7	size_shape	R	trained	female	31_12_2020	38	cdl_body_size_solidity_18_03_2024_LA_Fräulein Fanny_size_shape							18/03/2024	31/12/2020
921	18_03_2024	Fräulein Fanny	3	Trial 3	arnauer	VM	left	VM	VM	left	1.25	3.216665	VM_HM	2	size_shape	R	trained	female	31_12_2020	38	cdl_body_size_solidity_18_03_2024_LA_Fräulein Fanny_size_shape							18/03/2024	31/12/2020
922	18_03_2024	Fräulein Fanny	4	Trial 4	arnauer	VL	right	HS	HS	left	1.033333	4.849998	HS_VL	NA	size_shape	R	trained	female	31_12_2020	38	cdl_body_size_solidity_18_03_2024_LA_Fräulein Fanny_size_shape							18/03/2024	31/12/2020
923	18_03_2024	Fräulein Fanny	5	Trial 5	arnauer	VL	left	VL	VL	left	1.1	2.833332	VL_HM	NA	size_shape	L	trained	female	31_12_2020	38	cdl_body_size_solidity_18_03_2024_LA_Fräulein Fanny_size_shape							18/03/2024	31/12/2020
924	18_03_2024	Fräulein Fanny	6	Trial 6	arnauer	HM	left	HM	HM	left	1.216666	3.083332	HM_HL	5	size_shape	L	trained	female	31_12_2020	38	cdl_body_size_solidity_18_03_2024_LA_Fräulein Fanny_size_shape							18/03/2024	31/12/2020
925	18_03_2024	Fräulein Fanny	7	Trial 7	arnauer	VL	right	VL	VL	right	1.383333	3.199999	CM_VL	NA	size_shape	R	trained	female	31_12_2020	38	cdl_body_size_solidity_18_03_2024_LA_Fräulein Fanny_size_shape							18/03/2024	31/12/2020
926	18_03_2024	Fräulein Fanny	8	Trial 8	arnauer	HL	left	HL	HL	left	1.133333	2.766666	HL_CM	NA	size_shape	R	trained	female	31_12_2020	38	cdl_body_size_solidity_18_03_2024_LA_Fräulein Fanny_size_shape							18/03/2024	31/12/2020
927	18_03_2024	Fräulein Fanny	9	Trial 9	arnauer	HL	right	HL	HL	right	1.999999	3.766665	CL_HL	3	size_shape	R	trained	female	31_12_2020	38	cdl_body_size_solidity_18_03_2024_LA_Fräulein Fanny_size_shape	not sure which side was the approached one						18/03/2024	31/12/2020
928	18_03_2024	Fräulein Fanny	10	Trial 10	arnauer	VM	right	VM	VM	right	1.466666	3.633332	VS_VM	10	size_shape	L	trained	female	31_12_2020	38	cdl_body_size_solidity_18_03_2024_LA_Fräulein Fanny_size_shape							18/03/2024	31/12/2020
929	18_03_2024	Fräulein Fanny	11	Trial 11	arnauer	VL	right	VL	VL	right	1.116666	2.699999	HL_VL	1	size_shape	L	trained	female	31_12_2020	38	cdl_body_size_solidity_18_03_2024_LA_Fräulein Fanny_size_shape							18/03/2024	31/12/2020
930	18_03_2024	Fräulein Fanny	12	Trial 12	arnauer	HL	right	HL	HL	right	1.483332	3.166665	VM_HL	NA	size_shape	L	trained	female	31_12_2020	38	cdl_body_size_solidity_18_03_2024_LA_Fräulein Fanny_size_shape							18/03/2024	31/12/2020
931	18_03_2024	Fräulein Fanny	13	Trial 13	arnauer	VL	left	VS	VS	right	1.3	8.099997	VL_VS	9	size_shape	L	trained	female	31_12_2020	38	cdl_body_size_solidity_18_03_2024_LA_Fräulein Fanny_size_shape							18/03/2024	31/12/2020
932	18_03_2024	Fräulein Fanny	14	Trial 14	arnauer	HM	left	HM	HM	left	1.216666	2.949999	HM_VS	NA	size_shape	R	trained	female	31_12_2020	38	cdl_body_size_solidity_18_03_2024_LA_Fräulein Fanny_size_shape							18/03/2024	31/12/2020
933	18_03_2024	Fräulein Fanny	15	Trial 15	arnauer	VM	right	HS	VM	left	1.149999	5.166664	HS_VM	NA	size_shape	L	trained	female	31_12_2020	38	cdl_body_size_solidity_18_03_2024_LA_Fräulein Fanny_size_shape							18/03/2024	31/12/2020
934	18_03_2024	Fräulein Fanny	16	Trial 16	arnauer	VM	left	VM	VM	left	1.366666	3.183332	VM_VL	8	size_shape	L	trained	female	31_12_2020	38	cdl_body_size_solidity_18_03_2024_LA_Fräulein Fanny_size_shape							18/03/2024	31/12/2020
935	18_03_2024	Fräulein Fanny	17	Trial 17	arnauer	HL	left	HL	HL	left	1.333332	3.033333	HL_HS	6	size_shape	R	trained	female	31_12_2020	38	cdl_body_size_solidity_18_03_2024_LA_Fräulein Fanny_size_shape							18/03/2024	31/12/2020
936	18_03_2024	Fräulein Fanny	18	Trial 18	arnauer	HL	right	VS	HL	left	1.266666	5.466664	VS_HL	NA	size_shape	R	trained	female	31_12_2020	38	cdl_body_size_solidity_18_03_2024_LA_Fräulein Fanny_size_shape							18/03/2024	31/12/2020
937	19_03_2024	Pippilotta2	1	Trial 1	arnauer	Pl	right	Pa	Pl	left	1.416666	10.88333	Pa_Pl	NA	solidity	L	trained	female	04_09_2016	90	cdl_body_size_solidity_19_03_2024_LA_Pippilotta2_solidity							19/03/2024	04/09/2016
938	19_03_2024	Pippilotta2	2	Trial 2	arnauer	Pa	right	Wo	Wo	left	1.616666	30.566656	Wo_Pa	NA	solidity	L	trained	female	04_09_2016	90	cdl_body_size_solidity_19_03_2024_LA_Pippilotta2_solidity							19/03/2024	04/09/2016
939	19_03_2024	Pippilotta2	3	Trial 3	arnauer	Pl	left	Wo	Pl	right	1.383333	6.183331	Pl_Wo	NA	solidity	R	trained	female	04_09_2016	90	cdl_body_size_solidity_19_03_2024_LA_Pippilotta2_solidity							19/03/2024	04/09/2016
940	19_03_2024	Pippilotta2	4	Trial 4	arnauer	Pl	right	Wo	Wo	left	1.266666	10.13333	Wo_Pl	NA	solidity	L	trained	female	04_09_2016	90	cdl_body_size_solidity_19_03_2024_LA_Pippilotta2_solidity							19/03/2024	04/09/2016
941	19_03_2024	Pippilotta2	5	Trial 5	arnauer	Pl	left	Wo	Pl	right	1.1	5.583331	Pl_Wo	NA	solidity	L	trained	female	04_09_2016	90	cdl_body_size_solidity_19_03_2024_LA_Pippilotta2_solidity							19/03/2024	04/09/2016
942	19_03_2024	Pippilotta2	6	Trial 6	arnauer	Pl	right	Pl	Pl	right	1.15	3.166666	Pa_Pl	NA	solidity	R	trained	female	04_09_2016	90	cdl_body_size_solidity_19_03_2024_LA_Pippilotta2_solidity							19/03/2024	04/09/2016
943	19_03_2024	Pippilotta2	7	Trial 7	arnauer	Pa	left	Wo	Pa	right	1.1	5.566665	Pa_Wo	NA	solidity	R	trained	female	04_09_2016	90	cdl_body_size_solidity_19_03_2024_LA_Pippilotta2_solidity							19/03/2024	04/09/2016
944	19_03_2024	Pippilotta2	8	Trial 8	arnauer	Pa	right	Wo	Pa	left	2.199999	12.599996	Wo_Pa	NA	solidity	L	trained	female	04_09_2016	90	cdl_body_size_solidity_19_03_2024_LA_Pippilotta2_solidity							19/03/2024	04/09/2016
945	19_03_2024	Pippilotta2	9	Trial 9	arnauer	Pl	left	Pa	Pl	right	1.283333	4.783332	Pl_Pa	NA	solidity	R	trained	female	04_09_2016	90	cdl_body_size_solidity_19_03_2024_LA_Pippilotta2_solidity							19/03/2024	04/09/2016
946	19_03_2024	Pippilotta2	10	Trial 10	arnauer	Pl	right	Wo	Pl	left	1.333333	7.183331	Wo_Pl	NA	solidity	R	trained	female	04_09_2016	90	cdl_body_size_solidity_19_03_2024_LA_Pippilotta2_solidity							19/03/2024	04/09/2016
947	19_03_2024	Pippilotta2	11	Trial 11	arnauer	Pa	left	Wo	Pa	right	1.683333	6.033331	Pa_Wo	NA	solidity	R	trained	female	04_09_2016	90	cdl_body_size_solidity_19_03_2024_LA_Pippilotta2_solidity							19/03/2024	04/09/2016
948	19_03_2024	Pippilotta2	12	Trial 12	arnauer	Pl	right	Pl	Pl	right	1.083333	2.933333	Wo_Pl	NA	solidity	R	trained	female	04_09_2016	90	cdl_body_size_solidity_19_03_2024_LA_Pippilotta2_solidity							19/03/2024	04/09/2016
949	19_03_2024	Pippilotta2	13	Trial 13	arnauer	Pa	left	Wo	Pa	right	1.966666	6.016665	Pa_Wo	NA	solidity	L	trained	female	04_09_2016	90	cdl_body_size_solidity_19_03_2024_LA_Pippilotta2_solidity							19/03/2024	04/09/2016
950	19_03_2024	Pippilotta2	14	Trial 14	arnauer	Pl	left	Pl	Pl	left	1.383333	3.699998	Pl_Pa	NA	solidity	L	trained	female	04_09_2016	90	cdl_body_size_solidity_19_03_2024_LA_Pippilotta2_solidity							19/03/2024	04/09/2016
951	19_03_2024	Pippilotta2	15	Trial 15	arnauer	Pl	left	Wo	Wo	right	1.45	5.733332	Pl_Wo	NA	solidity	R	trained	female	04_09_2016	90	cdl_body_size_solidity_19_03_2024_LA_Pippilotta2_solidity							19/03/2024	04/09/2016
952	19_03_2024	Pippilotta2	16	Trial 16	arnauer	Pl	right	Pl	Pl	right	1.116666	2.966666	Pa_Pl	NA	solidity	L	trained	female	04_09_2016	90	cdl_body_size_solidity_19_03_2024_LA_Pippilotta2_solidity							19/03/2024	04/09/2016
953	19_03_2024	Pippilotta2	17	Trial 17	arnauer	Pl	left	Pa	Pa	right	1.216667	4.833332	Pl_Pa	NA	solidity	L	trained	female	04_09_2016	90	cdl_body_size_solidity_19_03_2024_LA_Pippilotta2_solidity							19/03/2024	04/09/2016
954	19_03_2024	Pippilotta2	18	Trial 18	arnauer	Pa	right	Pa	Pa	right	1.116666	8.366663	Wo_Pa	NA	solidity	R	trained	female	04_09_2016	90	cdl_body_size_solidity_19_03_2024_LA_Pippilotta2_solidity							19/03/2024	04/09/2016
955	20_03_2024	Pixi	1	Trial 1	arnauer	NA	NA	Wo	NA	left	2.066666	0	Wo_Pa	NA	solidity	L	untrained	female	23_12_2020	38	cdl_body_size_solidity_20_03_2024_LA_Pixi_solidity	not sure if there was an attempt, lots of sniffing						20/03/2024	23/12/2020
956	20_03_2024	Pixi	2	Trial 2	arnauer	Pl	left	Wo	Pl	right	3.333332	19.366659	Pl_Wo	NA	solidity	L	untrained	female	23_12_2020	38	cdl_body_size_solidity_20_03_2024_LA_Pixi_solidity	not sure which was the side approached first						20/03/2024	23/12/2020
957	20_03_2024	Pixi	3	Trial 3	arnauer	Pl	right	Pl	Pl	right	3.333332	8.116664	Wo_Pl	NA	solidity	R	untrained	female	23_12_2020	38	cdl_body_size_solidity_20_03_2024_LA_Pixi_solidity							20/03/2024	23/12/2020
958	20_03_2024	Pixi	4	Trial 4	arnauer	Pl	left	Pl	Pl	left	2.916666	5.549998	Pl_Pa	NA	solidity	R	untrained	female	23_12_2020	38	cdl_body_size_solidity_20_03_2024_LA_Pixi_solidity							20/03/2024	23/12/2020
959	20_03_2024	Pixi	5	Trial 5	arnauer	Pa	left	Pa	Pa	left	2.949999	8.016664	Pa_Wo	NA	solidity	L	untrained	female	23_12_2020	38	cdl_body_size_solidity_20_03_2024_LA_Pixi_solidity							20/03/2024	23/12/2020
960	20_03_2024	Pixi	6	Trial 6	arnauer	Pa	left	Wo	Pa	right	3.766665	29.466655	Pa_Wo	NA	solidity	L	untrained	female	23_12_2020	38	cdl_body_size_solidity_20_03_2024_LA_Pixi_solidity							20/03/2024	23/12/2020
961	20_03_2024	Pixi	7	Trial 7	arnauer	Pl	left	Wo	Pl	right	3.416665	7.83333	Pl_Wo	NA	solidity	R	untrained	female	23_12_2020	38	cdl_body_size_solidity_20_03_2024_LA_Pixi_solidity							20/03/2024	23/12/2020
962	20_03_2024	Pixi	8	Trial 8	arnauer	Pl	right	Wo	Pl	left	4.233332	17.499994	Wo_Pl	NA	solidity	L	untrained	female	23_12_2020	38	cdl_body_size_solidity_20_03_2024_LA_Pixi_solidity							20/03/2024	23/12/2020
963	20_03_2024	Pixi	9	Trial 9	arnauer	Pa	right	Wo	Pa	left	5.599998	44.86665	Wo_Pa	NA	solidity	L	untrained	female	23_12_2020	38	cdl_body_size_solidity_20_03_2024_LA_Pixi_solidity							20/03/2024	23/12/2020
964	20_03_2024	Pixi	10	Trial 10	arnauer	Pa	right	Wo	Pa	left	6.083331	18.383327	Wo_Pa	NA	solidity	R	untrained	female	23_12_2020	38	cdl_body_size_solidity_20_03_2024_LA_Pixi_solidity							20/03/2024	23/12/2020
965	20_03_2024	Pixi	11	Trial 11	arnauer	Pa	left	Wo	Pa	right	10.733329	20.399992	Pa_Wo	NA	solidity	R	untrained	female	23_12_2020	38	cdl_body_size_solidity_20_03_2024_LA_Pixi_solidity							20/03/2024	23/12/2020
966	20_03_2024	Pixi	12	Trial 12	arnauer	Pl	right	Pl	Pl	right	7.666664	12.249995	Wo_Pl	NA	solidity	L	untrained	female	23_12_2020	38	cdl_body_size_solidity_20_03_2024_LA_Pixi_solidity							20/03/2024	23/12/2020
967	20_03_2024	Pixi	13	Trial 13	arnauer	Pl	left	Pl	Pl	left	3.016666	5.799998	Pl_Pa	NA	solidity	R	untrained	female	23_12_2020	38	cdl_body_size_solidity_20_03_2024_LA_Pixi_solidity							20/03/2024	23/12/2020
968	20_03_2024	Pixi	14	Trial 14	arnauer	Pl	left	Pl	Pl	left	4.166665	14.333328	Pl_Pa	NA	solidity	R	untrained	female	23_12_2020	38	cdl_body_size_solidity_20_03_2024_LA_Pixi_solidity							20/03/2024	23/12/2020
969	20_03_2024	Pixi	15	Trial 15	arnauer	Pa	left	Pa	Pa	left	3.799999	6.299998	Pa_Pl	NA	solidity	R	untrained	female	23_12_2020	38	cdl_body_size_solidity_20_03_2024_LA_Pixi_solidity							20/03/2024	23/12/2020
970	20_03_2024	Pixi	16	Trial 16	arnauer	Pl	right	Pl	Pl	right	31.499988	34.599987	Pa_Pl	NA	solidity	L	untrained	female	23_12_2020	38	cdl_body_size_solidity_20_03_2024_LA_Pixi_solidity							20/03/2024	23/12/2020
971	20_03_2024	Pixi	17	Trial 17	arnauer	Pl	left	Pl	Pl	left	5.883331	12.499995	Pl_Wo	NA	solidity	L	untrained	female	23_12_2020	38	cdl_body_size_solidity_20_03_2024_LA_Pixi_solidity							20/03/2024	23/12/2020
972	20_03_2024	Pixi	18	Trial 18	arnauer	Pl	right	Pl	Pl	right	4.749998	8.333331	Pa_Pl	NA	solidity	R	untrained	female	23_12_2020	38	cdl_body_size_solidity_20_03_2024_LA_Pixi_solidity							20/03/2024	23/12/2020
973	20_03_2024	Pia3	1	Trial 1	arnauer	NA	NA	Wo	Pa	right	1.883333	0	Pa_Wo	NA	solidity	R	trained	female	08_11_2016	88	cdl_body_size_solidity_20_03_2024_LA_Pia3_solidity							20/03/2024	08/11/2016
974	20_03_2024	Pia3	2	Trial 2	arnauer	Pl	right	Pa	Pl	left	1.883333	9	Pa_Pl	NA	solidity	L	trained	female	08_11_2016	88	cdl_body_size_solidity_20_03_2024_LA_Pia3_solidity							20/03/2024	08/11/2016
975	20_03_2024	Pia3	3	Trial 3	arnauer	Pl	left	Pl	Pl	left	1.866667	5.566667	Pl_Wo	NA	solidity	L	trained	female	08_11_2016	88	cdl_body_size_solidity_20_03_2024_LA_Pia3_solidity							20/03/2024	08/11/2016
976	20_03_2024	Pia3	4	Trial 4	arnauer	Pl	right	Pl	Pl	right	1.55	5	Wo_Pl	NA	solidity	R	trained	female	08_11_2016	88	cdl_body_size_solidity_20_03_2024_LA_Pia3_solidity							20/03/2024	08/11/2016
977	20_03_2024	Pia3	5	Trial 5	arnauer	Pa	left	Wo	Pa	right	2.05	25.583333	Pa_Wo	NA	solidity	R	trained	female	08_11_2016	88	cdl_body_size_solidity_20_03_2024_LA_Pia3_solidity							20/03/2024	08/11/2016
978	20_03_2024	Pia3	6	Trial 6	arnauer	Pl	left	Pl	Pl	left	1.8	4.266667	Pl_Wo	NA	solidity	L	trained	female	08_11_2016	88	cdl_body_size_solidity_20_03_2024_LA_Pia3_solidity							20/03/2024	08/11/2016
979	20_03_2024	Pia3	7	Trial 7	arnauer	Pa	left	Pa	Pa	left	1.666667	9.15	Pa_Wo	NA	solidity	L	trained	female	08_11_2016	88	cdl_body_size_solidity_20_03_2024_LA_Pia3_solidity							20/03/2024	08/11/2016
980	20_03_2024	Pia3	8	Trial 8	arnauer	Pa	right	Wo	Pa	left	1.7	11.566667	Wo_Pa	NA	solidity	L	trained	female	08_11_2016	88	cdl_body_size_solidity_20_03_2024_LA_Pia3_solidity							20/03/2024	08/11/2016
981	20_03_2024	Pia3	9	Trial 9	arnauer	Pl	left	Pl	Pl	left	1.55	3.966667	Pl_Pa	NA	solidity	L	trained	female	08_11_2016	88	cdl_body_size_solidity_20_03_2024_LA_Pia3_solidity							20/03/2024	08/11/2016
982	20_03_2024	Pia3	10	Trial 10	arnauer	Pl	right	Pl	Pl	right	2.333333	5.35	Pa_Pl	NA	solidity	L	trained	female	08_11_2016	88	cdl_body_size_solidity_20_03_2024_LA_Pia3_solidity							20/03/2024	08/11/2016
983	20_03_2024	Pia3	11	Trial 11	arnauer	Pl	left	Pl	Pl	left	1.366667	3.566667	Pl_Pa	NA	solidity	L	trained	female	08_11_2016	88	cdl_body_size_solidity_20_03_2024_LA_Pia3_solidity							20/03/2024	08/11/2016
984	20_03_2024	Pia3	12	Trial 12	arnauer	Pa	left	Pa	Pa	left	2.066666	6.283333	Pa_Pl	NA	solidity	R	trained	female	08_11_2016	88	cdl_body_size_solidity_20_03_2024_LA_Pia3_solidity							20/03/2024	08/11/2016
985	20_03_2024	Pia3	13	Trial 13	arnauer	Pl	left	Pl	Pl	left	1.516667	3.783333	Pl_Wo	NA	solidity	R	trained	female	08_11_2016	88	cdl_body_size_solidity_20_03_2024_LA_Pia3_solidity							20/03/2024	08/11/2016
986	20_03_2024	Pia3	14	Trial 14	arnauer	Pa	right	Wo	Pa	left	1.45	13.9	Wo_Pa	NA	solidity	L	trained	female	08_11_2016	88	cdl_body_size_solidity_20_03_2024_LA_Pia3_solidity							20/03/2024	08/11/2016
987	20_03_2024	Pia3	15	Trial 15	arnauer	Pl	right	Pl	Pl	right	1.983334	4.816667	Wo_Pl	NA	solidity	R	trained	female	08_11_2016	88	cdl_body_size_solidity_20_03_2024_LA_Pia3_solidity							20/03/2024	08/11/2016
988	20_03_2024	Pia3	16	Trial 16	arnauer	Pl	left	Pl	Pl	left	1.85	4.183334	Pl_Pa	NA	solidity	R	trained	female	08_11_2016	88	cdl_body_size_solidity_20_03_2024_LA_Pia3_solidity							20/03/2024	08/11/2016
989	20_03_2024	Pia3	17	Trial 17	arnauer	Pa	right	Wo	Pa	left	2.016667	11.75	Wo_Pa	NA	solidity	R	trained	female	08_11_2016	88	cdl_body_size_solidity_20_03_2024_LA_Pia3_solidity							20/03/2024	08/11/2016
990	20_03_2024	Pia3	18	Trial 18	arnauer	Pl	right	Pl	Pl	right	2.683333	5.866666	Wo_Pl	NA	solidity	R	trained	female	08_11_2016	88	cdl_body_size_solidity_20_03_2024_LA_Pia3_solidity							20/03/2024	08/11/2016
991	23_03_2024	Maja6	1	Trial 1	arnauer	Pl	right	Pl	Pl	right	1.85	5.066667	Wo_Pl	NA	solidity	R	untrained	female	12_04_2015	107	cdl_body_size_solidity_23_03_2024_LA_Maja6_solidity							23/03/2024	12/04/2015
992	23_03_2024	Maja6	2	Trial 2	arnauer	Pl	left	Pl	Pl	left	1.816667	4.3	Pl_Pa	NA	solidity	L	untrained	female	12_04_2015	107	cdl_body_size_solidity_23_03_2024_LA_Maja6_solidity							23/03/2024	12/04/2015
993	23_03_2024	Maja6	3	Trial 3	arnauer	Pl	left	Pl	Pl	left	1.683333	3.666667	Pl_Wo	NA	solidity	L	untrained	female	12_04_2015	107	cdl_body_size_solidity_23_03_2024_LA_Maja6_solidity							23/03/2024	12/04/2015
994	23_03_2024	Maja6	4	Trial 4	arnauer	Pa	left	Pa	Pa	left	1.55	26.433333	Pa_Wo	NA	solidity	L	untrained	female	12_04_2015	107	cdl_body_size_solidity_23_03_2024_LA_Maja6_solidity							23/03/2024	12/04/2015
995	23_03_2024	Maja6	5	Trial 5	arnauer	Pa	left	Pa	Pa	left	1.3	10.8	Pa_Wo	NA	solidity	R	untrained	female	12_04_2015	107	cdl_body_size_solidity_23_03_2024_LA_Maja6_solidity							23/03/2024	12/04/2015
996	23_03_2024	Maja6	6	Trial 6	arnauer	Pa	right	Pa	Pa	right	2.266667	12.716667	Wo_Pa	NA	solidity	R	untrained	female	12_04_2015	107	cdl_body_size_solidity_23_03_2024_LA_Maja6_solidity							23/03/2024	12/04/2015
997	23_03_2024	Maja6	7	Trial 7	arnauer	Pl	right	Pl	Pl	right	2.966667	5.716667	Wo_Pl	NA	solidity	L	untrained	female	12_04_2015	107	cdl_body_size_solidity_23_03_2024_LA_Maja6_solidity							23/03/2024	12/04/2015
998	23_03_2024	Maja6	8	Trial 8	arnauer	Pl	right	Pa	Pl	left	1.633333	10.916667	Pa_Pl	NA	solidity	L	untrained	female	12_04_2015	107	cdl_body_size_solidity_23_03_2024_LA_Maja6_solidity							23/03/2024	12/04/2015
999	23_03_2024	Maja6	9	Trial 9	arnauer	Pl	right	Pl	Pl	right	1.983333	4.233333	Wo_Pl	NA	solidity	R	untrained	female	12_04_2015	107	cdl_body_size_solidity_23_03_2024_LA_Maja6_solidity							23/03/2024	12/04/2015
1000	23_03_2024	Maja6	10	Trial 10	arnauer	Pl	right	Pl	Pl	right	1.833333	4.083333	Pa_Pl	NA	solidity	R	untrained	female	12_04_2015	107	cdl_body_size_solidity_23_03_2024_LA_Maja6_solidity							23/03/2024	12/04/2015
1001	23_03_2024	Maja6	11	Trial 11	arnauer	Pl	left	Wo	Pl	right	1.533333	5.8	Pl_Wo	NA	solidity	R	untrained	female	12_04_2015	107	cdl_body_size_solidity_23_03_2024_LA_Maja6_solidity							23/03/2024	12/04/2015
1002	23_03_2024	Maja6	12	Trial 12	arnauer	Pl	left	Pl	Pl	left	1.133333	3.283333	Pl_Wo	NA	solidity	R	untrained	female	12_04_2015	107	cdl_body_size_solidity_23_03_2024_LA_Maja6_solidity							23/03/2024	12/04/2015
1003	23_03_2024	Maja6	13	Trial 13	arnauer	Pl	right	Pa	Pa	left	1.4	7.25	Pa_Pl	NA	solidity	L	untrained	female	12_04_2015	107	cdl_body_size_solidity_23_03_2024_LA_Maja6_solidity							23/03/2024	12/04/2015
1004	23_03_2024	Maja6	14	Trial 14	arnauer	Pa	left	Wo	Pa	right	1.666667	8.3	Pa_Wo	NA	solidity	R	untrained	female	12_04_2015	107	cdl_body_size_solidity_23_03_2024_LA_Maja6_solidity							23/03/2024	12/04/2015
1005	23_03_2024	Maja6	15	Trial 15	arnauer	Pa	right	Wo	Pa	left	1.483333	8.916666	Wo_Pa	NA	solidity	L	untrained	female	12_04_2015	107	cdl_body_size_solidity_23_03_2024_LA_Maja6_solidity							23/03/2024	12/04/2015
1006	23_03_2024	Maja6	16	Trial 16	arnauer	Pl	left	Pl	Pl	left	1.4	3.766667	Pl_Pa	NA	solidity	L	untrained	female	12_04_2015	107	cdl_body_size_solidity_23_03_2024_LA_Maja6_solidity							23/03/2024	12/04/2015
1007	23_03_2024	Maja6	17	Trial 17	arnauer	Pl	left	Pl	Pl	left	1.616667	4.033334	Pl_Pa	NA	solidity	R	untrained	female	12_04_2015	107	cdl_body_size_solidity_23_03_2024_LA_Maja6_solidity							23/03/2024	12/04/2015
1008	23_03_2024	Maja6	18	Trial 18	arnauer	Pa	right	Pa	Pa	right	1.183333	47.15	Wo_Pa	NA	solidity	L	untrained	female	12_04_2015	107	cdl_body_size_solidity_23_03_2024_LA_Maja6_solidity							23/03/2024	12/04/2015
1009	23_03_2024	Alou	1	Trial 1	arnauer	Pl	right	Pl	Pl	right	1.149999	4.499998	Pa_Pl	NA	solidity	R	trained	female	15_03_2016	96	cdl_body_size_solidity_23_03_2024_LA_Alou_solidity							23/03/2024	15/03/2016
1010	23_03_2024	Alou	2	Trial 2	arnauer	Pl	left	Pa	Pl	right	1.333333	16.066659	Pl_Pa	NA	solidity	R	trained	female	15_03_2016	96	cdl_body_size_solidity_23_03_2024_LA_Alou_solidity							23/03/2024	15/03/2016
1011	23_03_2024	Alou	3	Trial 3	arnauer	Pl	left	Pl	Pl	left	1.383333	3.249999	Pl_Wo	NA	solidity	L	trained	female	15_03_2016	96	cdl_body_size_solidity_23_03_2024_LA_Alou_solidity							23/03/2024	15/03/2016
1012	23_03_2024	Alou	4	Trial 4	arnauer	Pl	right	Wo	Pl	left	1.249999	6.48333	Wo_Pl	NA	solidity	L	trained	female	15_03_2016	96	cdl_body_size_solidity_23_03_2024_LA_Alou_solidity							23/03/2024	15/03/2016
1013	23_03_2024	Alou	5	Trial 5	arnauer	Pa	right	Wo	Pa	left	1.233333	6.33333	Wo_Pa	NA	solidity	R	trained	female	15_03_2016	96	cdl_body_size_solidity_23_03_2024_LA_Alou_solidity							23/03/2024	15/03/2016
1014	23_03_2024	Alou	6	Trial 6	arnauer	Pl	left	Wo	Pl	right	1.366666	4.749998	Pl_Wo	NA	solidity	R	trained	female	15_03_2016	96	cdl_body_size_solidity_23_03_2024_LA_Alou_solidity							23/03/2024	15/03/2016
1015	23_03_2024	Alou	7	Trial 7	arnauer	Pl	left	Pl	Pl	left	1.283333	3.699998	Pl_Pa	NA	solidity	L	trained	female	15_03_2016	96	cdl_body_size_solidity_23_03_2024_LA_Alou_solidity							23/03/2024	15/03/2016
1016	23_03_2024	Alou	8	Trial 8	arnauer	Pl	left	Pl	Pl	left	1.133333	3.166665	Pl_Pa	NA	solidity	R	trained	female	15_03_2016	96	cdl_body_size_solidity_23_03_2024_LA_Alou_solidity							23/03/2024	15/03/2016
1017	23_03_2024	Alou	9	Trial 9	arnauer	Pa	left	Pa	Pa	left	1.166666	3.949998	Pa_Pl	NA	solidity	L	trained	female	15_03_2016	96	cdl_body_size_solidity_23_03_2024_LA_Alou_solidity							23/03/2024	15/03/2016
1018	23_03_2024	Alou	10	Trial 10	arnauer	Pl	right	Wo	Wo	left	1.166666	6.63333	Wo_Pl	NA	solidity	R	trained	female	15_03_2016	96	cdl_body_size_solidity_23_03_2024_LA_Alou_solidity							23/03/2024	15/03/2016
1019	23_03_2024	Alou	11	Trial 11	arnauer	Pl	left	Pl	Pl	left	1.183333	3.183332	Pl_Wo	NA	solidity	R	trained	female	15_03_2016	96	cdl_body_size_solidity_23_03_2024_LA_Alou_solidity							23/03/2024	15/03/2016
1020	23_03_2024	Alou	12	Trial 12	arnauer	Pa	left	Pa	Pa	left	1.249999	4.316665	Pa_Wo	NA	solidity	L	trained	female	15_03_2016	96	cdl_body_size_solidity_23_03_2024_LA_Alou_solidity							23/03/2024	15/03/2016
1021	23_03_2024	Alou	13	Trial 13	arnauer	Pa	right	Wo	Wo	left	1.183332	7.933329	Wo_Pa	NA	solidity	R	trained	female	15_03_2016	96	cdl_body_size_solidity_23_03_2024_LA_Alou_solidity							23/03/2024	15/03/2016
1022	23_03_2024	Alou	14	Trial 14	arnauer	Pa	left	Pa	Pa	left	1.199999	3.416665	Pa_Wo	NA	solidity	R	trained	female	15_03_2016	96	cdl_body_size_solidity_23_03_2024_LA_Alou_solidity							23/03/2024	15/03/2016
1023	23_03_2024	Alou	15	Trial 15	arnauer	Pa	left	Pa	Pa	left	1.233332	3.399998	Pa_Wo	NA	solidity	L	trained	female	15_03_2016	96	cdl_body_size_solidity_23_03_2024_LA_Alou_solidity							23/03/2024	15/03/2016
1024	23_03_2024	Alou	16	Trial 16	arnauer	Pa	right	Wo	Wo	left	1.066666	10.649995	Wo_Pa	NA	solidity	L	trained	female	15_03_2016	96	cdl_body_size_solidity_23_03_2024_LA_Alou_solidity							23/03/2024	15/03/2016
1025	23_03_2024	Alou	17	Trial 17	arnauer	Pl	right	Wo	Wo	left	1.199999	25.099989	Wo_Pl	NA	solidity	L	trained	female	15_03_2016	96	cdl_body_size_solidity_23_03_2024_LA_Alou_solidity							23/03/2024	15/03/2016
1026	23_03_2024	Alou	18	Trial 18	arnauer	Pl	right	Pl	Pl	right	1.083333	3.349999	Pa_Pl	NA	solidity	L	trained	female	15_03_2016	96	cdl_body_size_solidity_23_03_2024_LA_Alou_solidity							23/03/2024	15/03/2016
1027	23_03_2024	Crash	1	Trial 1	arnauer	Pa	left	Pa	Pa	left	1.516667	22.666667	Pa_Wo	NA	solidity	R	trained	male	05_03_2018	72	cdl_body_size_solidity_23_03_2024_LA_Crash_solidity							23/03/2024	05/03/2018
1028	23_03_2024	Crash	2	Trial 2	arnauer	Pl	left	Pl	Pl	left	1.266667	3.533333	Pl_Wo	NA	solidity	L	trained	male	05_03_2018	72	cdl_body_size_solidity_23_03_2024_LA_Crash_solidity							23/03/2024	05/03/2018
1029	23_03_2024	Crash	3	Trial 3	arnauer	Pl	left	Pl	Pl	left	1.083333	2.95	Pl_Pa	NA	solidity	L	trained	male	05_03_2018	72	cdl_body_size_solidity_23_03_2024_LA_Crash_solidity							23/03/2024	05/03/2018
1030	23_03_2024	Crash	4	Trial 4	arnauer	Pa	left	Pa	Pa	left	1.166667	3.4	Pa_Pl	NA	solidity	L	trained	male	05_03_2018	72	cdl_body_size_solidity_23_03_2024_LA_Crash_solidity							23/03/2024	05/03/2018
1031	23_03_2024	Crash	5	Trial 5	arnauer	Pl	right	Wo	Wo	left	1.15	17.4	Wo_Pl	NA	solidity	L	trained	male	05_03_2018	72	cdl_body_size_solidity_23_03_2024_LA_Crash_solidity							23/03/2024	05/03/2018
1032	23_03_2024	Crash	6	Trial 6	arnauer	Pl	left	Pl	Pl	left	1.116667	3.4	Pl_Pa	NA	solidity	L	trained	male	05_03_2018	72	cdl_body_size_solidity_23_03_2024_LA_Crash_solidity							23/03/2024	05/03/2018
1033	23_03_2024	Crash	7	Trial 7	arnauer	Pa	left	Pa	Pa	left	1.1	3.483333	Pa_Pl	NA	solidity	L	trained	male	05_03_2018	72	cdl_body_size_solidity_23_03_2024_LA_Crash_solidity							23/03/2024	05/03/2018
1034	23_03_2024	Crash	8	Trial 8	arnauer	Pa	left	Pa	Pa	left	0.983333	3.066667	Pa_Wo	NA	solidity	R	trained	male	05_03_2018	72	cdl_body_size_solidity_23_03_2024_LA_Crash_solidity							23/03/2024	05/03/2018
1035	23_03_2024	Crash	9	Trial 9	arnauer	Pa	right	Wo	Wo	left	1	9.35	Wo_Pa	NA	solidity	L	trained	male	05_03_2018	72	cdl_body_size_solidity_23_03_2024_LA_Crash_solidity							23/03/2024	05/03/2018
1036	23_03_2024	Crash	10	Trial 10	arnauer	Pl	right	Pl	Pl	right	1.35	3.833333	Wo_Pl	NA	solidity	R	trained	male	05_03_2018	72	cdl_body_size_solidity_23_03_2024_LA_Crash_solidity							23/03/2024	05/03/2018
1037	23_03_2024	Crash	11	Trial 11	arnauer	Pl	right	Pl	Pl	right	1.333333	3.183333	Pa_Pl	NA	solidity	R	trained	male	05_03_2018	72	cdl_body_size_solidity_23_03_2024_LA_Crash_solidity							23/03/2024	05/03/2018
1038	23_03_2024	Crash	12	Trial 12	arnauer	Pa	left	Wo	Wo	right	1.2	7.316667	Pa_Wo	NA	solidity	R	trained	male	05_03_2018	72	cdl_body_size_solidity_23_03_2024_LA_Crash_solidity							23/03/2024	05/03/2018
1039	23_03_2024	Crash	13	Trial 13	arnauer	Pa	right	Pa	Pa	right	1.283333	19.916667	Wo_Pa	NA	solidity	L	trained	male	05_03_2018	72	cdl_body_size_solidity_23_03_2024_LA_Crash_solidity							23/03/2024	05/03/2018
1040	23_03_2024	Crash	14	Trial 14	arnauer	Pl	left	Pl	Pl	left	1.133333	3.25	Pl_Pa	NA	solidity	L	trained	male	05_03_2018	72	cdl_body_size_solidity_23_03_2024_LA_Crash_solidity							23/03/2024	05/03/2018
1041	23_03_2024	Crash	15	Trial 15	arnauer	Pa	right	Wo	Pa	left	0.966667	18.35	Wo_Pa	NA	solidity	R	trained	male	05_03_2018	72	cdl_body_size_solidity_23_03_2024_LA_Crash_solidity							23/03/2024	05/03/2018
1042	23_03_2024	Crash	16	Trial 16	arnauer	Pl	right	Pl	Pl	right	1.183333	3.166667	Wo_Pl	NA	solidity	R	trained	male	05_03_2018	72	cdl_body_size_solidity_23_03_2024_LA_Crash_solidity							23/03/2024	05/03/2018
1043	23_03_2024	Crash	17	Trial 17	arnauer	Pl	left	Pl	Pl	left	1.216666	3.333333	Pl_Wo	NA	solidity	R	trained	male	05_03_2018	72	cdl_body_size_solidity_23_03_2024_LA_Crash_solidity							23/03/2024	05/03/2018
1044	23_03_2024	Crash	18	Trial 18	arnauer	Pl	left	Pl	Pl	left	1.183334	3.166667	Pl_Wo	NA	solidity	R	trained	male	05_03_2018	72	cdl_body_size_solidity_23_03_2024_LA_Crash_solidity							23/03/2024	05/03/2018
1045	26_03_2024	CB	1	Trial 1	arnauer	HM	right	HM	HM	right	1.2	3.483333	HL_HM	5	size_shape	R	trained	female	17_02_2017	85	cdl_body_size_solidity_26_03_2024_LA_CB_size_shape							26/03/2024	17/02/2017
1046	26_03_2024	CB	2	Trial 2	arnauer	VL	right	HS	VL	left	1.466666	7.516665	HS_VL	NA	size_shape	L	trained	female	17_02_2017	85	cdl_body_size_solidity_26_03_2024_LA_CB_size_shape							26/03/2024	17/02/2017
1047	26_03_2024	CB	3	Trial 3	arnauer	HM	left	HM	HM	left	1.5	12.499997	HM_HS	7	size_shape	R	trained	female	17_02_2017	85	cdl_body_size_solidity_26_03_2024_LA_CB_size_shape							26/03/2024	17/02/2017
1048	26_03_2024	CB	4	Trial 4	arnauer	HL	right	HL	HL	right	1.4	3.699999	VL_HL	1	size_shape	R	trained	female	17_02_2017	85	cdl_body_size_solidity_26_03_2024_LA_CB_size_shape							26/03/2024	17/02/2017
1049	26_03_2024	CB	5	Trial 5	arnauer	VM	right	VM	VM	right	1.383333	4.233332	HL_VM	NA	size_shape	L	trained	female	17_02_2017	85	cdl_body_size_solidity_26_03_2024_LA_CB_size_shape							26/03/2024	17/02/2017
1050	26_03_2024	CB	6	Trial 6	arnauer	CL	right	CL	CL	right	1.383333	3.866666	VL_CL	4	size_shape	R	trained	female	17_02_2017	85	cdl_body_size_solidity_26_03_2024_LA_CB_size_shape							26/03/2024	17/02/2017
1051	26_03_2024	CB	7	Trial 7	arnauer	VM	left	VM	VM	left	1.316666	3.949999	VM_HS	NA	size_shape	L	trained	female	17_02_2017	85	cdl_body_size_solidity_26_03_2024_LA_CB_size_shape							26/03/2024	17/02/2017
1052	26_03_2024	CB	8	Trial 8	arnauer	HM	left	HM	HM	left	1.383333	14.049997	HM_VS	NA	size_shape	R	trained	female	17_02_2017	85	cdl_body_size_solidity_26_03_2024_LA_CB_size_shape							26/03/2024	17/02/2017
1053	26_03_2024	CB	9	Trial 9	arnauer	HM	right	HM	HM	right	1.366666	4.316666	VM_HM	2	size_shape	R	trained	female	17_02_2017	85	cdl_body_size_solidity_26_03_2024_LA_CB_size_shape							26/03/2024	17/02/2017
1054	26_03_2024	CB	10	Trial 10	arnauer	HL	right	HL	HL	right	1.416666	3.699999	CM_HL	NA	size_shape	L	trained	female	17_02_2017	85	cdl_body_size_solidity_26_03_2024_LA_CB_size_shape							26/03/2024	17/02/2017
1055	26_03_2024	CB	11	Trial 11	arnauer	VM	left	VM	VM	left	1.6	4.649999	VM_VL	8	size_shape	L	trained	female	17_02_2017	85	cdl_body_size_solidity_26_03_2024_LA_CB_size_shape							26/03/2024	17/02/2017
1056	26_03_2024	CB	12	Trial 12	arnauer	VL	right	VL	VL	right	1.35	3.733332	HM_VL	NA	size_shape	R	trained	female	17_02_2017	85	cdl_body_size_solidity_26_03_2024_LA_CB_size_shape							26/03/2024	17/02/2017
1057	26_03_2024	CB	13	Trial 13	arnauer	HL	right	HL	HL	right	1.366666	3.366666	HS_HL	6	size_shape	R	trained	female	17_02_2017	85	cdl_body_size_solidity_26_03_2024_LA_CB_size_shape							26/03/2024	17/02/2017
1058	26_03_2024	CB	14	Trial 14	arnauer	VL	left	CM	VL	right	1.983333	8.666665	VL_CM	NA	size_shape	L	trained	female	17_02_2017	85	cdl_body_size_solidity_26_03_2024_LA_CB_size_shape							26/03/2024	17/02/2017
1059	26_03_2024	CB	15	Trial 15	arnauer	HL	right	HL	HL	right	1.4	3.583333	CL_HL	3	size_shape	R	trained	female	17_02_2017	85	cdl_body_size_solidity_26_03_2024_LA_CB_size_shape							26/03/2024	17/02/2017
1060	26_03_2024	CB	16	Trial 16	arnauer	HL	left	HL	HL	left	1.5	3.983333	HL_VS	NA	size_shape	L	trained	female	17_02_2017	85	cdl_body_size_solidity_26_03_2024_LA_CB_size_shape							26/03/2024	17/02/2017
1061	26_03_2024	CB	17	Trial 17	arnauer	VL	right	VL	VL	right	1.45	3.816666	VS_VL	9	size_shape	L	trained	female	17_02_2017	85	cdl_body_size_solidity_26_03_2024_LA_CB_size_shape							26/03/2024	17/02/2017
1062	26_03_2024	CB	18	Trial 18	arnauer	VM	right	VM	VM	right	1.683333	4.333332	VS_VM	10	size_shape	L	trained	female	17_02_2017	85	cdl_body_size_solidity_26_03_2024_LA_CB_size_shape							26/03/2024	17/02/2017
1063	26_03_2024	Zoomie	1	Trial 1	arnauer	VM	right	VM	VM	right	0.866667	2.783333	VS_VM	10	size_shape	L	trained	female	18_03_2017	84	cdl_body_size_solidity_26_03_2024_LA_Zoomie_size_shape							26/03/2024	18/03/2017
1064	26_03_2024	Zoomie	2	Trial 2	arnauer	HL	right	HL	HL	right	0.983333	2.5	CL_HL	3	size_shape	R	trained	female	18_03_2017	84	cdl_body_size_solidity_26_03_2024_LA_Zoomie_size_shape							26/03/2024	18/03/2017
1065	26_03_2024	Zoomie	3	Trial 3	arnauer	VL	left	HS	VL	right	0.983333	6.483333	VL_HS	NA	size_shape	R	trained	female	18_03_2017	84	cdl_body_size_solidity_26_03_2024_LA_Zoomie_size_shape							26/03/2024	18/03/2017
1066	26_03_2024	Zoomie	4	Trial 4	arnauer	VL	left	VL	VL	left	1.016667	2.8	VL_VS	9	size_shape	R	trained	female	18_03_2017	84	cdl_body_size_solidity_26_03_2024_LA_Zoomie_size_shape							26/03/2024	18/03/2017
1067	26_03_2024	Zoomie	5	Trial 5	arnauer	VM	left	VM	VM	left	1.233333	3.083333	VM_HM	2	size_shape	R	trained	female	18_03_2017	84	cdl_body_size_solidity_26_03_2024_LA_Zoomie_size_shape							26/03/2024	18/03/2017
1068	26_03_2024	Zoomie	6	Trial 6	arnauer	VL	left	VL	VL	left	1.2	3.066667	VL_CL	4	size_shape	R	trained	female	18_03_2017	84	cdl_body_size_solidity_26_03_2024_LA_Zoomie_size_shape							26/03/2024	18/03/2017
1069	26_03_2024	Zoomie	7	Trial 7	arnauer	HL	right	HS	HL	left	1.483333	5.816667	HS_HL	6	size_shape	L	trained	female	18_03_2017	84	cdl_body_size_solidity_26_03_2024_LA_Zoomie_size_shape							26/03/2024	18/03/2017
1070	26_03_2024	Zoomie	8	Trial 8	arnauer	VM	left	VM	VM	left	1.216667	3.866667	VM_VL	8	size_shape	L	trained	female	18_03_2017	84	cdl_body_size_solidity_26_03_2024_LA_Zoomie_size_shape							26/03/2024	18/03/2017
1071	26_03_2024	Zoomie	9	Trial 9	arnauer	HL	right	HL	HL	right	1.416667	3.983333	VM_HL	NA	size_shape	L	trained	female	18_03_2017	84	cdl_body_size_solidity_26_03_2024_LA_Zoomie_size_shape							26/03/2024	18/03/2017
1072	26_03_2024	Zoomie	10	Trial 10	arnauer	HL	left	HL	HL	left	1.2	3.75	HL_VL	1	size_shape	R	trained	female	18_03_2017	84	cdl_body_size_solidity_26_03_2024_LA_Zoomie_size_shape							26/03/2024	18/03/2017
1073	26_03_2024	Zoomie	11	Trial 11	arnauer	HM	left	HM	HM	left	1.5	24.083333	HM_HS	7	size_shape	R	trained	female	18_03_2017	84	cdl_body_size_solidity_26_03_2024_LA_Zoomie_size_shape							26/03/2024	18/03/2017
1074	26_03_2024	Zoomie	12	Trial 12	arnauer	VL	left	VL	VL	left	1.533333	4.2	VL_CM	NA	size_shape	L	trained	female	18_03_2017	84	cdl_body_size_solidity_26_03_2024_LA_Zoomie_size_shape							26/03/2024	18/03/2017
1075	26_03_2024	Zoomie	13	Trial 13	arnauer	NA	NA	VS	HM	left	2.266667	0	VS_HM	NA	size_shape	R	trained	female	18_03_2017	84	cdl_body_size_solidity_26_03_2024_LA_Zoomie_size_shape							26/03/2024	18/03/2017
1076	26_03_2024	Zoomie	14	Trial 14	arnauer	NA	NA	VS	HL	right	2.433333	0	HL_VS	NA	size_shape	L	trained	female	18_03_2017	84	cdl_body_size_solidity_26_03_2024_LA_Zoomie_size_shape	not sure if HL was attempted first or VS						26/03/2024	18/03/2017
1077	26_03_2024	Zoomie	15	Trial 15	arnauer	NA	NA	VM	VM	right	2.65	0	HS_VM	NA	size_shape	L	trained	female	18_03_2017	84	cdl_body_size_solidity_26_03_2024_LA_Zoomie_size_shape							26/03/2024	18/03/2017
1078	26_03_2024	Zoomie	16	Trial 16	arnauer	HL	right	HL	HL	right	2.716666	9.25	CM_HL	NA	size_shape	L	trained	female	18_03_2017	84	cdl_body_size_solidity_26_03_2024_LA_Zoomie_size_shape							26/03/2024	18/03/2017
1079	26_03_2024	Zoomie	17	Trial 17	arnauer	HM	right	HM	HM	right	1.833334	4.766667	HL_HM	5	size_shape	R	trained	female	18_03_2017	84	cdl_body_size_solidity_26_03_2024_LA_Zoomie_size_shape							26/03/2024	18/03/2017
1080	26_03_2024	Zoomie	18	Trial 18	arnauer	VL	right	VL	VL	right	1.633333	4.016667	HM_VL	NA	size_shape	L	trained	female	18_03_2017	84	cdl_body_size_solidity_26_03_2024_LA_Zoomie_size_shape							26/03/2024	18/03/2017
1081	26_03_2024	Leni2	1	Trial 1	arnauer	HL	right	HL	HL	right	2.083333	4.916665	HS_HL	6	size_shape	R	trained	female	30_06_2012	140	cdl_body_size_solidity_26_03_2024_LA_Leni2_size_shape							26/03/2024	30/06/2012
1082	26_03_2024	Leni2	2	Trial 2	arnauer	VM	right	VM	VM	right	1.599999	4.716665	HM_VM	2	size_shape	R	trained	female	30_06_2012	140	cdl_body_size_solidity_26_03_2024_LA_Leni2_size_shape							26/03/2024	30/06/2012
1083	26_03_2024	Leni2	3	Trial 3	arnauer	HL	right	HL	HL	right	1.516666	4.216665	CL_HL	3	size_shape	R	trained	female	30_06_2012	140	cdl_body_size_solidity_26_03_2024_LA_Leni2_size_shape							26/03/2024	30/06/2012
1084	26_03_2024	Leni2	4	Trial 4	arnauer	VL	left	VL	VL	left	1.883333	4.683332	VL_CM	NA	size_shape	L	trained	female	30_06_2012	140	cdl_body_size_solidity_26_03_2024_LA_Leni2_size_shape							26/03/2024	30/06/2012
1085	26_03_2024	Leni2	5	Trial 5	arnauer	HM	right	HM	HM	right	1.4	5.766665	HS_HM	7	size_shape	L	trained	female	30_06_2012	140	cdl_body_size_solidity_26_03_2024_LA_Leni2_size_shape							26/03/2024	30/06/2012
1086	26_03_2024	Leni2	6	Trial 6	arnauer	HM	left	HM	HM	left	1.566666	5.099998	HM_VS	NA	size_shape	R	trained	female	30_06_2012	140	cdl_body_size_solidity_26_03_2024_LA_Leni2_size_shape							26/03/2024	30/06/2012
1087	26_03_2024	Leni2	7	Trial 7	arnauer	HL	left	HL	HL	left	1.383333	4.049999	HL_HM	5	size_shape	L	trained	female	30_06_2012	140	cdl_body_size_solidity_26_03_2024_LA_Leni2_size_shape							26/03/2024	30/06/2012
1088	26_03_2024	Leni2	8	Trial 8	arnauer	VL	left	VL	VL	left	1.699999	4.549998	VL_HS	NA	size_shape	L	trained	female	30_06_2012	140	cdl_body_size_solidity_26_03_2024_LA_Leni2_size_shape							26/03/2024	30/06/2012
1089	26_03_2024	Leni2	9	Trial 9	arnauer	HM	left	HM	HM	left	1.399999	5.433331	HM_VL	NA	size_shape	R	trained	female	30_06_2012	140	cdl_body_size_solidity_26_03_2024_LA_Leni2_size_shape							26/03/2024	30/06/2012
1090	26_03_2024	Leni2	10	Trial 10	arnauer	HL	left	HL	HL	left	1.466667	4.383333	HL_VS	NA	size_shape	R	trained	female	30_06_2012	140	cdl_body_size_solidity_26_03_2024_LA_Leni2_size_shape							26/03/2024	30/06/2012
1091	26_03_2024	Leni2	11	Trial 11	arnauer	VM	left	VM	VM	left	1.716667	5.2	VM_HS	NA	size_shape	R	trained	female	30_06_2012	140	cdl_body_size_solidity_26_03_2024_LA_Leni2_size_shape							26/03/2024	30/06/2012
1092	26_03_2024	Leni2	12	Trial 12	arnauer	VL	right	VL	VL	right	1.883333	4.933333	HL_VL	1	size_shape	L	trained	female	30_06_2012	140	cdl_body_size_solidity_26_03_2024_LA_Leni2_size_shape							26/03/2024	30/06/2012
1093	26_03_2024	Leni2	13	Trial 13	arnauer	VL	right	VL	VL	right	1.716667	4.916667	VM_VL	8	size_shape	L	trained	female	30_06_2012	140	cdl_body_size_solidity_26_03_2024_LA_Leni2_size_shape							26/03/2024	30/06/2012
1094	26_03_2024	Leni2	14	Trial 14	arnauer	VM	right	VM	VM	right	1.4	4.683333	VS_VM	10	size_shape	R	trained	female	30_06_2012	140	cdl_body_size_solidity_26_03_2024_LA_Leni2_size_shape							26/03/2024	30/06/2012
1095	26_03_2024	Leni2	15	Trial 15	arnauer	VL	right	VL	VL	right	1.383333	4.2	VS_VL	9	size_shape	R	trained	female	30_06_2012	140	cdl_body_size_solidity_26_03_2024_LA_Leni2_size_shape							26/03/2024	30/06/2012
1096	26_03_2024	Leni2	16	Trial 16	arnauer	VM	right	VM	VM	right	1.766667	4.816667	HL_VM	NA	size_shape	L	trained	female	30_06_2012	140	cdl_body_size_solidity_26_03_2024_LA_Leni2_size_shape							26/03/2024	30/06/2012
1097	26_03_2024	Leni2	17	Trial 17	arnauer	HL	right	HL	HL	right	1.233333	4.183333	CM_HL	NA	size_shape	L	trained	female	30_06_2012	140	cdl_body_size_solidity_26_03_2024_LA_Leni2_size_shape							26/03/2024	30/06/2012
1098	26_03_2024	Leni2	18	Trial 18	arnauer	VL	left	VL	VL	left	2.133333	5.15	VL_CL	4	size_shape	L	trained	female	30_06_2012	140	cdl_body_size_solidity_26_03_2024_LA_Leni2_size_shape							26/03/2024	30/06/2012
1099	27_03_2024	Milo7	1	Trial 1	arnauer	HL	left	HL	HL	left	1.649999	4.749998	HL_VL	1	size_shape	L	untrained	male	20_04_2019	59	cdl_body_size_solidity_27_03_2024_LA_Milo7_size_shape							27/03/2024	20/04/2019
1100	27_03_2024	Milo7	2	Trial 2	arnauer	HL	right	HL	HL	right	5.966664	11.049995	CM_HL	NA	size_shape	R	untrained	male	20_04_2019	59	cdl_body_size_solidity_27_03_2024_LA_Milo7_size_shape							27/03/2024	20/04/2019
1101	27_03_2024	Milo7	3	Trial 3	arnauer	HM	left	VM	HM	right	2.666666	11.333328	HM_VM	2	size_shape	R	untrained	male	20_04_2019	59	cdl_body_size_solidity_27_03_2024_LA_Milo7_size_shape							27/03/2024	20/04/2019
1102	27_03_2024	Milo7	4	Trial 4	arnauer	HM	right	HM	HM	right	2.616666	6.749997	VS_HM	NA	size_shape	R	untrained	male	20_04_2019	59	cdl_body_size_solidity_27_03_2024_LA_Milo7_size_shape							27/03/2024	20/04/2019
1103	27_03_2024	Milo7	5	Trial 5	arnauer	HL	right	CL	HL	left	1.666666	9.333329	CL_HL	3	size_shape	L	untrained	male	20_04_2019	59	cdl_body_size_solidity_27_03_2024_LA_Milo7_size_shape							27/03/2024	20/04/2019
1104	27_03_2024	Milo7	6	Trial 6	arnauer	VM	left	VM	VM	left	2.566666	6.016664	VM_HL	NA	size_shape	L	untrained	male	20_04_2019	59	cdl_body_size_solidity_27_03_2024_LA_Milo7_size_shape							27/03/2024	20/04/2019
1105	27_03_2024	Milo7	7	Trial 7	arnauer	HL	left	HL	HL	left	2.116666	5.516664	HL_VS	NA	size_shape	L	untrained	male	20_04_2019	59	cdl_body_size_solidity_27_03_2024_LA_Milo7_size_shape							27/03/2024	20/04/2019
1106	27_03_2024	Milo7	8	Trial 8	arnauer	VL	right	VL	VL	right	2.133332	5.216664	VS_VL	9	size_shape	R	untrained	male	20_04_2019	59	cdl_body_size_solidity_27_03_2024_LA_Milo7_size_shape							27/03/2024	20/04/2019
1107	27_03_2024	Milo7	9	Trial 9	arnauer	VL	right	HM	VL	left	1.983332	12.599995	HM_VL	NA	size_shape	R	untrained	male	20_04_2019	59	cdl_body_size_solidity_27_03_2024_LA_Milo7_size_shape							27/03/2024	20/04/2019
1108	27_03_2024	Milo7	10	Trial 10	arnauer	VL	left	VL	VL	left	1.949999	4.983331	VL_HS	NA	size_shape	R	untrained	male	20_04_2019	59	cdl_body_size_solidity_27_03_2024_LA_Milo7_size_shape							27/03/2024	20/04/2019
1109	27_03_2024	Milo7	11	Trial 11	arnauer	VM	left	VM	VM	left	2.166665	5.366664	VM_HS	NA	size_shape	L	untrained	male	20_04_2019	59	cdl_body_size_solidity_27_03_2024_LA_Milo7_size_shape							27/03/2024	20/04/2019
1110	27_03_2024	Milo7	12	Trial 12	arnauer	VL	left	CM	VL	right	2.466665	14.91666	VL_CM	NA	size_shape	R	untrained	male	20_04_2019	59	cdl_body_size_solidity_27_03_2024_LA_Milo7_size_shape							27/03/2024	20/04/2019
1111	27_03_2024	Milo7	13	Trial 13	arnauer	VL	left	VL	VL	left	2.149999	4.549998	VL_CL	4	size_shape	L	untrained	male	20_04_2019	59	cdl_body_size_solidity_27_03_2024_LA_Milo7_size_shape							27/03/2024	20/04/2019
1112	27_03_2024	Milo7	14	Trial 14	arnauer	VM	left	VM	VM	left	3.833332	7.899997	VM_VS	10	size_shape	L	untrained	male	20_04_2019	59	cdl_body_size_solidity_27_03_2024_LA_Milo7_size_shape							27/03/2024	20/04/2019
1113	27_03_2024	Milo7	15	Trial 15	arnauer	HM	right	HS	HM	left	2.149999	10.949995	HS_HM	7	size_shape	L	untrained	male	20_04_2019	59	cdl_body_size_solidity_27_03_2024_LA_Milo7_size_shape							27/03/2024	20/04/2019
1114	27_03_2024	Milo7	16	Trial 16	arnauer	VM	right	VM	VM	right	2.05	6.249997	VL_VM	8	size_shape	R	untrained	male	20_04_2019	59	cdl_body_size_solidity_27_03_2024_LA_Milo7_size_shape							27/03/2024	20/04/2019
1115	27_03_2024	Milo7	17	Trial 17	arnauer	HL	right	HL	HL	right	2.133333	6.033331	HS_HL	6	size_shape	R	untrained	male	20_04_2019	59	cdl_body_size_solidity_27_03_2024_LA_Milo7_size_shape							27/03/2024	20/04/2019
1116	27_03_2024	Milo7	18	Trial 18	arnauer	HL	left	HL	HL	left	2.233332	5.366664	HL_HM	5	size_shape	L	untrained	male	20_04_2019	59	cdl_body_size_solidity_27_03_2024_LA_Milo7_size_shape							27/03/2024	20/04/2019
1117	29_03_2024	Ragnar	1	Trial 1	arnauer	VM	left	VM	VM	left	2.249999	4.999997	VM_HS	NA	size_shape	R	trained	male	01_02_2018	73	cdl_body_size_solidity_29_03_2024_LA_Ragnar_size_shape							29/03/2024	01/02/2018
1118	29_03_2024	Ragnar	2	Trial 2	arnauer	HL	left	HL	HL	left	1.233333	3.549998	HL_HM	5	size_shape	R	trained	male	01_02_2018	73	cdl_body_size_solidity_29_03_2024_LA_Ragnar_size_shape							29/03/2024	01/02/2018
1119	29_03_2024	Ragnar	3	Trial 3	arnauer	VL	left	VL	VL	left	1.683332	3.599998	VL_CL	4	size_shape	R	trained	male	01_02_2018	73	cdl_body_size_solidity_29_03_2024_LA_Ragnar_size_shape							29/03/2024	01/02/2018
1120	29_03_2024	Ragnar	4	Trial 4	arnauer	HL	left	HL	HL	left	1.433333	3.749998	HL_VL	1	size_shape	R	trained	male	01_02_2018	73	cdl_body_size_solidity_29_03_2024_LA_Ragnar_size_shape							29/03/2024	01/02/2018
1121	29_03_2024	Ragnar	5	Trial 5	arnauer	HM	left	HM	HM	left	1.549999	3.883331	HM_VS	NA	size_shape	L	trained	male	01_02_2018	73	cdl_body_size_solidity_29_03_2024_LA_Ragnar_size_shape							29/03/2024	01/02/2018
1122	29_03_2024	Ragnar	6	Trial 6	arnauer	VL	left	VL	VL	left	1.833332	3.933331	VL_HM	NA	size_shape	L	trained	male	01_02_2018	73	cdl_body_size_solidity_29_03_2024_LA_Ragnar_size_shape							29/03/2024	01/02/2018
1123	29_03_2024	Ragnar	7	Trial 7	arnauer	VM	left	VM	VM	left	1.899999	4.133331	VM_HM	2	size_shape	L	trained	male	01_02_2018	73	cdl_body_size_solidity_29_03_2024_LA_Ragnar_size_shape							29/03/2024	01/02/2018
1124	29_03_2024	Ragnar	8	Trial 8	arnauer	HL	left	HL	HL	left	1.599999	4.033331	HL_CM	NA	size_shape	L	trained	male	01_02_2018	73	cdl_body_size_solidity_29_03_2024_LA_Ragnar_size_shape							29/03/2024	01/02/2018
1125	29_03_2024	Ragnar	9	Trial 9	arnauer	HL	left	HL	HL	left	1.466666	3.666664	HL_VM	NA	size_shape	L	trained	male	01_02_2018	73	cdl_body_size_solidity_29_03_2024_LA_Ragnar_size_shape	first did wrongly HM/VM, then repeated the correct trial HL/VM						29/03/2024	01/02/2018
1126	29_03_2024	Ragnar	10	Trial 10	arnauer	HL	right	HS	HS	left	1.566666	7.666662	HS_HL	6	size_shape	L	trained	male	01_02_2018	73	cdl_body_size_solidity_29_03_2024_LA_Ragnar_size_shape							29/03/2024	01/02/2018
1127	29_03_2024	Ragnar	11	Trial 11	arnauer	VL	right	CM	VL	left	1.716666	6.966662	CM_VL	NA	size_shape	R	trained	male	01_02_2018	73	cdl_body_size_solidity_29_03_2024_LA_Ragnar_size_shape							29/03/2024	01/02/2018
1128	29_03_2024	Ragnar	12	Trial 12	arnauer	VM	left	VM	VM	left	1.849999	4.333331	VM_VL	8	size_shape	R	trained	male	01_02_2018	73	cdl_body_size_solidity_29_03_2024_LA_Ragnar_size_shape							29/03/2024	01/02/2018
1129	29_03_2024	Ragnar	13	Trial 13	arnauer	VL	right	HS	VL	left	1.633332	5.983329	HS_VL	NA	size_shape	L	trained	male	01_02_2018	73	cdl_body_size_solidity_29_03_2024_LA_Ragnar_size_shape							29/03/2024	01/02/2018
1130	29_03_2024	Ragnar	14	Trial 14	arnauer	HL	right	HL	HL	right	1.666665	3.983331	CL_HL	3	size_shape	L	trained	male	01_02_2018	73	cdl_body_size_solidity_29_03_2024_LA_Ragnar_size_shape							29/03/2024	01/02/2018
1131	29_03_2024	Ragnar	15	Trial 15	arnauer	HL	right	HL	HL	right	1.633332	3.683331	VS_HL	NA	size_shape	R	trained	male	01_02_2018	73	cdl_body_size_solidity_29_03_2024_LA_Ragnar_size_shape							29/03/2024	01/02/2018
1132	29_03_2024	Ragnar	16	Trial 16	arnauer	VL	left	VS	VS	right	1.616665	8.199995	VL_VS	9	size_shape	R	trained	male	01_02_2018	73	cdl_body_size_solidity_29_03_2024_LA_Ragnar_size_shape							29/03/2024	01/02/2018
1133	29_03_2024	Ragnar	17	Trial 17	arnauer	VM	right	VS	VM	left	1.733332	6.633329	VS_VM	10	size_shape	R	trained	male	01_02_2018	73	cdl_body_size_solidity_29_03_2024_LA_Ragnar_size_shape							29/03/2024	01/02/2018
1134	29_03_2024	Ragnar	18	Trial 18	arnauer	HM	left	HM	HM	left	2.233332	5.199997	HM_HS	7	size_shape	L	trained	male	01_02_2018	73	cdl_body_size_solidity_29_03_2024_LA_Ragnar_size_shape							29/03/2024	01/02/2018
1135	29_03_2024	Hunter2	1	Trial 1	arnauer	VM	right	VM	VM	right	1.35	6.016667	VS_VM	10	size_shape	R	trained	male	23_04_2022	23	cdl_body_size_solidity_29_03_2024_LA_Hunter2_size_shape							29/03/2024	23/04/2022
1136	29_03_2024	Hunter2	2	Trial 2	arnauer	HL	right	HL	HL	right	1.233333	4.833333	HM_HL	5	size_shape	R	trained	male	23_04_2022	23	cdl_body_size_solidity_29_03_2024_LA_Hunter2_size_shape							29/03/2024	23/04/2022
1137	29_03_2024	Hunter2	3	Trial 3	arnauer	VL	left	VL	VL	left	4.75	10.933333	VL_HS	NA	size_shape	L	trained	male	23_04_2022	23	cdl_body_size_solidity_29_03_2024_LA_Hunter2_size_shape							29/03/2024	23/04/2022
1138	29_03_2024	Hunter2	4	Trial 4	arnauer	VL	left	CM	VL	right	4.75	27.15	VL_CM	NA	size_shape	L	trained	male	23_04_2022	23	cdl_body_size_solidity_29_03_2024_LA_Hunter2_size_shape							29/03/2024	23/04/2022
1139	29_03_2024	Hunter2	5	Trial 5	arnauer	CM	left	CM	CM	left	1.133333	6.266667	CM_HL	NA	size_shape	R	trained	male	23_04_2022	23	cdl_body_size_solidity_29_03_2024_LA_Hunter2_size_shape							29/03/2024	23/04/2022
1140	29_03_2024	Hunter2	6	Trial 6	arnauer	HL	left	HL	HL	left	1.266667	3.866667	HL_VM	NA	size_shape	L	trained	male	23_04_2022	23	cdl_body_size_solidity_29_03_2024_LA_Hunter2_size_shape							29/03/2024	23/04/2022
1141	29_03_2024	Hunter2	7	Trial 7	arnauer	HM	left	HM	HM	left	1.183333	3.75	HM_HS	7	size_shape	R	trained	male	23_04_2022	23	cdl_body_size_solidity_29_03_2024_LA_Hunter2_size_shape							29/03/2024	23/04/2022
1142	29_03_2024	Hunter2	8	Trial 8	arnauer	VM	right	HS	HS	left	1.25	11.25	HS_VM	NA	size_shape	R	trained	male	23_04_2022	23	cdl_body_size_solidity_29_03_2024_LA_Hunter2_size_shape							29/03/2024	23/04/2022
1143	29_03_2024	Hunter2	9	Trial 9	arnauer	HL	left	HL	HL	left	19.5	25.466667	HL_VL	1	size_shape	L	trained	male	23_04_2022	23	cdl_body_size_solidity_29_03_2024_LA_Hunter2_size_shape							29/03/2024	23/04/2022
1144	29_03_2024	Hunter2	10	Trial 10	arnauer	HL	right	HL	HL	right	1.683334	4.383334	HS_HL	6	size_shape	R	trained	male	23_04_2022	23	cdl_body_size_solidity_29_03_2024_LA_Hunter2_size_shape							29/03/2024	23/04/2022
1145	29_03_2024	Hunter2	11	Trial 11	arnauer	HM	right	VS	HM	left	1.7	7.733333	VS_HM	NA	size_shape	L	trained	male	23_04_2022	23	cdl_body_size_solidity_29_03_2024_LA_Hunter2_size_shape							29/03/2024	23/04/2022
1146	29_03_2024	Hunter2	12	Trial 12	arnauer	HL	right	HL	HL	right	1.5	4.283334	CL_HL	3	size_shape	R	trained	male	23_04_2022	23	cdl_body_size_solidity_29_03_2024_LA_Hunter2_size_shape							29/03/2024	23/04/2022
1147	29_03_2024	Hunter2	13	Trial 13	arnauer	HM	left	HM	HM	left	1.433334	4.483334	HM_VL	NA	size_shape	R	trained	male	23_04_2022	23	cdl_body_size_solidity_29_03_2024_LA_Hunter2_size_shape							29/03/2024	23/04/2022
1148	29_03_2024	Hunter2	14	Trial 14	arnauer	VM	left	VM	VM	left	1.366666	4.5	VM_VL	8	size_shape	R	trained	male	23_04_2022	23	cdl_body_size_solidity_29_03_2024_LA_Hunter2_size_shape							29/03/2024	23/04/2022
1149	29_03_2024	Hunter2	15	Trial 15	arnauer	VL	left	VL	VL	left	3.166666	6	VL_VS	9	size_shape	L	trained	male	23_04_2022	23	cdl_body_size_solidity_29_03_2024_LA_Hunter2_size_shape							29/03/2024	23/04/2022
1150	29_03_2024	Hunter2	16	Trial 16	arnauer	VM	left	VM	VM	left	1.516666	5	VM_HM	2	size_shape	L	trained	male	23_04_2022	23	cdl_body_size_solidity_29_03_2024_LA_Hunter2_size_shape							29/03/2024	23/04/2022
1151	29_03_2024	Hunter2	17	Trial 17	arnauer	VL	left	VL	VL	left	1.5	3.833333	VL_CL	4	size_shape	L	trained	male	23_04_2022	23	cdl_body_size_solidity_29_03_2024_LA_Hunter2_size_shape							29/03/2024	23/04/2022
1152	29_03_2024	Hunter2	18	Trial 18	arnauer	VS	right	VS	VS	right	5.417	12.367	HL_VS	NA	size_shape	L	trained	male	23_04_2022	23	cdl_body_size_solidity_29_03_2024_LA_Hunter2_size_shape	dog opened the VS door to get through						29/03/2024	23/04/2022
1153	30_03_2024	Aron7	1	Trial 1	arnauer	CM	left	CM	CM	left	5.383333	8.183333	CM_VL	NA	size_shape	L	untrained	male	30_11_2018	64	cdl_body_size_solidity_30_03_2024_LA_Aron7_size_shape							30/03/2024	30/11/2018
1154	30_03_2024	Aron7	2	Trial 2	arnauer	VM	left	VM	VM	left	1.2	3.383333	VM_VS	10	size_shape	L	untrained	male	30_11_2018	64	cdl_body_size_solidity_30_03_2024_LA_Aron7_size_shape							30/03/2024	30/11/2018
1155	30_03_2024	Aron7	3	Trial 3	arnauer	HL	right	HL	HL	right	1.183333	2.95	VS_HL	NA	size_shape	L	untrained	male	30_11_2018	64	cdl_body_size_solidity_30_03_2024_LA_Aron7_size_shape							30/03/2024	30/11/2018
1156	30_03_2024	Aron7	4	Trial 4	arnauer	VL	left	VL	VL	left	1.366667	3.233333	VL_CL	4	size_shape	L	untrained	male	30_11_2018	64	cdl_body_size_solidity_30_03_2024_LA_Aron7_size_shape							30/03/2024	30/11/2018
1157	30_03_2024	Aron7	5	Trial 5	arnauer	VM	right	HS	HS	left	0.933333	7.466667	HS_VM	NA	size_shape	R	untrained	male	30_11_2018	64	cdl_body_size_solidity_30_03_2024_LA_Aron7_size_shape							30/03/2024	30/11/2018
1158	30_03_2024	Aron7	6	Trial 6	arnauer	VM	left	VM	VM	left	0.966667	2.983333	VM_HL	NA	size_shape	R	untrained	male	30_11_2018	64	cdl_body_size_solidity_30_03_2024_LA_Aron7_size_shape							30/03/2024	30/11/2018
1159	30_03_2024	Aron7	7	Trial 7	arnauer	HL	left	HL	HL	left	0.983333	2.9	HL_CM	NA	size_shape	L	untrained	male	30_11_2018	64	cdl_body_size_solidity_30_03_2024_LA_Aron7_size_shape							30/03/2024	30/11/2018
1160	30_03_2024	Aron7	8	Trial 8	arnauer	HL	left	HL	HL	left	0.966667	2.8	HL_HS	6	size_shape	L	untrained	male	30_11_2018	64	cdl_body_size_solidity_30_03_2024_LA_Aron7_size_shape							30/03/2024	30/11/2018
1161	30_03_2024	Aron7	9	Trial 9	arnauer	HM	left	HM	HM	left	1.066667	2.933333	HM_VM	2	size_shape	L	untrained	male	30_11_2018	64	cdl_body_size_solidity_30_03_2024_LA_Aron7_size_shape							30/03/2024	30/11/2018
1162	30_03_2024	Aron7	10	Trial 10	arnauer	HM	right	HS	HM	left	1.216667	5.2	HS_HM	7	size_shape	R	untrained	male	30_11_2018	64	cdl_body_size_solidity_30_03_2024_LA_Aron7_size_shape							30/03/2024	30/11/2018
1163	30_03_2024	Aron7	11	Trial 11	arnauer	VL	right	VL	VL	right	1.383333	3.266667	VS_VL	9	size_shape	R	untrained	male	30_11_2018	64	cdl_body_size_solidity_30_03_2024_LA_Aron7_size_shape							30/03/2024	30/11/2018
1164	30_03_2024	Aron7	12	Trial 12	arnauer	HM	right	HM	HM	right	1	2.933334	VL_HM	NA	size_shape	R	untrained	male	30_11_2018	64	cdl_body_size_solidity_30_03_2024_LA_Aron7_size_shape							30/03/2024	30/11/2018
1165	30_03_2024	Aron7	13	Trial 13	arnauer	VL	left	VL	VL	left	1.383333	3.533333	VL_HS	NA	size_shape	R	untrained	male	30_11_2018	64	cdl_body_size_solidity_30_03_2024_LA_Aron7_size_shape							30/03/2024	30/11/2018
1166	30_03_2024	Aron7	14	Trial 14	arnauer	HL	left	HL	HL	left	1.15	3.083333	HL_HM	5	size_shape	L	untrained	male	30_11_2018	64	cdl_body_size_solidity_30_03_2024_LA_Aron7_size_shape							30/03/2024	30/11/2018
1167	30_03_2024	Aron7	15	Trial 15	arnauer	HM	left	HM	HM	left	2.283333	4.966667	HM_VS	NA	size_shape	R	untrained	male	30_11_2018	64	cdl_body_size_solidity_30_03_2024_LA_Aron7_size_shape							30/03/2024	30/11/2018
1168	30_03_2024	Aron7	16	Trial 16	arnauer	VL	right	VL	VL	right	1.65	3.65	VM_VL	8	size_shape	L	untrained	male	30_11_2018	64	cdl_body_size_solidity_30_03_2024_LA_Aron7_size_shape							30/03/2024	30/11/2018
1169	30_03_2024	Aron7	17	Trial 17	arnauer	HL	left	HL	HL	left	1.1	3.083333	HL_VL	1	size_shape	R	untrained	male	30_11_2018	64	cdl_body_size_solidity_30_03_2024_LA_Aron7_size_shape							30/03/2024	30/11/2018
1170	30_03_2024	Aron7	18	Trial 18	arnauer	HL	right	HL	HL	right	1.466666	4.316666	CL_HL	3	size_shape	R	untrained	male	30_11_2018	64	cdl_body_size_solidity_30_03_2024_LA_Aron7_size_shape							30/03/2024	30/11/2018
1171	30_03_2024	Sadie2	1	Trial 1	arnauer	VL	right	VL	VL	right	7.233332	9.766665	VM_VL	8	size_shape	L	untrained	female	15_09_2020	42	cdl_body_size_solidity_30_03_2024_LA_Sadie2_size_shape							30/03/2024	15/09/2020
1172	30_03_2024	Sadie2	2	Trial 2	arnauer	HM	left	HM	HM	left	2.033333	4.983333	HM_VL	NA	size_shape	R	untrained	female	15_09_2020	42	cdl_body_size_solidity_30_03_2024_LA_Sadie2_size_shape							30/03/2024	15/09/2020
1173	30_03_2024	Sadie2	3	Trial 3	arnauer	VM	right	HM	VM	left	1.9	5.933333	HM_VM	2	size_shape	R	untrained	female	15_09_2020	42	cdl_body_size_solidity_30_03_2024_LA_Sadie2_size_shape							30/03/2024	15/09/2020
1174	30_03_2024	Sadie2	4	Trial 4	arnauer	VM	left	VS	VM	right	2.883333	27.099996	VM_VS	10	size_shape	L	untrained	female	15_09_2020	42	cdl_body_size_solidity_30_03_2024_LA_Sadie2_size_shape							30/03/2024	15/09/2020
1175	30_03_2024	Sadie2	5	Trial 5	arnauer	HL	right	HL	HL	right	2.416666	20.849997	CL_HL	3	size_shape	L	untrained	female	15_09_2020	42	cdl_body_size_solidity_30_03_2024_LA_Sadie2_size_shape							30/03/2024	15/09/2020
1176	30_03_2024	Sadie2	6	Trial 6	arnauer	HL	left	HM	HL	right	2.2	31.366662	HL_HM	5	size_shape	R	untrained	female	15_09_2020	42	cdl_body_size_solidity_30_03_2024_LA_Sadie2_size_shape							30/03/2024	15/09/2020
1177	30_03_2024	Sadie2	7	Trial 7	arnauer	HL	right	HL	HL	right	1.866666	7.433332	VL_HL	1	size_shape	L	untrained	female	15_09_2020	42	cdl_body_size_solidity_30_03_2024_LA_Sadie2_size_shape							30/03/2024	15/09/2020
1178	30_03_2024	Sadie2	8	Trial 8	arnauer	NA	NA	HM	HM	right	1.716666	0	HS_HM	7	size_shape	L	untrained	female	15_09_2020	42	cdl_body_size_solidity_30_03_2024_LA_Sadie2_size_shape							30/03/2024	15/09/2020
1179	30_03_2024	Sadie2	9	Trial 9	arnauer	HM	right	HM	HM	right	1.633333	6.799999	VS_HM	NA	size_shape	L	untrained	female	15_09_2020	42	cdl_body_size_solidity_30_03_2024_LA_Sadie2_size_shape							30/03/2024	15/09/2020
1180	30_03_2024	Sadie2	10	Trial 10	arnauer	VL	right	VL	VL	right	1.983333	5.349999	CM_VL	NA	size_shape	L	untrained	female	15_09_2020	42	cdl_body_size_solidity_30_03_2024_LA_Sadie2_size_shape							30/03/2024	15/09/2020
1181	30_03_2024	Sadie2	11	Trial 11	arnauer	HL	right	HL	HL	right	1.899999	6.599999	VS_HL	NA	size_shape	L	untrained	female	15_09_2020	42	cdl_body_size_solidity_30_03_2024_LA_Sadie2_size_shape							30/03/2024	15/09/2020
1182	30_03_2024	Sadie2	12	Trial 12	arnauer	HL	left	CM	HL	right	2.083333	9.933332	HL_CM	NA	size_shape	R	untrained	female	15_09_2020	42	cdl_body_size_solidity_30_03_2024_LA_Sadie2_size_shape							30/03/2024	15/09/2020
1183	30_03_2024	Sadie2	13	Trial 13	arnauer	VL	left	VL	VL	left	3.183333	6.299999	VL_VS	9	size_shape	R	untrained	female	15_09_2020	42	cdl_body_size_solidity_30_03_2024_LA_Sadie2_size_shape	not sure if approach was VS or VL						30/03/2024	15/09/2020
1184	30_03_2024	Sadie2	14	Trial 14	arnauer	VL	left	CL	VL	right	2.049999	6.449999	VL_CL	4	size_shape	R	untrained	female	15_09_2020	42	cdl_body_size_solidity_30_03_2024_LA_Sadie2_size_shape	not sure if approach was CL or VL						30/03/2024	15/09/2020
1185	30_03_2024	Sadie2	15	Trial 15	arnauer	HL	right	HL	HL	right	1.583333	4.5	VM_HL	NA	size_shape	R	untrained	female	15_09_2020	42	cdl_body_size_solidity_30_03_2024_LA_Sadie2_size_shape							30/03/2024	15/09/2020
1186	30_03_2024	Sadie2	16	Trial 16	arnauer	HL	left	HL	HS	left	1.916667	14.133331	HL_HS	6	size_shape	R	untrained	female	15_09_2020	42	cdl_body_size_solidity_30_03_2024_LA_Sadie2_size_shape	not sure if HS was attempted or just sniffing						30/03/2024	15/09/2020
1187	30_03_2024	Sadie2	17	Trial 17	arnauer	VM	right	VM	VM	right	3.399999	7.599999	HS_VM	NA	size_shape	R	untrained	female	15_09_2020	42	cdl_body_size_solidity_30_03_2024_LA_Sadie2_size_shape							30/03/2024	15/09/2020
1188	30_03_2024	Sadie2	18	Trial 18	arnauer	VL	left	VL	VL	left	2.616666	5.999999	VL_HS	NA	size_shape	L	untrained	female	15_09_2020	42	cdl_body_size_solidity_30_03_2024_LA_Sadie2_size_shape							30/03/2024	15/09/2020
1189	02_04_2024	Nero2	1	Trial 1	arnauer	HM	right	HS	HM	left	1.966666	13.899994	HS_HM	7	size_shape	L	trained	male	07_04_2019	59	cdl_body_size_solidity_02_04_2024_LA_Nero2_size_shape							02/04/2024	07/04/2019
1190	02_04_2024	Nero2	2	Trial 2	arnauer	VL	right	VL	VL	right	2.133332	5.649998	VS_VL	9	size_shape	R	trained	male	07_04_2019	59	cdl_body_size_solidity_02_04_2024_LA_Nero2_size_shape							02/04/2024	07/04/2019
1191	02_04_2024	Nero2	3	Trial 3	arnauer	HM	right	HM	HM	right	2.099999	5.599998	VL_HM	NA	size_shape	L	trained	male	07_04_2019	59	cdl_body_size_solidity_02_04_2024_LA_Nero2_size_shape							02/04/2024	07/04/2019
1192	02_04_2024	Nero2	4	Trial 4	arnauer	HL	right	HL	HL	right	1.266666	3.683332	VS_HL	NA	size_shape	R	trained	male	07_04_2019	59	cdl_body_size_solidity_02_04_2024_LA_Nero2_size_shape							02/04/2024	07/04/2019
1193	02_04_2024	Nero2	5	Trial 5	arnauer	HL	right	HL	HL	right	1.633333	4.349998	CL_HL	3	size_shape	R	trained	male	07_04_2019	59	cdl_body_size_solidity_02_04_2024_LA_Nero2_size_shape							02/04/2024	07/04/2019
1194	02_04_2024	Nero2	6	Trial 6	arnauer	HL	left	HS	HS	right	1.516666	27.766655	HL_HS	6	size_shape	L	trained	male	07_04_2019	59	cdl_body_size_solidity_02_04_2024_LA_Nero2_size_shape							02/04/2024	07/04/2019
1195	02_04_2024	Nero2	7	Trial 7	arnauer	HM	left	HM	HM	left	1.599999	4.149998	HM_VS	NA	size_shape	L	trained	male	07_04_2019	59	cdl_body_size_solidity_02_04_2024_LA_Nero2_size_shape							02/04/2024	07/04/2019
1196	02_04_2024	Nero2	8	Trial 8	arnauer	VM	right	HS	HS	left	1.399999	21.649991	HS_VM	NA	size_shape	R	trained	male	07_04_2019	59	cdl_body_size_solidity_02_04_2024_LA_Nero2_size_shape							02/04/2024	07/04/2019
1197	02_04_2024	Nero2	9	Trial 9	arnauer	CL	right	CL	CL	right	2.199999	5.816664	VL_CL	4	size_shape	R	trained	male	07_04_2019	59	cdl_body_size_solidity_02_04_2024_LA_Nero2_size_shape							02/04/2024	07/04/2019
1198	02_04_2024	Nero2	10	Trial 10	arnauer	HL	right	HL	HL	right	1.799999	4.266665	VM_HL	NA	size_shape	L	trained	male	07_04_2019	59	cdl_body_size_solidity_02_04_2024_LA_Nero2_size_shape							02/04/2024	07/04/2019
1199	02_04_2024	Nero2	11	Trial 11	arnauer	HL	left	HL	HL	left	1.45	4.016665	HL_VL	1	size_shape	R	trained	male	07_04_2019	59	cdl_body_size_solidity_02_04_2024_LA_Nero2_size_shape							02/04/2024	07/04/2019
1200	02_04_2024	Nero2	12	Trial 12	arnauer	HM	left	HM	HM	left	1.383333	4.166665	HM_VM	2	size_shape	L	trained	male	07_04_2019	59	cdl_body_size_solidity_02_04_2024_LA_Nero2_size_shape							02/04/2024	07/04/2019
1201	02_04_2024	Nero2	13	Trial 13	arnauer	HL	left	HL	HL	left	1.633332	4.283331	HL_CM	NA	size_shape	L	trained	male	07_04_2019	59	cdl_body_size_solidity_02_04_2024_LA_Nero2_size_shape							02/04/2024	07/04/2019
1202	02_04_2024	Nero2	14	Trial 14	arnauer	CM	left	CM	CM	left	1.733333	6.116664	CM_VL	NA	size_shape	R	trained	male	07_04_2019	59	cdl_body_size_solidity_02_04_2024_LA_Nero2_size_shape							02/04/2024	07/04/2019
1203	02_04_2024	Nero2	15	Trial 15	arnauer	VL	right	VL	VL	right	1.616666	4.233331	VM_VL	8	size_shape	L	trained	male	07_04_2019	59	cdl_body_size_solidity_02_04_2024_LA_Nero2_size_shape							02/04/2024	07/04/2019
1204	02_04_2024	Nero2	16	Trial 16	arnauer	HL	left	HL	HL	left	1.583332	4.133331	HL_HM	5	size_shape	R	trained	male	07_04_2019	59	cdl_body_size_solidity_02_04_2024_LA_Nero2_size_shape							02/04/2024	07/04/2019
1205	02_04_2024	Nero2	17	Trial 17	arnauer	VM	left	VM	VM	left	1.616666	5.666664	VM_VS	10	size_shape	R	trained	male	07_04_2019	59	cdl_body_size_solidity_02_04_2024_LA_Nero2_size_shape							02/04/2024	07/04/2019
1206	02_04_2024	Nero2	18	Trial 18	arnauer	VL	left	VL	VL	left	1.5	3.783332	VL_HS	NA	size_shape	L	trained	male	07_04_2019	59	cdl_body_size_solidity_02_04_2024_LA_Nero2_size_shape							02/04/2024	07/04/2019
1207	06_04_2024	Zoomie	1	Trial 1	arnauer	Pl	right	Pl	Pl	right	1.166666	3.799999	Pa_Pl	NA	solidity	L	trained	female	18_03_2017	84	cdl_body_size_solidity_06_04_2024_LA_Zoomie_solidity							06/04/2024	18/03/2017
1208	06_04_2024	Zoomie	2	Trial 2	arnauer	Pl	right	Pl	Pl	right	1.016666	2.866666	Wo_Pl	NA	solidity	R	trained	female	18_03_2017	84	cdl_body_size_solidity_06_04_2024_LA_Zoomie_solidity							06/04/2024	18/03/2017
1209	06_04_2024	Zoomie	3	Trial 3	arnauer	Pl	right	Pl	Pl	right	0.933333	2.749999	Wo_Pl	NA	solidity	L	trained	female	18_03_2017	84	cdl_body_size_solidity_06_04_2024_LA_Zoomie_solidity							06/04/2024	18/03/2017
1210	06_04_2024	Zoomie	4	Trial 4	arnauer	Pl	right	Pl	Pl	right	1.016666	2.633332	Wo_Pl	NA	solidity	R	trained	female	18_03_2017	84	cdl_body_size_solidity_06_04_2024_LA_Zoomie_solidity							06/04/2024	18/03/2017
1211	06_04_2024	Zoomie	5	Trial 5	arnauer	Pl	right	Pl	Pl	right	1.033333	2.633332	Pa_Pl	NA	solidity	R	trained	female	18_03_2017	84	cdl_body_size_solidity_06_04_2024_LA_Zoomie_solidity							06/04/2024	18/03/2017
1212	06_04_2024	Zoomie	6	Trial 6	arnauer	Pl	left	Pa	Pl	right	1.116666	5.249998	Pl_Pa	NA	solidity	L	trained	female	18_03_2017	84	cdl_body_size_solidity_06_04_2024_LA_Zoomie_solidity							06/04/2024	18/03/2017
1213	06_04_2024	Zoomie	7	Trial 7	arnauer	Pl	left	Wo	Pl	right	2.199999	5.933331	Pl_Wo	NA	solidity	L	trained	female	18_03_2017	84	cdl_body_size_solidity_06_04_2024_LA_Zoomie_solidity							06/04/2024	18/03/2017
1214	06_04_2024	Zoomie	8	Trial 8	arnauer	Pl	left	Pl	Pl	left	1.599999	3.499999	Pl_Pa	NA	solidity	L	trained	female	18_03_2017	84	cdl_body_size_solidity_06_04_2024_LA_Zoomie_solidity							06/04/2024	18/03/2017
1215	06_04_2024	Zoomie	9	Trial 9	arnauer	Pa	left	Wo	Pa	right	1.283333	6.099998	Pa_Wo	NA	solidity	L	trained	female	18_03_2017	84	cdl_body_size_solidity_06_04_2024_LA_Zoomie_solidity	not sure if this approach at Wo was actually an approach						06/04/2024	18/03/2017
1216	06_04_2024	Zoomie	10	Trial 10	arnauer	Pa	left	Pa	Pa	left	1.799999	5.033331	Pa_Wo	NA	solidity	R	trained	female	18_03_2017	84	cdl_body_size_solidity_06_04_2024_LA_Zoomie_solidity							06/04/2024	18/03/2017
1217	06_04_2024	Zoomie	11	Trial 11	arnauer	Pa	left	Pa	Pa	left	1.283333	3.966665	Pa_Pl	NA	solidity	R	trained	female	18_03_2017	84	cdl_body_size_solidity_06_04_2024_LA_Zoomie_solidity							06/04/2024	18/03/2017
1218	06_04_2024	Zoomie	12	Trial 12	arnauer	Pl	left	Pl	Pl	left	1.733333	3.583332	Pl_Wo	NA	solidity	R	trained	female	18_03_2017	84	cdl_body_size_solidity_06_04_2024_LA_Zoomie_solidity							06/04/2024	18/03/2017
1219	06_04_2024	Zoomie	13	Trial 13	arnauer	Pl	left	Pl	Pl	left	1.283333	3.133332	Pl_Wo	NA	solidity	R	trained	female	18_03_2017	84	cdl_body_size_solidity_06_04_2024_LA_Zoomie_solidity							06/04/2024	18/03/2017
1220	06_04_2024	Zoomie	14	Trial 14	arnauer	NA	NA	Wo	Wo	left	1.083333	0	Wo_Pa	NA	solidity	L	trained	female	18_03_2017	84	cdl_body_size_solidity_06_04_2024_LA_Zoomie_solidity							06/04/2024	18/03/2017
1221	06_04_2024	Zoomie	15	Trial 15	arnauer	Pa	right	Pa	Pa	right	1.333332	5.033332	Wo_Pa	NA	solidity	L	trained	female	18_03_2017	84	cdl_body_size_solidity_06_04_2024_LA_Zoomie_solidity							06/04/2024	18/03/2017
1222	06_04_2024	Zoomie	16	Trial 16	arnauer	Pa	right	Wo	Pa	left	1.549999	26.483323	Wo_Pa	NA	solidity	L	trained	female	18_03_2017	84	cdl_body_size_solidity_06_04_2024_LA_Zoomie_solidity							06/04/2024	18/03/2017
1223	06_04_2024	Zoomie	17	Trial 17	arnauer	Pl	left	Pa	Pa	right	1.499999	8.266663	Pl_Pa	NA	solidity	R	trained	female	18_03_2017	84	cdl_body_size_solidity_06_04_2024_LA_Zoomie_solidity	not sure if the attempt at Pa was really an attempt or paper was just moving because of sniffing						06/04/2024	18/03/2017
1224	06_04_2024	Zoomie	18	Trial 18	arnauer	Pa	left	Pa	Pa	left	1.333333	4.499998	Pa_Wo	NA	solidity	R	trained	female	18_03_2017	84	cdl_body_size_solidity_06_04_2024_LA_Zoomie_solidity							06/04/2024	18/03/2017
1225	06_04_2024	Leni2	1	Trial 1	arnauer	Pl	right	Wo	Pl	left	2.149999	10.766663	Wo_Pl	NA	solidity	R	trained	female	30_06_2012	141	cdl_body_size_solidity_06_04_2024_LA_Leni2_solidity							06/04/2024	30/06/2012
1226	06_04_2024	Leni2	2	Trial 2	arnauer	Pa	left	Pa	Pa	left	1.766666	13.016662	Pa_Wo	NA	solidity	R	trained	female	30_06_2012	141	cdl_body_size_solidity_06_04_2024_LA_Leni2_solidity							06/04/2024	30/06/2012
1227	06_04_2024	Leni2	3	Trial 3	arnauer	Pa	left	Pa	Pa	left	2.616666	10.049997	Pa_Wo	NA	solidity	L	trained	female	30_06_2012	141	cdl_body_size_solidity_06_04_2024_LA_Leni2_solidity							06/04/2024	30/06/2012
1228	06_04_2024	Leni2	4	Trial 4	arnauer	Pa	right	Wo	Wo	left	2.116666	32.766656	Wo_Pa	NA	solidity	R	trained	female	30_06_2012	141	cdl_body_size_solidity_06_04_2024_LA_Leni2_solidity							06/04/2024	30/06/2012
1229	06_04_2024	Leni2	5	Trial 5	arnauer	Pl	left	Wo	Wo	right	1.933333	11.299996	Pl_Wo	NA	solidity	L	trained	female	30_06_2012	141	cdl_body_size_solidity_06_04_2024_LA_Leni2_solidity							06/04/2024	30/06/2012
1230	06_04_2024	Leni2	6	Trial 6	arnauer	Pl	left	Pl	Pl	left	2.033333	5.483332	Pl_Pa	NA	solidity	L	trained	female	30_06_2012	141	cdl_body_size_solidity_06_04_2024_LA_Leni2_solidity							06/04/2024	30/06/2012
1231	06_04_2024	Leni2	7	Trial 7	arnauer	NA	NA	Pa	NA	right	2.216666	0	Wo_Pa	NA	solidity	L	trained	female	30_06_2012	141	cdl_body_size_solidity_06_04_2024_LA_Leni2_solidity	lots of sniffing and touching materials but didn't classify any of it as attempting						06/04/2024	30/06/2012
1232	06_04_2024	Leni2	8	Trial 8	arnauer	Pa	left	Pa	Pa	left	2.533333	6.499998	Pa_Wo	NA	solidity	R	trained	female	30_06_2012	141	cdl_body_size_solidity_06_04_2024_LA_Leni2_solidity							06/04/2024	30/06/2012
1233	06_04_2024	Leni2	9	Trial 9	arnauer	Pl	left	Pl	Pl	left	1.8	4.716665	Pl_Wo	NA	solidity	R	trained	female	30_06_2012	141	cdl_body_size_solidity_06_04_2024_LA_Leni2_solidity							06/04/2024	30/06/2012
1234	06_04_2024	Leni2	10	Trial 10	arnauer	Pl	left	Pl	Pl	left	1.566666	4.149999	Pl_Pa	NA	solidity	L	trained	female	30_06_2012	141	cdl_body_size_solidity_06_04_2024_LA_Leni2_solidity							06/04/2024	30/06/2012
1235	06_04_2024	Leni2	11	Trial 11	arnauer	Pl	right	Pl	Pl	right	1.899999	4.816665	Wo_Pl	NA	solidity	R	trained	female	30_06_2012	141	cdl_body_size_solidity_06_04_2024_LA_Leni2_solidity							06/04/2024	30/06/2012
1236	06_04_2024	Leni2	12	Trial 12	arnauer	Pl	right	Pl	Pl	right	1.799999	4.499999	Pa_Pl	NA	solidity	R	trained	female	30_06_2012	141	cdl_body_size_solidity_06_04_2024_LA_Leni2_solidity							06/04/2024	30/06/2012
1237	06_04_2024	Leni2	13	Trial 13	arnauer	Pa	right	Wo	Pa	left	1.966666	24.799992	Wo_Pa	NA	solidity	R	trained	female	30_06_2012	141	cdl_body_size_solidity_06_04_2024_LA_Leni2_solidity	lots of sniffing and touching material with nose before actually pushing through the paper						06/04/2024	30/06/2012
1238	06_04_2024	Leni2	14	Trial 14	arnauer	Pl	right	Pl	Pl	right	1.75	4.833332	Wo_Pl	NA	solidity	L	trained	female	30_06_2012	141	cdl_body_size_solidity_06_04_2024_LA_Leni2_solidity							06/04/2024	30/06/2012
1239	06_04_2024	Leni2	15	Trial 15	arnauer	Pl	right	Pl	Pl	right	1.666666	4.549998	Pa_Pl	NA	solidity	R	trained	female	30_06_2012	141	cdl_body_size_solidity_06_04_2024_LA_Leni2_solidity							06/04/2024	30/06/2012
1240	06_04_2024	Leni2	16	Trial 16	arnauer	Pl	left	Pa	Pl	right	1.749999	11.749996	Pl_Pa	NA	solidity	L	trained	female	30_06_2012	141	cdl_body_size_solidity_06_04_2024_LA_Leni2_solidity							06/04/2024	30/06/2012
1241	06_04_2024	Leni2	17	Trial 17	arnauer	Pl	right	Pl	Pl	right	1.5	4.083332	Pa_Pl	NA	solidity	L	trained	female	30_06_2012	141	cdl_body_size_solidity_06_04_2024_LA_Leni2_solidity							06/04/2024	30/06/2012
1242	06_04_2024	Leni2	18	Trial 18	arnauer	Pl	left	Wo	Pl	right	2.116666	8.133331	Pl_Wo	NA	solidity	L	trained	female	30_06_2012	141	cdl_body_size_solidity_06_04_2024_LA_Leni2_solidity							06/04/2024	30/06/2012
1243	06_04_2024	Kito	1	Trial 1	arnauer	NA	NA	Wo	NA	right	1.716667	0	Pa_Wo	NA	solidity	R	untrained	male	01_08_2020	44	cdl_body_size_solidity_06_04_2024_LA_Kito_solidity							06/04/2024	01/08/2020
1244	06_04_2024	Kito	2	Trial 2	arnauer	Pl	right	Wo	Pl	left	5.116667	13.95	Wo_Pl	NA	solidity	R	untrained	male	01_08_2020	44	cdl_body_size_solidity_06_04_2024_LA_Kito_solidity							06/04/2024	01/08/2020
1245	06_04_2024	Kito	3	Trial 3	arnauer	Pl	left	Pl	Pl	left	1.133333	3.883333	Pl_Wo	NA	solidity	L	untrained	male	01_08_2020	44	cdl_body_size_solidity_06_04_2024_LA_Kito_solidity							06/04/2024	01/08/2020
1246	06_04_2024	Kito	4	Trial 4	arnauer	Pl	left	Pl	Pl	left	1	3.216667	Pl_Pa	NA	solidity	R	untrained	male	01_08_2020	44	cdl_body_size_solidity_06_04_2024_LA_Kito_solidity							06/04/2024	01/08/2020
1247	06_04_2024	Kito	5	Trial 5	arnauer	Pl	right	Wo	Pl	left	1.033333	6.05	Wo_Pl	NA	solidity	R	untrained	male	01_08_2020	44	cdl_body_size_solidity_06_04_2024_LA_Kito_solidity							06/04/2024	01/08/2020
1248	06_04_2024	Kito	6	Trial 6	arnauer	Pl	right	Pl	Pl	right	1.55	3.783333	Pa_Pl	NA	solidity	L	untrained	male	01_08_2020	44	cdl_body_size_solidity_06_04_2024_LA_Kito_solidity							06/04/2024	01/08/2020
1249	06_04_2024	Kito	7	Trial 7	arnauer	Pa	right	Pa	Pa	right	1.2	5.5	Wo_Pa	NA	solidity	L	untrained	male	01_08_2020	44	cdl_body_size_solidity_06_04_2024_LA_Kito_solidity							06/04/2024	01/08/2020
1250	06_04_2024	Kito	8	Trial 8	arnauer	Pl	left	Pl	Pl	left	1.316667	3.483333	Pl_Wo	NA	solidity	L	untrained	male	01_08_2020	44	cdl_body_size_solidity_06_04_2024_LA_Kito_solidity							06/04/2024	01/08/2020
1251	06_04_2024	Kito	9	Trial 9	arnauer	Pl	right	Pa	Pl	left	1.566667	4.566667	Pa_Pl	NA	solidity	L	untrained	male	01_08_2020	44	cdl_body_size_solidity_06_04_2024_LA_Kito_solidity							06/04/2024	01/08/2020
1252	06_04_2024	Kito	10	Trial 10	arnauer	Pa	left	Wo	Pa	right	1.85	11.633333	Pa_Wo	NA	solidity	L	untrained	male	01_08_2020	44	cdl_body_size_solidity_06_04_2024_LA_Kito_solidity							06/04/2024	01/08/2020
1253	06_04_2024	Kito	11	Trial 11	arnauer	Pl	left	Pl	Pl	left	4.633333	6.933334	Pl_Pa	NA	solidity	R	untrained	male	01_08_2020	44	cdl_body_size_solidity_06_04_2024_LA_Kito_solidity							06/04/2024	01/08/2020
1254	06_04_2024	Kito	12	Trial 12	arnauer	Pl	right	Wo	Pl	left	1.233333	6.416667	Wo_Pl	NA	solidity	L	untrained	male	01_08_2020	44	cdl_body_size_solidity_06_04_2024_LA_Kito_solidity							06/04/2024	01/08/2020
1255	06_04_2024	Kito	13	Trial 13	arnauer	Pa	right	Pa	Pa	right	1.55	8.466666	Wo_Pa	NA	solidity	R	untrained	male	01_08_2020	44	cdl_body_size_solidity_06_04_2024_LA_Kito_solidity							06/04/2024	01/08/2020
1256	06_04_2024	Kito	14	Trial 14	arnauer	Pl	right	Pa	Pa	left	1.233334	7.366667	Pa_Pl	NA	solidity	R	untrained	male	01_08_2020	44	cdl_body_size_solidity_06_04_2024_LA_Kito_solidity							06/04/2024	01/08/2020
1257	06_04_2024	Kito	15	Trial 15	arnauer	Pa	right	Pa	Pa	right	1.983333	5.266667	Wo_Pa	NA	solidity	L	untrained	male	01_08_2020	44	cdl_body_size_solidity_06_04_2024_LA_Kito_solidity							06/04/2024	01/08/2020
1258	06_04_2024	Kito	16	Trial 16	arnauer	Pa	left	Pa	Pa	left	1.516667	4.383333	Pa_Wo	NA	solidity	L	untrained	male	01_08_2020	44	cdl_body_size_solidity_06_04_2024_LA_Kito_solidity							06/04/2024	01/08/2020
1259	06_04_2024	Kito	17	Trial 17	arnauer	Pl	left	Pl	Pl	left	1.366667	3.616667	Pl_Pa	NA	solidity	R	untrained	male	01_08_2020	44	cdl_body_size_solidity_06_04_2024_LA_Kito_solidity							06/04/2024	01/08/2020
1260	06_04_2024	Kito	18	Trial 18	arnauer	Pl	left	Pl	Pl	left	1.216667	3.133334	Pl_Wo	NA	solidity	R	untrained	male	01_08_2020	44	cdl_body_size_solidity_06_04_2024_LA_Kito_solidity							06/04/2024	01/08/2020
1261	08_04_2024	Milo7	1	Trial 1	arnauer	Pl	right	Pl	Pl	right	1.233333	19.383325	Pa_Pl	NA	solidity	R	untrained	male	20_04_2019	59	cdl_body_size_solidity_08_04_2024_LA_Milo7_solidity							08/04/2024	20/04/2019
1262	08_04_2024	Milo7	2	Trial 2	arnauer	Pl	right	Pa	Pl	left	1.483333	6.266664	Pa_Pl	NA	solidity	L	untrained	male	20_04_2019	59	cdl_body_size_solidity_08_04_2024_LA_Milo7_solidity							08/04/2024	20/04/2019
1263	08_04_2024	Milo7	3	Trial 3	arnauer	Pl	left	Wo	Pl	right	1.399999	8.166663	Pl_Wo	NA	solidity	R	untrained	male	20_04_2019	59	cdl_body_size_solidity_08_04_2024_LA_Milo7_solidity							08/04/2024	20/04/2019
1264	08_04_2024	Milo7	4	Trial 4	arnauer	Pl	left	Pl	Pl	left	1.833333	5.233331	Pl_Wo	NA	solidity	L	untrained	male	20_04_2019	59	cdl_body_size_solidity_08_04_2024_LA_Milo7_solidity							08/04/2024	20/04/2019
1265	08_04_2024	Milo7	5	Trial 5	arnauer	Pl	left	Pl	Pl	left	1.466666	4.449998	Pl_Pa	NA	solidity	L	untrained	male	20_04_2019	59	cdl_body_size_solidity_08_04_2024_LA_Milo7_solidity							08/04/2024	20/04/2019
1266	08_04_2024	Milo7	6	Trial 6	arnauer	Pl	right	Wo	Pl	left	1.399999	7.799997	Wo_Pl	NA	solidity	R	untrained	male	20_04_2019	59	cdl_body_size_solidity_08_04_2024_LA_Milo7_solidity							08/04/2024	20/04/2019
1267	08_04_2024	Milo7	7	Trial 7	arnauer	Pl	left	Pl	Pl	left	1.266666	4.066665	Pl_Wo	NA	solidity	L	untrained	male	20_04_2019	59	cdl_body_size_solidity_08_04_2024_LA_Milo7_solidity							08/04/2024	20/04/2019
1268	08_04_2024	Milo7	8	Trial 8	arnauer	Pa	right	Pa	Pa	right	2.116666	54.516644	Wo_Pa	NA	solidity	R	untrained	male	20_04_2019	59	cdl_body_size_solidity_08_04_2024_LA_Milo7_solidity							08/04/2024	20/04/2019
1269	08_04_2024	Milo7	9	Trial 9	arnauer	Pl	left	Pa	Pl	right	2.033332	7.299997	Pl_Pa	NA	solidity	R	untrained	male	20_04_2019	59	cdl_body_size_solidity_08_04_2024_LA_Milo7_solidity							08/04/2024	20/04/2019
1270	08_04_2024	Milo7	10	Trial 10	arnauer	Pa	right	Wo	Pa	left	2.266666	62.399974	Wo_Pa	NA	solidity	R	untrained	male	20_04_2019	59	cdl_body_size_solidity_08_04_2024_LA_Milo7_solidity							08/04/2024	20/04/2019
1271	08_04_2024	Milo7	11	Trial 11	arnauer	Pl	right	Pl	Pl	right	2.233332	5.78333	Pa_Pl	NA	solidity	R	untrained	male	20_04_2019	59	cdl_body_size_solidity_08_04_2024_LA_Milo7_solidity							08/04/2024	20/04/2019
1272	08_04_2024	Milo7	12	Trial 12	arnauer	Pa	left	Pa	Pa	left	1.416666	6.083331	Pa_Wo	NA	solidity	L	untrained	male	20_04_2019	59	cdl_body_size_solidity_08_04_2024_LA_Milo7_solidity							08/04/2024	20/04/2019
1273	08_04_2024	Milo7	13	Trial 13	arnauer	Pa	left	Pa	Pa	left	2.349999	8.283329	Pa_Wo	NA	solidity	L	untrained	male	20_04_2019	59	cdl_body_size_solidity_08_04_2024_LA_Milo7_solidity							08/04/2024	20/04/2019
1274	08_04_2024	Milo7	14	Trial 14	arnauer	Pl	right	Pl	Pl	right	2.049999	5.983331	Wo_Pl	NA	solidity	R	untrained	male	20_04_2019	59	cdl_body_size_solidity_08_04_2024_LA_Milo7_solidity							08/04/2024	20/04/2019
1275	08_04_2024	Milo7	15	Trial 15	arnauer	Pa	right	Pa	Pa	right	2.033332	9.466663	Wo_Pa	NA	solidity	R	untrained	male	20_04_2019	59	cdl_body_size_solidity_08_04_2024_LA_Milo7_solidity							08/04/2024	20/04/2019
1276	08_04_2024	Milo7	16	Trial 16	arnauer	Pl	right	Wo	Pl	left	1.999999	7.58333	Wo_Pl	NA	solidity	L	untrained	male	20_04_2019	59	cdl_body_size_solidity_08_04_2024_LA_Milo7_solidity							08/04/2024	20/04/2019
1277	08_04_2024	Milo7	17	Trial 17	arnauer	Pa	left	Pa	Pa	left	1.849999	6.249998	Pa_Wo	NA	solidity	L	untrained	male	20_04_2019	59	cdl_body_size_solidity_08_04_2024_LA_Milo7_solidity							08/04/2024	20/04/2019
1278	08_04_2024	Milo7	18	Trial 18	arnauer	Pl	left	Pl	Pl	left	1.366666	4.866664	Pl_Pa	NA	solidity	L	untrained	male	20_04_2019	59	cdl_body_size_solidity_08_04_2024_LA_Milo7_solidity							08/04/2024	20/04/2019
1279	09_04_2024	Mala2	1	Trial 1	arnauer	NA	NA	Wo	Wo	right	1.5	0	Pa_Wo	NA	solidity	L	trained	female	08_03_2016	97	cdl_body_size_solidity_09_04_2024_LA_Mala2_solidity							09/04/2024	08/03/2016
1280	09_04_2024	Mala2	2	Trial 2	arnauer	Pa	left	Pa	Pa	left	1.583333	4.366667	Pa_Pl	NA	solidity	L	trained	female	08_03_2016	97	cdl_body_size_solidity_09_04_2024_LA_Mala2_solidity							09/04/2024	08/03/2016
1281	09_04_2024	Mala2	3	Trial 3	arnauer	Pl	left	Pl	Pl	left	1.516667	4.216667	Pl_Wo	NA	solidity	R	trained	female	08_03_2016	97	cdl_body_size_solidity_09_04_2024_LA_Mala2_solidity							09/04/2024	08/03/2016
1282	09_04_2024	Mala2	4	Trial 4	arnauer	Pl	left	Pl	Pl	left	1.516667	3.883333	Pl_Wo	NA	solidity	L	trained	female	08_03_2016	97	cdl_body_size_solidity_09_04_2024_LA_Mala2_solidity							09/04/2024	08/03/2016
1283	09_04_2024	Mala2	5	Trial 5	arnauer	Pl	right	Wo	Wo	left	1.65	10.05	Wo_Pl	NA	solidity	R	trained	female	08_03_2016	97	cdl_body_size_solidity_09_04_2024_LA_Mala2_solidity							09/04/2024	08/03/2016
1284	09_04_2024	Mala2	6	Trial 6	arnauer	NA	NA	Wo	Wo	left	1.75	0	Wo_Pa	NA	solidity	R	trained	female	08_03_2016	97	cdl_body_size_solidity_09_04_2024_LA_Mala2_solidity							09/04/2024	08/03/2016
1285	09_04_2024	Mala2	7	Trial 7	arnauer	Pl	right	Pl	Pl	right	1.85	4.566667	Pa_Pl	NA	solidity	L	trained	female	08_03_2016	97	cdl_body_size_solidity_09_04_2024_LA_Mala2_solidity							09/04/2024	08/03/2016
1286	09_04_2024	Mala2	8	Trial 8	arnauer	Pa	right	Wo	Wo	left	2.016667	17.35	Wo_Pa	NA	solidity	R	trained	female	08_03_2016	97	cdl_body_size_solidity_09_04_2024_LA_Mala2_solidity							09/04/2024	08/03/2016
1287	09_04_2024	Mala2	9	Trial 9	arnauer	Pl	left	Pl	Pl	left	1.266667	3.416667	Pl_Pa	NA	solidity	L	trained	female	08_03_2016	97	cdl_body_size_solidity_09_04_2024_LA_Mala2_solidity							09/04/2024	08/03/2016
1288	09_04_2024	Mala2	10	Trial 10	arnauer	Pl	left	Wo	Pl	left	1.25	5.116667	Wo_Pl	NA	solidity	R	trained	female	08_03_2016	97	cdl_body_size_solidity_09_04_2024_LA_Mala2_solidity							09/04/2024	08/03/2016
1289	09_04_2024	Mala2	11	Trial 11	arnauer	Pl	left	Pl	Pl	left	1.7	3.95	Pl_Pa	NA	solidity	R	trained	female	08_03_2016	97	cdl_body_size_solidity_09_04_2024_LA_Mala2_solidity							09/04/2024	08/03/2016
1290	09_04_2024	Mala2	12	Trial 12	arnauer	Pa	left	Wo	Wo	right	2.083333	11.616666	Pa_Wo	NA	solidity	L	trained	female	08_03_2016	97	cdl_body_size_solidity_09_04_2024_LA_Mala2_solidity							09/04/2024	08/03/2016
1291	09_04_2024	Mala2	13	Trial 13	arnauer	Pa	right	Wo	Pa	left	2.05	9.633334	Wo_Pa	NA	solidity	L	trained	female	08_03_2016	97	cdl_body_size_solidity_09_04_2024_LA_Mala2_solidity							09/04/2024	08/03/2016
1292	09_04_2024	Mala2	14	Trial 14	arnauer	Pl	left	Pl	Pl	left	1.316667	3.4	Pl_Wo	NA	solidity	R	trained	female	08_03_2016	97	cdl_body_size_solidity_09_04_2024_LA_Mala2_solidity							09/04/2024	08/03/2016
1293	09_04_2024	Mala2	15	Trial 15	arnauer	Pa	left	Pa	Pa	left	2.133333	5.216667	Pa_Pl	NA	solidity	L	trained	female	08_03_2016	97	cdl_body_size_solidity_09_04_2024_LA_Mala2_solidity							09/04/2024	08/03/2016
1294	09_04_2024	Mala2	16	Trial 16	arnauer	Pa	left	Pa	Pa	left	1.766667	4.533334	Pa_Wo	NA	solidity	L	trained	female	08_03_2016	97	cdl_body_size_solidity_09_04_2024_LA_Mala2_solidity							09/04/2024	08/03/2016
1295	09_04_2024	Mala2	17	Trial 17	arnauer	Pl	left	Pl	Pl	left	1.483334	3.95	Pl_Pa	NA	solidity	R	trained	female	08_03_2016	97	cdl_body_size_solidity_09_04_2024_LA_Mala2_solidity							09/04/2024	08/03/2016
1296	09_04_2024	Mala2	18	Trial 18	arnauer	Pl	right	Wo	Wo	left	1.783334	11.266667	Wo_Pl	NA	solidity	R	trained	female	08_03_2016	97	cdl_body_size_solidity_09_04_2024_LA_Mala2_solidity							09/04/2024	08/03/2016
1297	11_04_2024	Nilay	1	Trial 1	arnauer	HL	right	HL	HL	right	1.15	2.816667	VM_HL	NA	size_shape	L	trained	female	15_05_2021	34	cdl_body_size_solidity_11_04_2024_LA_Nilay_size_shape							11/04/2024	15/05/2021
1298	11_04_2024	Nilay	2	Trial 2	arnauer	HL	left	HL	HL	left	1.216667	3.183333	HL_CM	NA	size_shape	R	trained	female	15_05_2021	34	cdl_body_size_solidity_11_04_2024_LA_Nilay_size_shape							11/04/2024	15/05/2021
1299	11_04_2024	Nilay	3	Trial 3	arnauer	VL	left	HM	VL	right	1.55	10.5	VL_HM	NA	size_shape	R	trained	female	15_05_2021	34	cdl_body_size_solidity_11_04_2024_LA_Nilay_size_shape							11/04/2024	15/05/2021
1300	11_04_2024	Nilay	4	Trial 4	arnauer	VM	left	VM	VM	left	2.85	5.333333	VM_HS	NA	size_shape	R	trained	female	15_05_2021	34	cdl_body_size_solidity_11_04_2024_LA_Nilay_size_shape							11/04/2024	15/05/2021
1301	11_04_2024	Nilay	5	Trial 5	arnauer	HM	left	HM	HM	left	1.483333	3.766667	HM_VS	NA	size_shape	R	trained	female	15_05_2021	34	cdl_body_size_solidity_11_04_2024_LA_Nilay_size_shape							11/04/2024	15/05/2021
1302	11_04_2024	Nilay	6	Trial 6	arnauer	VL	left	VL	VL	left	2.333333	4.416667	VL_HL	1	size_shape	L	trained	female	15_05_2021	34	cdl_body_size_solidity_11_04_2024_LA_Nilay_size_shape							11/04/2024	15/05/2021
1303	11_04_2024	Nilay	7	Trial 7	arnauer	HL	left	HL	HL	left	1.4	3.333333	HL_HM	5	size_shape	L	trained	female	15_05_2021	34	cdl_body_size_solidity_11_04_2024_LA_Nilay_size_shape							11/04/2024	15/05/2021
1304	11_04_2024	Nilay	8	Trial 8	arnauer	HL	left	HL	HL	left	1.366667	3.45	HL_VS	NA	size_shape	R	trained	female	15_05_2021	34	cdl_body_size_solidity_11_04_2024_LA_Nilay_size_shape							11/04/2024	15/05/2021
1305	11_04_2024	Nilay	9	Trial 9	arnauer	CL	left	CL	CL	left	1.55	7.7	CL_HL	3	size_shape	L	trained	female	15_05_2021	34	cdl_body_size_solidity_11_04_2024_LA_Nilay_size_shape							11/04/2024	15/05/2021
1306	11_04_2024	Nilay	10	Trial 10	arnauer	VL	left	VL	VL	left	1.5	3.466667	VL_VM	8	size_shape	L	trained	female	15_05_2021	34	cdl_body_size_solidity_11_04_2024_LA_Nilay_size_shape							11/04/2024	15/05/2021
1307	11_04_2024	Nilay	11	Trial 11	arnauer	HL	right	HL	HL	right	1.683333	3.883333	HS_HL	6	size_shape	R	trained	female	15_05_2021	34	cdl_body_size_solidity_11_04_2024_LA_Nilay_size_shape							11/04/2024	15/05/2021
1308	11_04_2024	Nilay	12	Trial 12	arnauer	VL	right	HS	VL	left	1.2	6.533333	HS_VL	NA	size_shape	L	trained	female	15_05_2021	34	cdl_body_size_solidity_11_04_2024_LA_Nilay_size_shape							11/04/2024	15/05/2021
1309	11_04_2024	Nilay	13	Trial 13	arnauer	HM	left	HM	HM	left	1.316667	3.9	HM_VM	2	size_shape	R	trained	female	15_05_2021	34	cdl_body_size_solidity_11_04_2024_LA_Nilay_size_shape							11/04/2024	15/05/2021
1310	11_04_2024	Nilay	14	Trial 14	arnauer	VL	right	VL	VL	right	3.516667	6.333334	CM_VL	NA	size_shape	L	trained	female	15_05_2021	34	cdl_body_size_solidity_11_04_2024_LA_Nilay_size_shape							11/04/2024	15/05/2021
1311	11_04_2024	Nilay	15	Trial 15	arnauer	HM	left	HM	HM	left	1.4	4.266667	HM_HS	7	size_shape	R	trained	female	15_05_2021	34	cdl_body_size_solidity_11_04_2024_LA_Nilay_size_shape							11/04/2024	15/05/2021
1312	11_04_2024	Nilay	16	Trial 16	arnauer	VM	right	VM	VM	right	2.566666	5.75	VS_VM	10	size_shape	L	trained	female	15_05_2021	34	cdl_body_size_solidity_11_04_2024_LA_Nilay_size_shape							11/04/2024	15/05/2021
1313	11_04_2024	Nilay	17	Trial 17	arnauer	VL	left	VL	VL	left	3.266667	5.75	VL_CL	4	size_shape	R	trained	female	15_05_2021	34	cdl_body_size_solidity_11_04_2024_LA_Nilay_size_shape							11/04/2024	15/05/2021
1314	11_04_2024	Nilay	18	Trial 18	arnauer	VL	right	VS	VS	left	1.633333	9.233333	VS_VL	9	size_shape	L	trained	female	15_05_2021	34	cdl_body_size_solidity_11_04_2024_LA_Nilay_size_shape							11/04/2024	15/05/2021
1315	13_04_2024	Benny7	1	Trial 1	arnauer	VL	right	VL	VL	right	0.983333	3.033333	VS_VL	9	size_shape	L	trained	male	28_06_2013	129	cdl_body_size_solidity_13_04_2024_LA_Benny7_size_shape							13/04/2024	28/06/2013
1316	13_04_2024	Benny7	2	Trial 2	arnauer	HL	right	HL	HL	right	0.95	2.483333	CL_HL	3	size_shape	R	trained	male	28_06_2013	129	cdl_body_size_solidity_13_04_2024_LA_Benny7_size_shape							13/04/2024	28/06/2013
1317	13_04_2024	Benny7	3	Trial 3	arnauer	NA	NA	VS	VS	right	1.2	0	VM_VS	10	size_shape	L	trained	male	28_06_2013	129	cdl_body_size_solidity_13_04_2024_LA_Benny7_size_shape	opened VS to go through						13/04/2024	28/06/2013
1318	13_04_2024	Benny7	4	Trial 4	arnauer	VM	left	VM	VM	left	1.25	3.55	VM_VL	8	size_shape	L	trained	male	28_06_2013	129	cdl_body_size_solidity_13_04_2024_LA_Benny7_size_shape							13/04/2024	28/06/2013
1319	13_04_2024	Benny7	5	Trial 5	arnauer	VL	left	VL	VL	left	0.983333	2.766667	VL_CL	4	size_shape	R	trained	male	28_06_2013	129	cdl_body_size_solidity_13_04_2024_LA_Benny7_size_shape							13/04/2024	28/06/2013
1320	13_04_2024	Benny7	6	Trial 6	arnauer	HM	left	HM	HM	left	1	3.133333	HM_HS	7	size_shape	L	trained	male	28_06_2013	129	cdl_body_size_solidity_13_04_2024_LA_Benny7_size_shape	he hurt himself on the way out						13/04/2024	28/06/2013
1321	13_04_2024	Benny7	7	Trial 7	arnauer	VL	left	VL	VL	left	1.066667	2.95	VL_HM	NA	size_shape	R	trained	male	28_06_2013	129	cdl_body_size_solidity_13_04_2024_LA_Benny7_size_shape							13/04/2024	28/06/2013
1322	13_04_2024	Benny7	8	Trial 8	arnauer	HL	right	CM	HL	left	1.733333	8.3	CM_HL	NA	size_shape	L	trained	male	28_06_2013	129	cdl_body_size_solidity_13_04_2024_LA_Benny7_size_shape							13/04/2024	28/06/2013
1323	13_04_2024	Benny7	9	Trial 9	arnauer	VM	right	HS	HS	left	1.166666	11.333333	HS_VM	NA	size_shape	R	trained	male	28_06_2013	129	cdl_body_size_solidity_13_04_2024_LA_Benny7_size_shape							13/04/2024	28/06/2013
1324	13_04_2024	Benny7	10	Trial 10	arnauer	HL	left	HL	HL	left	1.35	3.733334	HL_VL	1	size_shape	R	trained	male	28_06_2013	129	cdl_body_size_solidity_13_04_2024_LA_Benny7_size_shape							13/04/2024	28/06/2013
1325	13_04_2024	Benny7	11	Trial 11	arnauer	HL	left	HL	HL	left	1.6	4.05	HL_VS	NA	size_shape	R	trained	male	28_06_2013	129	cdl_body_size_solidity_13_04_2024_LA_Benny7_size_shape							13/04/2024	28/06/2013
1326	13_04_2024	Benny7	12	Trial 12	arnauer	VL	left	VL	VL	left	1.216666	3.366667	VL_HS	NA	size_shape	L	trained	male	28_06_2013	129	cdl_body_size_solidity_13_04_2024_LA_Benny7_size_shape							13/04/2024	28/06/2013
1327	13_04_2024	Benny7	13	Trial 13	arnauer	VL	left	VL	VL	left	1.1	3.133333	VL_CM	NA	size_shape	L	trained	male	28_06_2013	129	cdl_body_size_solidity_13_04_2024_LA_Benny7_size_shape							13/04/2024	28/06/2013
1328	13_04_2024	Benny7	14	Trial 14	arnauer	VM	left	VM	VM	left	1.3	3.666666	VM_HL	NA	size_shape	R	trained	male	28_06_2013	129	cdl_body_size_solidity_13_04_2024_LA_Benny7_size_shape							13/04/2024	28/06/2013
1329	13_04_2024	Benny7	15	Trial 15	arnauer	HL	right	HS	HL	left	1.133333	6.166666	HS_HL	6	size_shape	R	trained	male	28_06_2013	129	cdl_body_size_solidity_13_04_2024_LA_Benny7_size_shape							13/04/2024	28/06/2013
1330	13_04_2024	Benny7	16	Trial 16	arnauer	HM	left	HM	HM	left	1.066667	3.7	HM_VM	2	size_shape	L	trained	male	28_06_2013	129	cdl_body_size_solidity_13_04_2024_LA_Benny7_size_shape							13/04/2024	28/06/2013
1331	13_04_2024	Benny7	17	Trial 17	arnauer	NA	NA	NA	NA	NA	0	0	VS_HM	NA	size_shape	R	trained	male	28_06_2013	129	cdl_body_size_solidity_13_04_2024_LA_Benny7_size_shape	didn't do the trial as the dog hit his back before and started limping						13/04/2024	28/06/2013
1332	13_04_2024	Benny7	18	Trial 18	arnauer	HL	left	HL	HL	left	2.016667	11.233333	HL_HM	5	size_shape	L	trained	male	28_06_2013	129	cdl_body_size_solidity_13_04_2024_LA_Benny7_size_shape							13/04/2024	28/06/2013
1333	13_04_2024	Elton John	1	Trial 1	arnauer	VM	left	VM	VM	left	1.133333	3.916666	VM_HS	NA	size_shape	L	untrained	male	24_03_2022	24	cdl_body_size_solidity_13_04_2024_LA_Elton John_size_shape							13/04/2024	24/03/2022
1334	13_04_2024	Elton John	2	Trial 2	arnauer	VL	right	VL	VL	right	1.533333	4.616665	CM_VL	NA	size_shape	L	untrained	male	24_03_2022	24	cdl_body_size_solidity_13_04_2024_LA_Elton John_size_shape							13/04/2024	24/03/2022
1335	13_04_2024	Elton John	3	Trial 3	arnauer	VL	left	HS	VL	right	1.3	5.666665	VL_HS	NA	size_shape	L	untrained	male	24_03_2022	24	cdl_body_size_solidity_13_04_2024_LA_Elton John_size_shape							13/04/2024	24/03/2022
1336	13_04_2024	Elton John	4	Trial 4	arnauer	HL	right	HL	HL	right	2.15	4.716665	HS_HL	6	size_shape	R	untrained	male	24_03_2022	24	cdl_body_size_solidity_13_04_2024_LA_Elton John_size_shape							13/04/2024	24/03/2022
1337	13_04_2024	Elton John	5	Trial 5	arnauer	HL	left	HL	HL	left	2.983333	6.033332	HL_CM	NA	size_shape	L	untrained	male	24_03_2022	24	cdl_body_size_solidity_13_04_2024_LA_Elton John_size_shape							13/04/2024	24/03/2022
1338	13_04_2024	Elton John	6	Trial 6	arnauer	VL	left	VL	VL	left	2.266666	5.016665	VL_CL	4	size_shape	R	untrained	male	24_03_2022	24	cdl_body_size_solidity_13_04_2024_LA_Elton John_size_shape							13/04/2024	24/03/2022
1339	13_04_2024	Elton John	7	Trial 7	arnauer	VL	right	VL	VL	right	2.233333	5.799998	HM_VL	NA	size_shape	R	untrained	male	24_03_2022	24	cdl_body_size_solidity_13_04_2024_LA_Elton John_size_shape							13/04/2024	24/03/2022
1340	13_04_2024	Elton John	8	Trial 8	arnauer	HL	left	HL	HL	left	2.099999	4.749999	HL_HM	5	size_shape	R	untrained	male	24_03_2022	24	cdl_body_size_solidity_13_04_2024_LA_Elton John_size_shape							13/04/2024	24/03/2022
1341	13_04_2024	Elton John	9	Trial 9	arnauer	HL	left	HL	HL	left	2.216666	4.766665	HL_VL	1	size_shape	R	untrained	male	24_03_2022	24	cdl_body_size_solidity_13_04_2024_LA_Elton John_size_shape							13/04/2024	24/03/2022
1342	13_04_2024	Elton John	10	Trial 10	arnauer	HM	right	HS	HM	left	2.199999	7.933331	HS_HM	7	size_shape	L	untrained	male	24_03_2022	24	cdl_body_size_solidity_13_04_2024_LA_Elton John_size_shape							13/04/2024	24/03/2022
1343	13_04_2024	Elton John	11	Trial 11	arnauer	HL	right	VS	HL	left	3.933332	12.33333	VS_HL	NA	size_shape	R	untrained	male	24_03_2022	24	cdl_body_size_solidity_13_04_2024_LA_Elton John_size_shape							13/04/2024	24/03/2022
1344	13_04_2024	Elton John	12	Trial 12	arnauer	VL	left	VL	VL	left	1.55	4.666665	VL_VM	8	size_shape	L	untrained	male	24_03_2022	24	cdl_body_size_solidity_13_04_2024_LA_Elton John_size_shape							13/04/2024	24/03/2022
1345	13_04_2024	Elton John	13	Trial 13	arnauer	VL	right	VL	VL	right	1.466666	3.483332	VS_VL	9	size_shape	L	untrained	male	24_03_2022	24	cdl_body_size_solidity_13_04_2024_LA_Elton John_size_shape							13/04/2024	24/03/2022
1346	13_04_2024	Elton John	14	Trial 14	arnauer	VM	left	VM	VM	left	1.516667	4.416666	VM_HM	2	size_shape	L	untrained	male	24_03_2022	24	cdl_body_size_solidity_13_04_2024_LA_Elton John_size_shape							13/04/2024	24/03/2022
1347	13_04_2024	Elton John	15	Trial 15	arnauer	HM	left	HM	HM	left	1.666666	4.666665	HM_VS	NA	size_shape	R	untrained	male	24_03_2022	24	cdl_body_size_solidity_13_04_2024_LA_Elton John_size_shape							13/04/2024	24/03/2022
1348	13_04_2024	Elton John	16	Trial 16	arnauer	VM	left	VM	VM	left	2.233333	6.783331	VM_VS	10	size_shape	R	untrained	male	24_03_2022	24	cdl_body_size_solidity_13_04_2024_LA_Elton John_size_shape							13/04/2024	24/03/2022
1349	13_04_2024	Elton John	17	Trial 17	arnauer	HL	left	HL	HL	left	1.533333	4.449999	HL_VM	NA	size_shape	R	untrained	male	24_03_2022	24	cdl_body_size_solidity_13_04_2024_LA_Elton John_size_shape							13/04/2024	24/03/2022
1350	13_04_2024	Elton John	18	Trial 18	arnauer	HL	right	CL	HL	left	1.783333	5.983332	CL_HL	3	size_shape	L	untrained	male	24_03_2022	24	cdl_body_size_solidity_13_04_2024_LA_Elton John_size_shape							13/04/2024	24/03/2022
1351	13_04_2024	Sadie2	1	Trial 1	arnauer	NA	NA	Wo	Pa	right	1.483333	0	Pa_Wo	NA	solidity	L	untrained	female	15_09_2020	42	cdl_body_size_solidity_13_04_2024_LA_Sadie2_solidity							13/04/2024	15/09/2020
1352	13_04_2024	Sadie2	2	Trial 2	arnauer	Pl	left	Pl	Pl	left	1.45	7.833333	Pl_Wo	NA	solidity	L	untrained	female	15_09_2020	42	cdl_body_size_solidity_13_04_2024_LA_Sadie2_solidity							13/04/2024	15/09/2020
1353	13_04_2024	Sadie2	3	Trial 3	arnauer	Pl	right	Wo	Pl	left	1.65	10.583333	Wo_Pl	NA	solidity	R	untrained	female	15_09_2020	42	cdl_body_size_solidity_13_04_2024_LA_Sadie2_solidity							13/04/2024	15/09/2020
1354	13_04_2024	Sadie2	4	Trial 4	arnauer	Pa	right	Wo	Pa	left	1.516667	10.316667	Wo_Pa	NA	solidity	L	untrained	female	15_09_2020	42	cdl_body_size_solidity_13_04_2024_LA_Sadie2_solidity							13/04/2024	15/09/2020
1355	13_04_2024	Sadie2	5	Trial 5	arnauer	Pl	right	Pl	Pl	right	2	4.85	Pa_Pl	NA	solidity	R	untrained	female	15_09_2020	42	cdl_body_size_solidity_13_04_2024_LA_Sadie2_solidity							13/04/2024	15/09/2020
1356	13_04_2024	Sadie2	6	Trial 6	arnauer	Pl	left	Pa	Pl	right	1.483333	5.433333	Pl_Pa	NA	solidity	R	untrained	female	15_09_2020	42	cdl_body_size_solidity_13_04_2024_LA_Sadie2_solidity							13/04/2024	15/09/2020
1357	13_04_2024	Sadie2	7	Trial 7	arnauer	Pl	right	Wo	Pl	left	1.533333	4.833333	Wo_Pl	NA	solidity	L	untrained	female	15_09_2020	42	cdl_body_size_solidity_13_04_2024_LA_Sadie2_solidity							13/04/2024	15/09/2020
1358	13_04_2024	Sadie2	8	Trial 8	arnauer	Pl	left	Pl	Pl	left	1.666667	4.283333	Pl_Wo	NA	solidity	R	untrained	female	15_09_2020	42	cdl_body_size_solidity_13_04_2024_LA_Sadie2_solidity							13/04/2024	15/09/2020
1359	13_04_2024	Sadie2	9	Trial 9	arnauer	Pl	left	Pl	Pl	left	1.616667	3.966667	Pl_Wo	NA	solidity	R	untrained	female	15_09_2020	42	cdl_body_size_solidity_13_04_2024_LA_Sadie2_solidity							13/04/2024	15/09/2020
1360	13_04_2024	Sadie2	10	Trial 10	arnauer	Pl	left	Pl	Pl	left	1.666667	4.116667	Pl_Pa	NA	solidity	R	untrained	female	15_09_2020	42	cdl_body_size_solidity_13_04_2024_LA_Sadie2_solidity							13/04/2024	15/09/2020
1361	13_04_2024	Sadie2	11	Trial 11	arnauer	Pa	left	Pa	Pa	left	1.566667	4.133334	Pa_Wo	NA	solidity	L	untrained	female	15_09_2020	42	cdl_body_size_solidity_13_04_2024_LA_Sadie2_solidity							13/04/2024	15/09/2020
1362	13_04_2024	Sadie2	12	Trial 12	arnauer	Pa	left	Pa	Pa	left	1.483334	4.183333	Pa_Pl	NA	solidity	L	untrained	female	15_09_2020	42	cdl_body_size_solidity_13_04_2024_LA_Sadie2_solidity							13/04/2024	15/09/2020
1363	13_04_2024	Sadie2	13	Trial 13	arnauer	Pa	right	Wo	Pa	left	1.733334	5.866667	Wo_Pa	NA	solidity	L	untrained	female	15_09_2020	42	cdl_body_size_solidity_13_04_2024_LA_Sadie2_solidity							13/04/2024	15/09/2020
1364	13_04_2024	Sadie2	14	Trial 14	arnauer	Pl	right	Wo	Wo	left	1.766667	13.05	Wo_Pl	NA	solidity	L	untrained	female	15_09_2020	42	cdl_body_size_solidity_13_04_2024_LA_Sadie2_solidity							13/04/2024	15/09/2020
1365	13_04_2024	Sadie2	15	Trial 15	arnauer	Pa	right	Pa	Pa	right	1.933334	5.466667	Wo_Pa	NA	solidity	R	untrained	female	15_09_2020	42	cdl_body_size_solidity_13_04_2024_LA_Sadie2_solidity							13/04/2024	15/09/2020
1366	13_04_2024	Sadie2	16	Trial 16	arnauer	Pa	left	Pa	Wo	left	1.716667	9.516667	Pa_Wo	NA	solidity	L	untrained	female	15_09_2020	42	cdl_body_size_solidity_13_04_2024_LA_Sadie2_solidity							13/04/2024	15/09/2020
1367	13_04_2024	Sadie2	17	Trial 17	arnauer	Pl	left	Pa	Pa	right	1.916667	7.933333	Pl_Pa	NA	solidity	R	untrained	female	15_09_2020	42	cdl_body_size_solidity_13_04_2024_LA_Sadie2_solidity							13/04/2024	15/09/2020
1368	13_04_2024	Sadie2	18	Trial 18	arnauer	Pl	left	Pl	Pl	right	2.166667	4.883334	Pa_Pl	NA	solidity	R	untrained	female	15_09_2020	42	cdl_body_size_solidity_13_04_2024_LA_Sadie2_solidity							13/04/2024	15/09/2020
1369	15_04_2024	CB	1	Trial 1	arnauer	NA	NA	Pa	NA	right	1.35	0	Wo_Pa	NA	solidity	R	trained	female	17_02_2017	85	cdl_body_size_solidity_15_04_2024_LA_CB_solidity							15/04/2024	17/02/2017
1370	15_04_2024	CB	2	Trial 2	arnauer	Pl	right	Pl	Pl	right	1.383333	5.583333	Wo_Pl	NA	solidity	R	trained	female	17_02_2017	85	cdl_body_size_solidity_15_04_2024_LA_CB_solidity							15/04/2024	17/02/2017
1371	15_04_2024	CB	3	Trial 3	arnauer	Pa	left	Pa	Pa	left	1.8	5.566667	Pa_Wo	NA	solidity	R	trained	female	17_02_2017	85	cdl_body_size_solidity_15_04_2024_LA_CB_solidity							15/04/2024	17/02/2017
1372	15_04_2024	CB	4	Trial 4	arnauer	NA	NA	Pa	NA	left	1.95	0	Pa_Wo	NA	solidity	L	trained	female	17_02_2017	85	cdl_body_size_solidity_15_04_2024_LA_CB_solidity							15/04/2024	17/02/2017
1373	15_04_2024	CB	5	Trial 5	arnauer	Pl	left	Pa	Pl	right	1.983333	10.933333	Pl_Pa	NA	solidity	L	trained	female	17_02_2017	85	cdl_body_size_solidity_15_04_2024_LA_CB_solidity							15/04/2024	17/02/2017
1374	15_04_2024	CB	6	Trial 6	arnauer	Pa	left	Wo	Pa	right	2.983333	28.966667	Pa_Wo	NA	solidity	L	trained	female	17_02_2017	85	cdl_body_size_solidity_15_04_2024_LA_CB_solidity	not sure which side first attempt was? She was sniffing a lot at Wo, does that count as attempt?						15/04/2024	17/02/2017
1375	15_04_2024	CB	7	Trial 7	arnauer	Pl	right	Wo	Pl	left	1.616667	12.983333	Wo_Pl	NA	solidity	R	trained	female	17_02_2017	85	cdl_body_size_solidity_15_04_2024_LA_CB_solidity							15/04/2024	17/02/2017
1376	15_04_2024	CB	8	Trial 8	arnauer	Pl	left	Pl	Pl	left	1.3	4.033333	Pl_Wo	NA	solidity	L	trained	female	17_02_2017	85	cdl_body_size_solidity_15_04_2024_LA_CB_solidity							15/04/2024	17/02/2017
1377	15_04_2024	CB	9	Trial 9	arnauer	Pl	right	Wo	Wo	left	1.55	7.7	Wo_Pl	NA	solidity	L	trained	female	17_02_2017	85	cdl_body_size_solidity_15_04_2024_LA_CB_solidity							15/04/2024	17/02/2017
1378	15_04_2024	CB	10	Trial 10	arnauer	Pl	left	Pl	Pl	left	1.333333	3.9	Pl_Wo	NA	solidity	L	trained	female	17_02_2017	85	cdl_body_size_solidity_15_04_2024_LA_CB_solidity							15/04/2024	17/02/2017
1379	15_04_2024	CB	11	Trial 11	arnauer	Pa	left	Pa	Pa	left	1.383334	5.016667	Pa_Pl	NA	solidity	R	trained	female	17_02_2017	85	cdl_body_size_solidity_15_04_2024_LA_CB_solidity							15/04/2024	17/02/2017
1380	15_04_2024	CB	12	Trial 12	arnauer	Pl	left	Pl	Pl	left	1.7	4.6	Pl_Wo	NA	solidity	L	trained	female	17_02_2017	85	cdl_body_size_solidity_15_04_2024_LA_CB_solidity							15/04/2024	17/02/2017
1381	15_04_2024	CB	13	Trial 13	arnauer	Pa	left	Pa	Pa	left	1.283333	4.066666	Pa_Pl	NA	solidity	R	trained	female	17_02_2017	85	cdl_body_size_solidity_15_04_2024_LA_CB_solidity							15/04/2024	17/02/2017
1382	15_04_2024	CB	14	Trial 14	arnauer	NA	NA	Wo	Pa	left	1.333333	0	Wo_Pa	NA	solidity	L	trained	female	17_02_2017	85	cdl_body_size_solidity_15_04_2024_LA_CB_solidity							15/04/2024	17/02/2017
1383	15_04_2024	CB	15	Trial 15	arnauer	Pl	left	Pl	Pl	left	1.483334	4.183334	Pl_Pa	NA	solidity	R	trained	female	17_02_2017	85	cdl_body_size_solidity_15_04_2024_LA_CB_solidity							15/04/2024	17/02/2017
1384	15_04_2024	CB	16	Trial 16	arnauer	Pl	left	Pl	Pl	left	1.383333	4.3	Pl_Pa	NA	solidity	R	trained	female	17_02_2017	85	cdl_body_size_solidity_15_04_2024_LA_CB_solidity							15/04/2024	17/02/2017
1385	15_04_2024	CB	17	Trial 17	arnauer	Pa	right	Wo	Pa	left	1.4	13.866667	Wo_Pa	NA	solidity	L	trained	female	17_02_2017	85	cdl_body_size_solidity_15_04_2024_LA_CB_solidity	not sure which side was attempted first?						15/04/2024	17/02/2017
1386	15_04_2024	CB	18	Trial 18	arnauer	Pa	left	Pa	Pa	left	1.25	4.55	Pa_Pl	NA	solidity	R	trained	female	17_02_2017	85	cdl_body_size_solidity_15_04_2024_LA_CB_solidity							15/04/2024	17/02/2017
1387	15_04_2024	Hetti	1	Trial 1	arnauer	NA	NA	Wo	Pl	right	17.366667	0	Pl_Wo	NA	solidity	L	trained	female	10_01_2019	63	cdl_body_size_solidity_15_04_2024_LA_Hetti_solidity							15/04/2024	10/01/2019
1388	15_04_2024	Hetti	2	Trial 2	arnauer	Pl	left	Pl	Pl	left	2.9	7.2	Pl_Wo	NA	solidity	L	trained	female	10_01_2019	63	cdl_body_size_solidity_15_04_2024_LA_Hetti_solidity							15/04/2024	10/01/2019
1389	15_04_2024	Hetti	3	Trial 3	arnauer	NA	NA	Wo	NA	left	1.783333	0	Wo_Pa	NA	solidity	L	trained	female	10_01_2019	63	cdl_body_size_solidity_15_04_2024_LA_Hetti_solidity							15/04/2024	10/01/2019
1390	15_04_2024	Hetti	4	Trial 4	arnauer	Pl	right	Pl	Pl	right	1.166667	9.066667	Pa_Pl	NA	solidity	R	trained	female	10_01_2019	63	cdl_body_size_solidity_15_04_2024_LA_Hetti_solidity							15/04/2024	10/01/2019
1391	15_04_2024	Hetti	5	Trial 5	arnauer	Pl	left	Pa	Pa	right	1.883333	17.583333	Pl_Pa	NA	solidity	L	trained	female	10_01_2019	63	cdl_body_size_solidity_15_04_2024_LA_Hetti_solidity							15/04/2024	10/01/2019
1392	15_04_2024	Hetti	6	Trial 6	arnauer	Pa	left	Wo	Pa	right	1.55	8.6	Pa_Wo	NA	solidity	R	trained	female	10_01_2019	63	cdl_body_size_solidity_15_04_2024_LA_Hetti_solidity							15/04/2024	10/01/2019
1393	15_04_2024	Hetti	7	Trial 7	arnauer	Pl	right	Wo	Pl	left	1.633333	7.466667	Wo_Pl	NA	solidity	R	trained	female	10_01_2019	63	cdl_body_size_solidity_15_04_2024_LA_Hetti_solidity	mistake: did Wo/Pl instead of Pl/Pa						15/04/2024	10/01/2019
1394	15_04_2024	Hetti	8	Trial 8	arnauer	Pl	left	Pl	Pl	left	1.283333	3.466666	Pl_Pa	NA	solidity	R	trained	female	10_01_2019	63	cdl_body_size_solidity_15_04_2024_LA_Hetti_solidity	now I did Pl/Pa instead of Wo/Pl (so I just switched them)						15/04/2024	10/01/2019
1395	15_04_2024	Hetti	9	Trial 9	arnauer	Pa	left	Pa	Pa	left	1.083334	3.95	Pa_Pl	NA	solidity	L	trained	female	10_01_2019	63	cdl_body_size_solidity_15_04_2024_LA_Hetti_solidity							15/04/2024	10/01/2019
1396	15_04_2024	Hetti	10	Trial 10	arnauer	Pl	right	Wo	Wo	left	1.283334	13.833333	Wo_Pl	NA	solidity	L	trained	female	10_01_2019	63	cdl_body_size_solidity_15_04_2024_LA_Hetti_solidity							15/04/2024	10/01/2019
1397	15_04_2024	Hetti	11	Trial 11	arnauer	Pl	left	Pa	Pl	right	1.916666	7.8	Pl_Pa	NA	solidity	L	trained	female	10_01_2019	63	cdl_body_size_solidity_15_04_2024_LA_Hetti_solidity							15/04/2024	10/01/2019
1398	15_04_2024	Hetti	12	Trial 12	arnauer	Pa	right	Wo	Pa	left	1.316666	7.016666	Wo_Pa	NA	solidity	R	trained	female	10_01_2019	63	cdl_body_size_solidity_15_04_2024_LA_Hetti_solidity							15/04/2024	10/01/2019
1399	15_04_2024	Hetti	13	Trial 13	arnauer	Pl	right	Pa	Pl	left	1.25	4.416667	Pa_Pl	NA	solidity	R	trained	female	10_01_2019	63	cdl_body_size_solidity_15_04_2024_LA_Hetti_solidity							15/04/2024	10/01/2019
1400	15_04_2024	Hetti	14	Trial 14	arnauer	Pa	left	Wo	Wo	right	2.083334	10.866667	Pa_Wo	NA	solidity	R	trained	female	10_01_2019	63	cdl_body_size_solidity_15_04_2024_LA_Hetti_solidity							15/04/2024	10/01/2019
1401	15_04_2024	Hetti	15	Trial 15	arnauer	Pa	left	Pa	Pa	left	1.916666	8.466667	Pa_Wo	NA	solidity	L	trained	female	10_01_2019	63	cdl_body_size_solidity_15_04_2024_LA_Hetti_solidity							15/04/2024	10/01/2019
1402	15_04_2024	Hetti	16	Trial 16	arnauer	Pl	left	Pl	Pl	left	1.883333	4.1	Pl_Wo	NA	solidity	L	trained	female	10_01_2019	63	cdl_body_size_solidity_15_04_2024_LA_Hetti_solidity							15/04/2024	10/01/2019
1403	15_04_2024	Hetti	17	Trial 17	arnauer	Pa	right	Wo	Pa	left	1.9	11.866667	Wo_Pa	NA	solidity	R	trained	female	10_01_2019	63	cdl_body_size_solidity_15_04_2024_LA_Hetti_solidity							15/04/2024	10/01/2019
1404	15_04_2024	Hetti	18	Trial 18	arnauer	Pl	right	Wo	Pl	left	1.516667	5.2	Wo_Pl	NA	solidity	R	trained	female	10_01_2019	63	cdl_body_size_solidity_15_04_2024_LA_Hetti_solidity							15/04/2024	10/01/2019
1405	15_04_2024	Matteo	1	Trial 1	arnauer	Pa	left	Wo	Pa	right	1.233333	21.8	Pa_Wo	NA	solidity	R	untrained	male	09_07_2019	57	cdl_body_size_solidity_15_04_2024_LA_Matteo_solidity							15/04/2024	09/07/2019
1406	15_04_2024	Matteo	2	Trial 2	arnauer	Pa	left	Wo	Pa	right	1.85	7.366667	Pa_Wo	NA	solidity	L	untrained	male	09_07_2019	57	cdl_body_size_solidity_15_04_2024_LA_Matteo_solidity							15/04/2024	09/07/2019
1407	15_04_2024	Matteo	3	Trial 3	arnauer	Pl	left	Wo	Pl	right	1.216667	4.4	Pl_Wo	NA	solidity	R	untrained	male	09_07_2019	57	cdl_body_size_solidity_15_04_2024_LA_Matteo_solidity							15/04/2024	09/07/2019
1408	15_04_2024	Matteo	4	Trial 4	arnauer	Pa	left	Pa	Pa	left	1.083333	4.116667	Pa_Pl	NA	solidity	R	untrained	male	09_07_2019	57	cdl_body_size_solidity_15_04_2024_LA_Matteo_solidity							15/04/2024	09/07/2019
1409	15_04_2024	Matteo	5	Trial 5	arnauer	Pl	left	Pl	Pl	left	1.2	3.516667	Pl_Pa	NA	solidity	L	untrained	male	09_07_2019	57	cdl_body_size_solidity_15_04_2024_LA_Matteo_solidity							15/04/2024	09/07/2019
1410	15_04_2024	Matteo	6	Trial 6	arnauer	Pl	right	Wo	Wo	left	1.55	11.416667	Wo_Pl	NA	solidity	L	untrained	male	09_07_2019	57	cdl_body_size_solidity_15_04_2024_LA_Matteo_solidity							15/04/2024	09/07/2019
1411	15_04_2024	Matteo	7	Trial 7	arnauer	NA	NA	Wo	Wo	left	1.916667	0	Wo_Pa	NA	solidity	R	untrained	male	09_07_2019	57	cdl_body_size_solidity_15_04_2024_LA_Matteo_solidity							15/04/2024	09/07/2019
1412	15_04_2024	Matteo	8	Trial 8	arnauer	Pa	left	Pa	Pa	left	1.583333	4.65	Pa_Wo	NA	solidity	R	untrained	male	09_07_2019	57	cdl_body_size_solidity_15_04_2024_LA_Matteo_solidity							15/04/2024	09/07/2019
1413	15_04_2024	Matteo	9	Trial 9	arnauer	Pl	right	Pl	Pl	right	1.333334	4.016667	Pa_Pl	NA	solidity	L	untrained	male	09_07_2019	57	cdl_body_size_solidity_15_04_2024_LA_Matteo_solidity							15/04/2024	09/07/2019
1414	15_04_2024	Matteo	10	Trial 10	arnauer	Pl	left	Pa	Pl	right	1.5	6.116667	Pl_Pa	NA	solidity	R	untrained	male	09_07_2019	57	cdl_body_size_solidity_15_04_2024_LA_Matteo_solidity							15/04/2024	09/07/2019
1415	15_04_2024	Matteo	11	Trial 11	arnauer	Pa	right	Pa	Wo	right	1.5	10.75	Wo_Pa	NA	solidity	L	untrained	male	09_07_2019	57	cdl_body_size_solidity_15_04_2024_LA_Matteo_solidity							15/04/2024	09/07/2019
1416	15_04_2024	Matteo	12	Trial 12	arnauer	Pl	left	Pl	Pl	left	1.95	4.483334	Pl_Pa	NA	solidity	L	untrained	male	09_07_2019	57	cdl_body_size_solidity_15_04_2024_LA_Matteo_solidity							15/04/2024	09/07/2019
1417	15_04_2024	Matteo	13	Trial 13	arnauer	Pl	left	Pl	Pl	left	1.583334	3.75	Pl_Wo	NA	solidity	L	untrained	male	09_07_2019	57	cdl_body_size_solidity_15_04_2024_LA_Matteo_solidity							15/04/2024	09/07/2019
1418	15_04_2024	Matteo	14	Trial 14	arnauer	Pl	right	Wo	Wo	left	1.95	7.75	Wo_Pl	NA	solidity	R	untrained	male	09_07_2019	57	cdl_body_size_solidity_15_04_2024_LA_Matteo_solidity							15/04/2024	09/07/2019
1419	15_04_2024	Matteo	15	Trial 15	arnauer	Pl	right	Pl	Pl	right	18.683333	21.366666	Pa_Pl	NA	solidity	R	untrained	male	09_07_2019	57	cdl_body_size_solidity_15_04_2024_LA_Matteo_solidity	dog scratched himself inbetween, so longer latency						15/04/2024	09/07/2019
1420	15_04_2024	Matteo	16	Trial 16	arnauer	Pa	right	Wo	Wo	left	1.483334	9.283334	Wo_Pa	NA	solidity	L	untrained	male	09_07_2019	57	cdl_body_size_solidity_15_04_2024_LA_Matteo_solidity	dog sat far on the left side of the room						15/04/2024	09/07/2019
1421	15_04_2024	Matteo	17	Trial 17	arnauer	Pl	right	Wo	Pl	left	1.3	4.95	Wo_Pl	NA	solidity	R	untrained	male	09_07_2019	57	cdl_body_size_solidity_15_04_2024_LA_Matteo_solidity							15/04/2024	09/07/2019
1422	15_04_2024	Matteo	18	Trial 18	arnauer	Pl	left	Wo	Pl	right	2.45	6.533333	Pl_Wo	NA	solidity	L	untrained	male	09_07_2019	57	cdl_body_size_solidity_15_04_2024_LA_Matteo_solidity	not sure if appraoch was Wo or if he was just passing by						15/04/2024	09/07/2019
1423	15_04_2024	Filou9	1	Trial 1	arnauer	Pl	left	Pl	Pl	left	1.183333	31.333318	Pl_Wo	NA	solidity	L	untrained	male	02_06_2021	34	cdl_body_size_solidity_15_04_2024_LA_Filou9_solidity							15/04/2024	02/06/2021
1424	15_04_2024	Filou9	2	Trial 2	arnauer	Pl	right	Pa	Pl	left	1.166666	9.299995	Pa_Pl	NA	solidity	R	untrained	male	02_06_2021	34	cdl_body_size_solidity_15_04_2024_LA_Filou9_solidity							15/04/2024	02/06/2021
1425	15_04_2024	Filou9	3	Trial 3	arnauer	Pl	right	Pl	Pl	right	1.216666	3.833331	Pa_Pl	NA	solidity	R	untrained	male	02_06_2021	34	cdl_body_size_solidity_15_04_2024_LA_Filou9_solidity							15/04/2024	02/06/2021
1426	15_04_2024	Filou9	4	Trial 4	arnauer	Pl	left	Wo	Wo	right	1.649999	7.816663	Pl_Wo	NA	solidity	R	untrained	male	02_06_2021	34	cdl_body_size_solidity_15_04_2024_LA_Filou9_solidity							15/04/2024	02/06/2021
1427	15_04_2024	Filou9	5	Trial 5	arnauer	Pl	right	Pl	Pl	right	1.199999	4.266665	Wo_Pl	NA	solidity	R	untrained	male	02_06_2021	34	cdl_body_size_solidity_15_04_2024_LA_Filou9_solidity							15/04/2024	02/06/2021
1428	15_04_2024	Filou9	6	Trial 6	arnauer	Pl	right	Pl	Pl	right	1.649999	4.166665	Wo_Pl	NA	solidity	L	untrained	male	02_06_2021	34	cdl_body_size_solidity_15_04_2024_LA_Filou9_solidity							15/04/2024	02/06/2021
1429	15_04_2024	Filou9	7	Trial 7	arnauer	Pa	right	Pa	Pa	right	1.116666	26.549987	Wo_Pa	NA	solidity	L	untrained	male	02_06_2021	34	cdl_body_size_solidity_15_04_2024_LA_Filou9_solidity							15/04/2024	02/06/2021
1430	15_04_2024	Filou9	8	Trial 8	arnauer	Pa	left	Wo	Wo	right	1.333333	11.283328	Pa_Wo	NA	solidity	L	untrained	male	02_06_2021	34	cdl_body_size_solidity_15_04_2024_LA_Filou9_solidity							15/04/2024	02/06/2021
1431	15_04_2024	Filou9	9	Trial 9	arnauer	Pa	right	Pa	Pa	right	1.566666	5.516664	Wo_Pa	NA	solidity	L	untrained	male	02_06_2021	34	cdl_body_size_solidity_15_04_2024_LA_Filou9_solidity							15/04/2024	02/06/2021
1432	15_04_2024	Filou9	10	Trial 10	arnauer	Pa	left	Wo	Wo	right	2.216666	10.333328	Pa_Wo	NA	solidity	R	untrained	male	02_06_2021	34	cdl_body_size_solidity_15_04_2024_LA_Filou9_solidity							15/04/2024	02/06/2021
1433	15_04_2024	Filou9	11	Trial 11	arnauer	Pa	right	Pa	Pa	right	1.549999	6.799997	Pl_Pa	NA	solidity	R	untrained	male	02_06_2021	34	cdl_body_size_solidity_15_04_2024_LA_Filou9_solidity							15/04/2024	02/06/2021
1434	15_04_2024	Filou9	12	Trial 12	arnauer	Pa	right	Pa	Pa	right	1.816666	8.016663	Pl_Pa	NA	solidity	L	untrained	male	02_06_2021	34	cdl_body_size_solidity_15_04_2024_LA_Filou9_solidity							15/04/2024	02/06/2021
1435	15_04_2024	Filou9	13	Trial 13	arnauer	Pl	right	Pl	Pl	right	1.333333	3.566665	Wo_Pl	NA	solidity	L	untrained	male	02_06_2021	34	cdl_body_size_solidity_15_04_2024_LA_Filou9_solidity							15/04/2024	02/06/2021
1436	15_04_2024	Filou9	14	Trial 14	arnauer	Pl	right	Pl	Pl	right	1.883333	4.449998	Pa_Pl	NA	solidity	L	untrained	male	02_06_2021	34	cdl_body_size_solidity_15_04_2024_LA_Filou9_solidity							15/04/2024	02/06/2021
1437	15_04_2024	Filou9	15	Trial 15	arnauer	Pl	left	Pa	Pa	right	1.383333	10.199995	Pl_Pa	NA	solidity	R	untrained	male	02_06_2021	34	cdl_body_size_solidity_15_04_2024_LA_Filou9_solidity							15/04/2024	02/06/2021
1438	15_04_2024	Filou9	16	Trial 16	arnauer	Pl	left	Wo	Wo	right	1.216666	7.13333	Pl_Wo	NA	solidity	R	untrained	male	02_06_2021	34	cdl_body_size_solidity_15_04_2024_LA_Filou9_solidity							15/04/2024	02/06/2021
1439	15_04_2024	Filou9	17	Trial 17	arnauer	Pa	left	Wo	Wo	right	1.699999	9.349995	Pa_Wo	NA	solidity	R	untrained	male	02_06_2021	34	cdl_body_size_solidity_15_04_2024_LA_Filou9_solidity							15/04/2024	02/06/2021
1440	15_04_2024	Filou9	18	Trial 18	arnauer	Pa	right	Pa	Pa	right	1.716666	14.783326	Wo_Pa	NA	solidity	L	untrained	male	02_06_2021	34	cdl_body_size_solidity_15_04_2024_LA_Filou9_solidity							15/04/2024	02/06/2021
1441	18_04_2024	Ivy4	1	Trial 1	arnauer	NA	NA	Pa	NA	left	3.1	0	Pa_Wo	NA	solidity	L	trained	female	09_01_2015	111	cdl_body_size_solidity_18_04_2024_LA_Ivy4_solidity							18/04/2024	09/01/2015
1442	18_04_2024	Ivy4	2	Trial 2	arnauer	Pl	left	Pl	Pl	left	2.1	5.45	Pl_Pa	NA	solidity	L	trained	female	09_01_2015	111	cdl_body_size_solidity_18_04_2024_LA_Ivy4_solidity							18/04/2024	09/01/2015
1443	18_04_2024	Ivy4	3	Trial 3	arnauer	Pl	left	Pl	Pl	left	1.766667	5.75	Pl_Pa	NA	solidity	L	trained	female	09_01_2015	111	cdl_body_size_solidity_18_04_2024_LA_Ivy4_solidity							18/04/2024	09/01/2015
1444	18_04_2024	Ivy4	4	Trial 4	arnauer	NA	NA	Wo	Wo	left	1.666667	0	Wo_Pa	NA	solidity	L	trained	female	09_01_2015	111	cdl_body_size_solidity_18_04_2024_LA_Ivy4_solidity		when I wrote approach: Wo, attempt: Wo I'm never sure if Wo was actually attempted because she does touch in with her nose and it looks like she wanted to go through but the fences weren't even moving					18/04/2024	09/01/2015
1445	18_04_2024	Ivy4	5	Trial 5	arnauer	Pa	left	Wo	Pa	right	2.066667	26.9	Pa_Wo	NA	solidity	L	trained	female	09_01_2015	111	cdl_body_size_solidity_18_04_2024_LA_Ivy4_solidity		when I wrote approach: Wo, attempt: Wo I'm never sure if Wo was actually attempted because she does touch in with her nose and it looks like she wanted to go through but the fences weren't even moving					18/04/2024	09/01/2015
1446	18_04_2024	Ivy4	6	Trial 6	arnauer	Pl	right	Pl	Pl	right	1.75	5.716667	Pa_Pl	NA	solidity	L	trained	female	09_01_2015	111	cdl_body_size_solidity_18_04_2024_LA_Ivy4_solidity		when I wrote approach: Wo, attempt: Wo I'm never sure if Wo was actually attempted because she does touch in with her nose and it looks like she wanted to go through but the fences weren't even moving					18/04/2024	09/01/2015
1447	18_04_2024	Ivy4	7	Trial 7	arnauer	Pa	left	Pa	Pa	left	1.883333	4.266667	Pa_Pl	NA	solidity	L	trained	female	09_01_2015	111	cdl_body_size_solidity_18_04_2024_LA_Ivy4_solidity		when I wrote approach: Wo, attempt: Wo I'm never sure if Wo was actually attempted because she does touch in with her nose and it looks like she wanted to go through but the fences weren't even moving					18/04/2024	09/01/2015
1448	18_04_2024	Ivy4	8	Trial 8	arnauer	Pl	left	Pl	Pl	left	1.75	3.95	Pl_Wo	NA	solidity	R	trained	female	09_01_2015	111	cdl_body_size_solidity_18_04_2024_LA_Ivy4_solidity		when I wrote approach: Wo, attempt: Wo I'm never sure if Wo was actually attempted because she does touch in with her nose and it looks like she wanted to go through but the fences weren't even moving					18/04/2024	09/01/2015
1449	18_04_2024	Ivy4	9	Trial 9	arnauer	Pl	left	Pl	Pl	left	1.883333	4	Pl_Wo	NA	solidity	L	trained	female	09_01_2015	111	cdl_body_size_solidity_18_04_2024_LA_Ivy4_solidity		when I wrote approach: Wo, attempt: Wo I'm never sure if Wo was actually attempted because she does touch in with her nose and it looks like she wanted to go through but the fences weren't even moving					18/04/2024	09/01/2015
1450	18_04_2024	Ivy4	10	Trial 10	arnauer	Pa	right	Wo	Wo	left	1.733334	11.183333	Wo_Pa	NA	solidity	R	trained	female	09_01_2015	111	cdl_body_size_solidity_18_04_2024_LA_Ivy4_solidity		when I wrote approach: Wo, attempt: Wo I'm never sure if Wo was actually attempted because she does touch in with her nose and it looks like she wanted to go through but the fences weren't even moving					18/04/2024	09/01/2015
1451	18_04_2024	Ivy4	11	Trial 11	arnauer	Pl	left	Pl	Pl	left	1.683333	3.55	Pl_Wo	NA	solidity	L	trained	female	09_01_2015	111	cdl_body_size_solidity_18_04_2024_LA_Ivy4_solidity		when I wrote approach: Wo, attempt: Wo I'm never sure if Wo was actually attempted because she does touch in with her nose and it looks like she wanted to go through but the fences weren't even moving					18/04/2024	09/01/2015
1452	18_04_2024	Ivy4	12	Trial 12	arnauer	Pa	right	Wo	Wo	left	1.683334	7.9	Wo_Pa	NA	solidity	R	trained	female	09_01_2015	111	cdl_body_size_solidity_18_04_2024_LA_Ivy4_solidity		when I wrote approach: Wo, attempt: Wo I'm never sure if Wo was actually attempted because she does touch in with her nose and it looks like she wanted to go through but the fences weren't even moving					18/04/2024	09/01/2015
1453	18_04_2024	Ivy4	13	Trial 13	arnauer	Pa	left	Pa	Pa	left	1.733333	3.883333	Pa_Pl	NA	solidity	R	trained	female	09_01_2015	111	cdl_body_size_solidity_18_04_2024_LA_Ivy4_solidity		when I wrote approach: Wo, attempt: Wo I'm never sure if Wo was actually attempted because she does touch in with her nose and it looks like she wanted to go through but the fences weren't even moving					18/04/2024	09/01/2015
1454	18_04_2024	Ivy4	14	Trial 14	arnauer	Pl	right	Pl	Pl	right	1.616666	3.6	Wo_Pl	NA	solidity	R	trained	female	09_01_2015	111	cdl_body_size_solidity_18_04_2024_LA_Ivy4_solidity		when I wrote approach: Wo, attempt: Wo I'm never sure if Wo was actually attempted because she does touch in with her nose and it looks like she wanted to go through but the fences weren't even moving					18/04/2024	09/01/2015
1455	18_04_2024	Ivy4	15	Trial 15	arnauer	Pa	left	Pa	Pa	left	2.266667	4.616667	Pa_Wo	NA	solidity	R	trained	female	09_01_2015	111	cdl_body_size_solidity_18_04_2024_LA_Ivy4_solidity		when I wrote approach: Wo, attempt: Wo I'm never sure if Wo was actually attempted because she does touch in with her nose and it looks like she wanted to go through but the fences weren't even moving					18/04/2024	09/01/2015
1456	18_04_2024	Ivy4	16	Trial 16	arnauer	Pl	left	Pl	Pl	left	1.766667	3.983333	Pl_Pa	NA	solidity	R	trained	female	09_01_2015	111	cdl_body_size_solidity_18_04_2024_LA_Ivy4_solidity		when I wrote approach: Wo, attempt: Wo I'm never sure if Wo was actually attempted because she does touch in with her nose and it looks like she wanted to go through but the fences weren't even moving					18/04/2024	09/01/2015
1457	18_04_2024	Ivy4	17	Trial 17	arnauer	Pl	right	Wo	Wo	left	1.666667	6.616667	Wo_Pl	NA	solidity	R	trained	female	09_01_2015	111	cdl_body_size_solidity_18_04_2024_LA_Ivy4_solidity		when I wrote approach: Wo, attempt: Wo I'm never sure if Wo was actually attempted because she does touch in with her nose and it looks like she wanted to go through but the fences weren't even moving					18/04/2024	09/01/2015
1458	18_04_2024	Ivy4	18	Trial 18	arnauer	Pl	right	Wo	Wo	left	1.566667	6.166667	Wo_Pl	NA	solidity	R	trained	female	09_01_2015	111	cdl_body_size_solidity_18_04_2024_LA_Ivy4_solidity		when I wrote approach: Wo, attempt: Wo I'm never sure if Wo was actually attempted because she does touch in with her nose and it looks like she wanted to go through but the fences weren't even moving					18/04/2024	09/01/2015
1459	18_04_2024	Speedy3	1	Trial 1	arnauer	HL	right	CM	HL	left	3.133332	6.583331	CM_HL	NA	size_shape	L	trained	male	05_10_2014	114	cdl_body_size_solidity_18_04_2024_LA_Speedy3_size_shape							18/04/2024	05/10/2014
1460	18_04_2024	Speedy3	2	Trial 2	arnauer	VL	right	VL	VL	right	3.949998	7.23333	VM_VL	8	size_shape	L	trained	male	05_10_2014	114	cdl_body_size_solidity_18_04_2024_LA_Speedy3_size_shape							18/04/2024	05/10/2014
1461	18_04_2024	Speedy3	3	Trial 3	arnauer	HL	left	VS	HL	right	1.549999	6.116664	HL_VS	NA	size_shape	R	trained	male	05_10_2014	114	cdl_body_size_solidity_18_04_2024_LA_Speedy3_size_shape							18/04/2024	05/10/2014
1462	18_04_2024	Speedy3	4	Trial 4	arnauer	HL	left	HL	HL	left	1.766666	12.083328	HL_VL	1	size_shape	R	trained	male	05_10_2014	114	cdl_body_size_solidity_18_04_2024_LA_Speedy3_size_shape							18/04/2024	05/10/2014
1463	18_04_2024	Speedy3	5	Trial 5	arnauer	HM	left	HM	HM	left	1.766666	4.799998	HM_VM	2	size_shape	R	trained	male	05_10_2014	114	cdl_body_size_solidity_18_04_2024_LA_Speedy3_size_shape							18/04/2024	05/10/2014
1464	18_04_2024	Speedy3	6	Trial 6	arnauer	HL	left	HL	HL	left	1.449999	3.666665	HL_HM	5	size_shape	L	trained	male	05_10_2014	114	cdl_body_size_solidity_18_04_2024_LA_Speedy3_size_shape							18/04/2024	05/10/2014
1465	18_04_2024	Speedy3	7	Trial 7	arnauer	HM	left	HS	HM	right	1.583333	10.133329	HM_HS	7	size_shape	R	trained	male	05_10_2014	114	cdl_body_size_solidity_18_04_2024_LA_Speedy3_size_shape							18/04/2024	05/10/2014
1466	18_04_2024	Speedy3	8	Trial 8	arnauer	VL	left	VL	VL	left	2.199999	4.649998	VL_VS	9	size_shape	L	trained	male	05_10_2014	114	cdl_body_size_solidity_18_04_2024_LA_Speedy3_size_shape							18/04/2024	05/10/2014
1467	18_04_2024	Speedy3	9	Trial 9	arnauer	VL	left	VL	VL	left	1.566666	3.449999	VL_CM	NA	size_shape	R	trained	male	05_10_2014	114	cdl_body_size_solidity_18_04_2024_LA_Speedy3_size_shape							18/04/2024	05/10/2014
1468	18_04_2024	Speedy3	10	Trial 10	arnauer	VL	left	VL	VL	left	1.449999	3.149999	VL_HL	1	size_shape	R	trained	male	05_10_2014	114	cdl_body_size_solidity_18_04_2024_LA_Speedy3_size_shape	did VL/HL instead of VL/HM						18/04/2024	05/10/2014
1469	18_04_2024	Speedy3	11	Trial 11	arnauer	HM	right	VS	HM	left	1.883333	8.399997	VS_HM	NA	size_shape	R	trained	male	05_10_2014	114	cdl_body_size_solidity_18_04_2024_LA_Speedy3_size_shape							18/04/2024	05/10/2014
1470	18_04_2024	Speedy3	12	Trial 12	arnauer	HL	right	HL	HL	right	1.666666	3.866665	VM_HL	NA	size_shape	L	trained	male	05_10_2014	114	cdl_body_size_solidity_18_04_2024_LA_Speedy3_size_shape							18/04/2024	05/10/2014
1471	18_04_2024	Speedy3	13	Trial 13	arnauer	VM	left	VM	VM	left	1.616666	3.566665	VM_HS	NA	size_shape	L	trained	male	05_10_2014	114	cdl_body_size_solidity_18_04_2024_LA_Speedy3_size_shape							18/04/2024	05/10/2014
1472	18_04_2024	Speedy3	14	Trial 14	arnauer	HL	right	HS	HL	left	2.133332	8.916663	HS_HL	6	size_shape	L	trained	male	05_10_2014	114	cdl_body_size_solidity_18_04_2024_LA_Speedy3_size_shape							18/04/2024	05/10/2014
1473	18_04_2024	Speedy3	15	Trial 15	arnauer	VL	right	VL	VL	right	1.649999	3.749998	CL_VL	4	size_shape	R	trained	male	05_10_2014	114	cdl_body_size_solidity_18_04_2024_LA_Speedy3_size_shape							18/04/2024	05/10/2014
1474	18_04_2024	Speedy3	16	Trial 16	arnauer	HL	left	CL	HL	right	1.766666	7.649997	HL_CL	3	size_shape	L	trained	male	05_10_2014	114	cdl_body_size_solidity_18_04_2024_LA_Speedy3_size_shape							18/04/2024	05/10/2014
1475	18_04_2024	Speedy3	17	Trial 17	arnauer	VM	right	VM	VM	right	1.749999	4.183332	VS_VM	10	size_shape	L	trained	male	05_10_2014	114	cdl_body_size_solidity_18_04_2024_LA_Speedy3_size_shape							18/04/2024	05/10/2014
1476	18_04_2024	Speedy3	18	Trial 18	arnauer	VL	right	VL	VL	right	1.466666	3.383332	HS_VL	NA	size_shape	R	trained	male	05_10_2014	114	cdl_body_size_solidity_18_04_2024_LA_Speedy3_size_shape							18/04/2024	05/10/2014
1477	19_04_2024	Aron7	1	Trial 1	arnauer	Pa	right	Pa	Pa	right	1.683333	14.316667	Wo_Pa	NA	solidity	L	untrained	male	30_11_2018	64	cdl_body_size_solidity_19_04_2024_LA_Aron7_solidity							19/04/2024	30/11/2018
1478	19_04_2024	Aron7	2	Trial 2	arnauer	Pa	right	Wo	Pa	left	1.433333	5.616667	Wo_Pa	NA	solidity	R	untrained	male	30_11_2018	64	cdl_body_size_solidity_19_04_2024_LA_Aron7_solidity							19/04/2024	30/11/2018
1479	19_04_2024	Aron7	3	Trial 3	arnauer	Pl	right	Pl	Pl	right	1.116667	3.333333	Wo_Pl	NA	solidity	R	untrained	male	30_11_2018	64	cdl_body_size_solidity_19_04_2024_LA_Aron7_solidity							19/04/2024	30/11/2018
1480	19_04_2024	Aron7	4	Trial 4	arnauer	Pl	right	Pl	Pl	right	1.2	2.733333	Wo_Pl	NA	solidity	L	untrained	male	30_11_2018	64	cdl_body_size_solidity_19_04_2024_LA_Aron7_solidity							19/04/2024	30/11/2018
1481	19_04_2024	Aron7	5	Trial 5	arnauer	Pa	right	Pa	Pa	right	1.183333	4.95	Pl_Pa	NA	solidity	L	untrained	male	30_11_2018	64	cdl_body_size_solidity_19_04_2024_LA_Aron7_solidity							19/04/2024	30/11/2018
1482	19_04_2024	Aron7	6	Trial 6	arnauer	Pl	right	Pl	Pl	right	1.133333	2.683333	Pa_Pl	NA	solidity	R	untrained	male	30_11_2018	64	cdl_body_size_solidity_19_04_2024_LA_Aron7_solidity							19/04/2024	30/11/2018
1483	19_04_2024	Aron7	7	Trial 7	arnauer	Pl	right	Pl	Pl	right	1.05	2.5	Wo_Pl	NA	solidity	R	untrained	male	30_11_2018	64	cdl_body_size_solidity_19_04_2024_LA_Aron7_solidity							19/04/2024	30/11/2018
1484	19_04_2024	Aron7	8	Trial 8	arnauer	Pa	right	Pa	Pa	right	1.15	3.9	Pl_Pa	NA	solidity	L	untrained	male	30_11_2018	64	cdl_body_size_solidity_19_04_2024_LA_Aron7_solidity							19/04/2024	30/11/2018
1485	19_04_2024	Aron7	9	Trial 9	arnauer	Pa	left	Wo	Wo	right	1.183333	10.166666	Pa_Wo	NA	solidity	R	untrained	male	30_11_2018	64	cdl_body_size_solidity_19_04_2024_LA_Aron7_solidity							19/04/2024	30/11/2018
1486	19_04_2024	Aron7	10	Trial 10	arnauer	Pl	left	Wo	Wo	right	1.2	8.033333	Pl_Wo	NA	solidity	L	untrained	male	30_11_2018	64	cdl_body_size_solidity_19_04_2024_LA_Aron7_solidity							19/04/2024	30/11/2018
1487	19_04_2024	Aron7	11	Trial 11	arnauer	Pl	left	Wo	Wo	right	1.216667	6.6	Pl_Wo	NA	solidity	L	untrained	male	30_11_2018	64	cdl_body_size_solidity_19_04_2024_LA_Aron7_solidity							19/04/2024	30/11/2018
1488	19_04_2024	Aron7	12	Trial 12	arnauer	Pl	right	Pl	Pl	right	1.35	3.05	Pa_Pl	NA	solidity	R	untrained	male	30_11_2018	64	cdl_body_size_solidity_19_04_2024_LA_Aron7_solidity							19/04/2024	30/11/2018
1489	19_04_2024	Aron7	13	Trial 13	arnauer	Pa	left	Wo	Wo	right	1.283333	7.05	Pa_Wo	NA	solidity	R	untrained	male	30_11_2018	64	cdl_body_size_solidity_19_04_2024_LA_Aron7_solidity							19/04/2024	30/11/2018
1490	19_04_2024	Aron7	14	Trial 14	arnauer	Pl	left	Pa	Pl	right	1.3	4.733333	Pl_Pa	NA	solidity	L	untrained	male	30_11_2018	64	cdl_body_size_solidity_19_04_2024_LA_Aron7_solidity							19/04/2024	30/11/2018
1491	19_04_2024	Aron7	15	Trial 15	arnauer	Pa	right	Pa	Pa	right	1.35	3.866667	Wo_Pa	NA	solidity	R	untrained	male	30_11_2018	64	cdl_body_size_solidity_19_04_2024_LA_Aron7_solidity							19/04/2024	30/11/2018
1492	19_04_2024	Aron7	16	Trial 16	arnauer	Pl	left	Wo	Pl	right	1.6	4.45	Pl_Wo	NA	solidity	R	untrained	male	30_11_2018	64	cdl_body_size_solidity_19_04_2024_LA_Aron7_solidity							19/04/2024	30/11/2018
1493	19_04_2024	Aron7	17	Trial 17	arnauer	Pa	left	Wo	Wo	right	1.283334	5.816667	Pa_Wo	NA	solidity	L	untrained	male	30_11_2018	64	cdl_body_size_solidity_19_04_2024_LA_Aron7_solidity							19/04/2024	30/11/2018
1494	19_04_2024	Aron7	18	Trial 18	arnauer	Pl	right	Pl	Pl	right	1.25	3.016666	Pa_Pl	NA	solidity	L	untrained	male	30_11_2018	64	cdl_body_size_solidity_19_04_2024_LA_Aron7_solidity							19/04/2024	30/11/2018
1495	19_04_2024	Nilay	1	Trial 1	arnauer	Pl	left	Wo	Pl	right	1.566666	7.366662	Pl_Wo	NA	solidity	L	trained	female	15_05_2021	35	cdl_body_size_solidity_19_04_2024_LA_Nilay_solidity							19/04/2024	15/05/2021
1496	19_04_2024	Nilay	2	Trial 2	arnauer	Pl	left	Pl	Pl	left	3.283331	5.78333	Pl_Pa	NA	solidity	L	trained	female	15_05_2021	35	cdl_body_size_solidity_19_04_2024_LA_Nilay_solidity							19/04/2024	15/05/2021
1497	19_04_2024	Nilay	3	Trial 3	arnauer	NA	NA	Wo	Wo	left	2.466665	0	Wo_Pa	NA	solidity	R	trained	female	15_05_2021	35	cdl_body_size_solidity_19_04_2024_LA_Nilay_solidity							19/04/2024	15/05/2021
1498	19_04_2024	Nilay	4	Trial 4	arnauer	NA	NA	Wo	Pa	left	2.733332	0	Wo_Pa	NA	solidity	L	trained	female	15_05_2021	35	cdl_body_size_solidity_19_04_2024_LA_Nilay_solidity							19/04/2024	15/05/2021
1499	19_04_2024	Nilay	5	Trial 5	arnauer	Pa	left	Wo	Wo	right	3.699998	13.716658	Pa_Wo	NA	solidity	L	trained	female	15_05_2021	35	cdl_body_size_solidity_19_04_2024_LA_Nilay_solidity							19/04/2024	15/05/2021
1500	19_04_2024	Nilay	6	Trial 6	arnauer	Pl	left	Pl	Pl	left	1.783332	4.183331	Pl_Pa	NA	solidity	R	trained	female	15_05_2021	35	cdl_body_size_solidity_19_04_2024_LA_Nilay_solidity							19/04/2024	15/05/2021
1501	19_04_2024	Nilay	7	Trial 7	arnauer	Pa	left	Pa	Pa	left	1.649999	4.149998	Pa_Pl	NA	solidity	L	trained	female	15_05_2021	35	cdl_body_size_solidity_19_04_2024_LA_Nilay_solidity							19/04/2024	15/05/2021
1502	19_04_2024	Nilay	8	Trial 8	arnauer	Pa	left	Pa	Pa	left	1.333332	3.549998	Pa_Pl	NA	solidity	R	trained	female	15_05_2021	35	cdl_body_size_solidity_19_04_2024_LA_Nilay_solidity							19/04/2024	15/05/2021
1503	19_04_2024	Nilay	9	Trial 9	arnauer	Pl	left	Pl	Pl	left	1.516666	3.599998	Pl_Pa	NA	solidity	R	trained	female	15_05_2021	35	cdl_body_size_solidity_19_04_2024_LA_Nilay_solidity							19/04/2024	15/05/2021
1504	19_04_2024	Nilay	10	Trial 10	arnauer	Pl	left	Pl	Pl	left	1.383333	3.316665	Pl_Wo	NA	solidity	R	trained	female	15_05_2021	35	cdl_body_size_solidity_19_04_2024_LA_Nilay_solidity							19/04/2024	15/05/2021
1505	19_04_2024	Nilay	11	Trial 11	arnauer	Pl	right	Wo	Wo	left	1.366666	8.433328	Wo_Pl	NA	solidity	L	trained	female	15_05_2021	35	cdl_body_size_solidity_19_04_2024_LA_Nilay_solidity							19/04/2024	15/05/2021
1506	19_04_2024	Nilay	12	Trial 12	arnauer	Pl	right	Pl	Pl	right	2.633332	5.299997	Pa_Pl	NA	solidity	R	trained	female	15_05_2021	35	cdl_body_size_solidity_19_04_2024_LA_Nilay_solidity							19/04/2024	15/05/2021
1507	19_04_2024	Nilay	13	Trial 13	arnauer	Pa	left	Wo	Pa	right	2.399999	11.61666	Pa_Wo	NA	solidity	R	trained	female	15_05_2021	35	cdl_body_size_solidity_19_04_2024_LA_Nilay_solidity							19/04/2024	15/05/2021
1508	19_04_2024	Nilay	14	Trial 14	arnauer	Pa	right	Pa	Pa	right	3.166665	33.583313	Wo_Pa	NA	solidity	R	trained	female	15_05_2021	35	cdl_body_size_solidity_19_04_2024_LA_Nilay_solidity							19/04/2024	15/05/2021
1509	19_04_2024	Nilay	15	Trial 15	arnauer	Pa	left	Pa	Pa	left	1.5	42.699974	Pa_Wo	NA	solidity	L	trained	female	15_05_2021	35	cdl_body_size_solidity_19_04_2024_LA_Nilay_solidity							19/04/2024	15/05/2021
1510	19_04_2024	Nilay	16	Trial 16	arnauer	Pl	left	Pl	Pl	left	1.399999	3.716665	Pl_Wo	NA	solidity	L	trained	female	15_05_2021	35	cdl_body_size_solidity_19_04_2024_LA_Nilay_solidity							19/04/2024	15/05/2021
1511	19_04_2024	Nilay	17	Trial 17	arnauer	Pl	right	Pl	Pl	right	2.666665	5.299997	Wo_Pl	NA	solidity	L	trained	female	15_05_2021	35	cdl_body_size_solidity_19_04_2024_LA_Nilay_solidity							19/04/2024	15/05/2021
1512	19_04_2024	Nilay	18	Trial 18	arnauer	Pl	right	Pl	Pl	right	1.483332	3.599998	Wo_Pl	NA	solidity	R	trained	female	15_05_2021	35	cdl_body_size_solidity_19_04_2024_LA_Nilay_solidity							19/04/2024	15/05/2021
1513	19_04_2024	Ragnar	1	Trial 1	arnauer	Pl	left	Wo	Pl	right	1.7	14.3	Pl_Wo	NA	solidity	L	trained	male	01_02_2018	74	cdl_body_size_solidity_19_04_2024_LA_Ragnar_solidity							19/04/2024	01/02/2018
1514	19_04_2024	Ragnar	2	Trial 2	arnauer	Pl	right	Wo	Pl	left	1.833333	6.566667	Wo_Pl	NA	solidity	R	trained	male	01_02_2018	74	cdl_body_size_solidity_19_04_2024_LA_Ragnar_solidity							19/04/2024	01/02/2018
1515	19_04_2024	Ragnar	3	Trial 3	arnauer	Pa	left	Pa	Pa	left	1.7	26.566667	Pa_Wo	NA	solidity	L	trained	male	01_02_2018	74	cdl_body_size_solidity_19_04_2024_LA_Ragnar_solidity							19/04/2024	01/02/2018
1516	19_04_2024	Ragnar	4	Trial 4	arnauer	Pa	left	Pa	Pa	left	4.483333	8.033333	Pa_Wo	NA	solidity	L	trained	male	01_02_2018	74	cdl_body_size_solidity_19_04_2024_LA_Ragnar_solidity							19/04/2024	01/02/2018
1517	19_04_2024	Ragnar	5	Trial 5	arnauer	Pl	left	Pl	Pl	left	1.666667	3.683333	Pl_Pa	NA	solidity	R	trained	male	01_02_2018	74	cdl_body_size_solidity_19_04_2024_LA_Ragnar_solidity							19/04/2024	01/02/2018
1518	19_04_2024	Ragnar	6	Trial 6	arnauer	Pl	left	Pl	Pl	left	1.6	3.433333	Pl_Wo	NA	solidity	R	trained	male	01_02_2018	74	cdl_body_size_solidity_19_04_2024_LA_Ragnar_solidity							19/04/2024	01/02/2018
1519	19_04_2024	Ragnar	7	Trial 7	arnauer	Pl	right	Wo	Wo	left	1.566667	6.733333	Wo_Pl	NA	solidity	R	trained	male	01_02_2018	74	cdl_body_size_solidity_19_04_2024_LA_Ragnar_solidity							19/04/2024	01/02/2018
1520	19_04_2024	Ragnar	8	Trial 8	arnauer	Pl	left	Pl	Pl	left	1.616667	3.55	Pl_Wo	NA	solidity	L	trained	male	01_02_2018	74	cdl_body_size_solidity_19_04_2024_LA_Ragnar_solidity							19/04/2024	01/02/2018
1521	19_04_2024	Ragnar	9	Trial 9	arnauer	Pa	left	Pa	Pa	left	1.716667	3.8	Pa_Pl	NA	solidity	L	trained	male	01_02_2018	74	cdl_body_size_solidity_19_04_2024_LA_Ragnar_solidity							19/04/2024	01/02/2018
1522	19_04_2024	Ragnar	10	Trial 10	arnauer	Pa	left	Pa	Pa	left	1.65	3.616667	Pa_Pl	NA	solidity	L	trained	male	01_02_2018	74	cdl_body_size_solidity_19_04_2024_LA_Ragnar_solidity							19/04/2024	01/02/2018
1523	19_04_2024	Ragnar	11	Trial 11	arnauer	Pa	left	Pa	Pa	left	1.766667	3.583333	Pa_Wo	NA	solidity	L	trained	male	01_02_2018	74	cdl_body_size_solidity_19_04_2024_LA_Ragnar_solidity							19/04/2024	01/02/2018
1524	19_04_2024	Ragnar	12	Trial 12	arnauer	Pl	left	Pl	Pl	left	1.55	3.333333	Pl_Pa	NA	solidity	R	trained	male	01_02_2018	74	cdl_body_size_solidity_19_04_2024_LA_Ragnar_solidity							19/04/2024	01/02/2018
1525	19_04_2024	Ragnar	13	Trial 13	arnauer	Pa	left	Pa	Pa	left	1.533334	3.383334	Pa_Pl	NA	solidity	R	trained	male	01_02_2018	74	cdl_body_size_solidity_19_04_2024_LA_Ragnar_solidity							19/04/2024	01/02/2018
1526	19_04_2024	Ragnar	14	Trial 14	arnauer	Pl	left	Pl	Pl	left	1.583333	3.4	Pl_Pa	NA	solidity	R	trained	male	01_02_2018	74	cdl_body_size_solidity_19_04_2024_LA_Ragnar_solidity							19/04/2024	01/02/2018
1527	19_04_2024	Ragnar	15	Trial 15	arnauer	Pa	right	Wo	Wo	left	1.6	10.166667	Wo_Pa	NA	solidity	L	trained	male	01_02_2018	74	cdl_body_size_solidity_19_04_2024_LA_Ragnar_solidity							19/04/2024	01/02/2018
1528	19_04_2024	Ragnar	16	Trial 16	arnauer	Pl	right	Wo	Wo	left	1.966667	9.433333	Wo_Pl	NA	solidity	R	trained	male	01_02_2018	74	cdl_body_size_solidity_19_04_2024_LA_Ragnar_solidity							19/04/2024	01/02/2018
1529	19_04_2024	Ragnar	17	Trial 17	arnauer	Pa	right	Wo	Wo	left	1.9	42.833333	Wo_Pa	NA	solidity	L	trained	male	01_02_2018	74	cdl_body_size_solidity_19_04_2024_LA_Ragnar_solidity							19/04/2024	01/02/2018
1530	19_04_2024	Ragnar	18	Trial 18	arnauer	Pa	right	Pa	Wo	right	2.1	61.016667	Wo_Pa	NA	solidity	R	trained	male	01_02_2018	74	cdl_body_size_solidity_19_04_2024_LA_Ragnar_solidity							19/04/2024	01/02/2018
1531	19_04_2024	Hunter2	1	Trial 1	arnauer	Pa	right	Pa	Pa	right	1.066667	6.533333	Wo_Pa	NA	solidity	R	trained	male	23_04_2022	23	cdl_body_size_solidity_19_04_2024_LA_Hunter2_solidity							19/04/2024	23/04/2022
1532	19_04_2024	Hunter2	2	Trial 2	arnauer	Pa	right	Pa	Pa	right	1.65	6.033333	Wo_Pa	NA	solidity	L	trained	male	23_04_2022	23	cdl_body_size_solidity_19_04_2024_LA_Hunter2_solidity							19/04/2024	23/04/2022
1533	19_04_2024	Hunter2	3	Trial 3	arnauer	Pl	right	Pl	Pl	right	1.1	3.616667	Pa_Pl	NA	solidity	L	trained	male	23_04_2022	23	cdl_body_size_solidity_19_04_2024_LA_Hunter2_solidity							19/04/2024	23/04/2022
1534	19_04_2024	Hunter2	4	Trial 4	arnauer	Pl	right	Pl	Pl	right	1.366667	3.616667	Pa_Pl	NA	solidity	L	trained	male	23_04_2022	23	cdl_body_size_solidity_19_04_2024_LA_Hunter2_solidity							19/04/2024	23/04/2022
1535	19_04_2024	Hunter2	5	Trial 5	arnauer	Pa	right	Pa	Pa	right	1.316667	4.566667	Pl_Pa	NA	solidity	L	trained	male	23_04_2022	23	cdl_body_size_solidity_19_04_2024_LA_Hunter2_solidity							19/04/2024	23/04/2022
1536	19_04_2024	Hunter2	6	Trial 6	arnauer	Pl	right	Pl	Pl	right	1.2	3.05	Wo_Pl	NA	solidity	R	trained	male	23_04_2022	23	cdl_body_size_solidity_19_04_2024_LA_Hunter2_solidity							19/04/2024	23/04/2022
1537	19_04_2024	Hunter2	7	Trial 7	arnauer	NA	NA	Wo	Wo	right	1.3	0	Pa_Wo	NA	solidity	R	trained	male	23_04_2022	23	cdl_body_size_solidity_19_04_2024_LA_Hunter2_solidity	definitely right bias: dog tried 1min to get through Wo on the right side, jumped on it, scratched it, didn't even take a closer look on the left side						19/04/2024	23/04/2022
1538	19_04_2024	Hunter2	8	Trial 8	arnauer	Pa	left	Wo	Wo	right	1.666667	22.416667	Pa_Wo	NA	solidity	L	trained	male	23_04_2022	23	cdl_body_size_solidity_19_04_2024_LA_Hunter2_solidity							19/04/2024	23/04/2022
1539	19_04_2024	Hunter2	9	Trial 9	arnauer	Pl	left	Pl	Pl	left	1.8	4.066667	Pl_Pa	NA	solidity	R	trained	male	23_04_2022	23	cdl_body_size_solidity_19_04_2024_LA_Hunter2_solidity							19/04/2024	23/04/2022
1540	19_04_2024	Hunter2	10	Trial 10	arnauer	Pl	left	Pl	Pl	left	1.45	3.816667	Pl_Wo	NA	solidity	R	trained	male	23_04_2022	23	cdl_body_size_solidity_19_04_2024_LA_Hunter2_solidity							19/04/2024	23/04/2022
1541	19_04_2024	Hunter2	11	Trial 11	arnauer	Pa	left	Pa	Pa	left	1.4	4.05	Pa_Pl	NA	solidity	L	trained	male	23_04_2022	23	cdl_body_size_solidity_19_04_2024_LA_Hunter2_solidity							19/04/2024	23/04/2022
1542	19_04_2024	Hunter2	12	Trial 12	arnauer	Pl	left	Pl	Pl	left	1.383333	3.416666	Pl_Wo	NA	solidity	R	trained	male	23_04_2022	23	cdl_body_size_solidity_19_04_2024_LA_Hunter2_solidity							19/04/2024	23/04/2022
1543	19_04_2024	Hunter2	13	Trial 13	arnauer	Pl	left	Pl	Pl	left	1.266666	3.083334	Pl_Wo	NA	solidity	L	trained	male	23_04_2022	23	cdl_body_size_solidity_19_04_2024_LA_Hunter2_solidity							19/04/2024	23/04/2022
1544	19_04_2024	Hunter2	14	Trial 14	arnauer	Pl	right	Wo	Wo	left	1.316667	7.866667	Wo_Pl	NA	solidity	R	trained	male	23_04_2022	23	cdl_body_size_solidity_19_04_2024_LA_Hunter2_solidity							19/04/2024	23/04/2022
1545	19_04_2024	Hunter2	15	Trial 15	arnauer	Pa	left	Pa	Pa	left	1.35	3.833333	Pa_Wo	NA	solidity	L	trained	male	23_04_2022	23	cdl_body_size_solidity_19_04_2024_LA_Hunter2_solidity							19/04/2024	23/04/2022
1546	19_04_2024	Hunter2	16	Trial 16	arnauer	Pl	left	Pl	Pl	left	1.366666	3.266667	Pl_Pa	NA	solidity	R	trained	male	23_04_2022	23	cdl_body_size_solidity_19_04_2024_LA_Hunter2_solidity							19/04/2024	23/04/2022
1547	19_04_2024	Hunter2	17	Trial 17	arnauer	Pl	right	Wo	Wo	left	1.366667	7.366667	Wo_Pl	NA	solidity	L	trained	male	23_04_2022	23	cdl_body_size_solidity_19_04_2024_LA_Hunter2_solidity							19/04/2024	23/04/2022
1548	19_04_2024	Hunter2	18	Trial 18	arnauer	Pa	right	Wo	Pa	left	1.416667	6.533333	Wo_Pa	NA	solidity	R	trained	male	23_04_2022	23	cdl_body_size_solidity_19_04_2024_LA_Hunter2_solidity							19/04/2024	23/04/2022
1549	20_04_2024	Fritz2	1	Trial 1	arnauer	Pl	left	Pl	Pl	left	2.183333	5.749998	Pl_Pa	NA	solidity	R	untrained	male	12_08_2020	44	cdl_body_size_solidity_20_04_2024_LA_Fritz2_solidity							20/04/2024	12/08/2020
1550	20_04_2024	Fritz2	2	Trial 2	arnauer	Pl	left	Pl	Pl	left	1.416666	6.783331	Pl_Wo	NA	solidity	R	untrained	male	12_08_2020	44	cdl_body_size_solidity_20_04_2024_LA_Fritz2_solidity							20/04/2024	12/08/2020
1551	20_04_2024	Fritz2	3	Trial 3	arnauer	Pl	right	Wo	Pl	left	1.466666	13.049996	Wo_Pl	NA	solidity	L	untrained	male	12_08_2020	44	cdl_body_size_solidity_20_04_2024_LA_Fritz2_solidity							20/04/2024	12/08/2020
1552	20_04_2024	Fritz2	4	Trial 4	arnauer	Pl	left	Pl	Pl	left	2.699999	6.316665	Pl_Wo	NA	solidity	L	untrained	male	12_08_2020	44	cdl_body_size_solidity_20_04_2024_LA_Fritz2_solidity							20/04/2024	12/08/2020
1553	20_04_2024	Fritz2	5	Trial 5	arnauer	Pa	right	Pa	Pa	right	1.766666	10.93333	Wo_Pa	NA	solidity	R	untrained	male	12_08_2020	44	cdl_body_size_solidity_20_04_2024_LA_Fritz2_solidity							20/04/2024	12/08/2020
1554	20_04_2024	Fritz2	6	Trial 6	arnauer	Pl	right	Pl	Pl	right	2.616666	6.883331	Wo_Pl	NA	solidity	R	untrained	male	12_08_2020	44	cdl_body_size_solidity_20_04_2024_LA_Fritz2_solidity							20/04/2024	12/08/2020
1555	20_04_2024	Fritz2	7	Trial 7	arnauer	Pa	left	Wo	Wo	right	2.316666	23.933325	Pa_Wo	NA	solidity	R	untrained	male	12_08_2020	44	cdl_body_size_solidity_20_04_2024_LA_Fritz2_solidity	paper fell off during trial						20/04/2024	12/08/2020
1556	20_04_2024	Fritz2	8	Trial 8	arnauer	Pa	left	Wo	Wo	right	2.149999	11.316663	Pa_Wo	NA	solidity	L	untrained	male	12_08_2020	44	cdl_body_size_solidity_20_04_2024_LA_Fritz2_solidity							20/04/2024	12/08/2020
1557	20_04_2024	Fritz2	9	Trial 9	arnauer	Pl	left	Pl	Pl	left	1.6	5.166665	Pl_Wo	NA	solidity	R	untrained	male	12_08_2020	44	cdl_body_size_solidity_20_04_2024_LA_Fritz2_solidity							20/04/2024	12/08/2020
1558	20_04_2024	Fritz2	10	Trial 10	arnauer	Pl	right	Pl	Pl	right	2.549999	6.583331	Wo_Pl	NA	solidity	L	untrained	male	12_08_2020	44	cdl_body_size_solidity_20_04_2024_LA_Fritz2_solidity							20/04/2024	12/08/2020
1559	20_04_2024	Fritz2	11	Trial 11	arnauer	Pa	left	Pa	Pa	left	2.066666	5.549998	Pa_Pl	NA	solidity	L	untrained	male	12_08_2020	44	cdl_body_size_solidity_20_04_2024_LA_Fritz2_solidity							20/04/2024	12/08/2020
1560	20_04_2024	Fritz2	12	Trial 12	arnauer	Pa	right	Pa	Wo	right	1.55	31.766656	Wo_Pa	NA	solidity	L	untrained	male	12_08_2020	44	cdl_body_size_solidity_20_04_2024_LA_Fritz2_solidity							20/04/2024	12/08/2020
1561	20_04_2024	Fritz2	13	Trial 13	arnauer	Pl	right	Pl	Pl	right	1.583332	5.633331	Pa_Pl	NA	solidity	L	untrained	male	12_08_2020	44	cdl_body_size_solidity_20_04_2024_LA_Fritz2_solidity							20/04/2024	12/08/2020
1562	20_04_2024	Fritz2	14	Trial 14	arnauer	Pl	left	Pl	Pl	left	3.983332	8.116664	Pl_Pa	NA	solidity	R	untrained	male	12_08_2020	44	cdl_body_size_solidity_20_04_2024_LA_Fritz2_solidity							20/04/2024	12/08/2020
1563	20_04_2024	Fritz2	15	Trial 15	arnauer	Pa	left	Wo	Pa	right	1.65	6.533331	Pa_Wo	NA	solidity	L	untrained	male	12_08_2020	44	cdl_body_size_solidity_20_04_2024_LA_Fritz2_solidity							20/04/2024	12/08/2020
1564	20_04_2024	Fritz2	16	Trial 16	arnauer	Pa	right	Pa	Pa	right	2.299999	17.383327	Wo_Pa	NA	solidity	R	untrained	male	12_08_2020	44	cdl_body_size_solidity_20_04_2024_LA_Fritz2_solidity							20/04/2024	12/08/2020
1565	20_04_2024	Fritz2	17	Trial 17	arnauer	Pl	right	Pl	Pl	right	1.65	5.699998	Pa_Pl	NA	solidity	L	untrained	male	12_08_2020	44	cdl_body_size_solidity_20_04_2024_LA_Fritz2_solidity							20/04/2024	12/08/2020
1566	20_04_2024	Fritz2	18	Trial 18	arnauer	Pl	left	Pl	Pl	left	1.916666	6.183331	Pl_Pa	NA	solidity	R	untrained	male	12_08_2020	44	cdl_body_size_solidity_20_04_2024_LA_Fritz2_solidity							20/04/2024	12/08/2020
1567	20_04_2024	Luna37	1	Trial 1	arnauer	VL	left	VL	VL	left	1.683333	3.933333	VL_HL	1	size_shape	L	untrained	female	30_10_2018	65	cdl_body_size_solidity_20_04_2024_LA_Luna37_size_shape							20/04/2024	30/10/2018
1568	20_04_2024	Luna37	2	Trial 2	arnauer	VM	left	VM	VM	left	1.566666	3.749999	VM_HM	2	size_shape	R	untrained	female	30_10_2018	65	cdl_body_size_solidity_20_04_2024_LA_Luna37_size_shape							20/04/2024	30/10/2018
1569	20_04_2024	Luna37	3	Trial 3	arnauer	VL	left	VL	VL	left	1.9	3.799999	VL_VS	9	size_shape	R	untrained	female	30_10_2018	65	cdl_body_size_solidity_20_04_2024_LA_Luna37_size_shape							20/04/2024	30/10/2018
1570	20_04_2024	Luna37	4	Trial 4	arnauer	VL	right	CM	VL	left	1.983333	7.316665	CM_VL	NA	size_shape	L	untrained	female	30_10_2018	65	cdl_body_size_solidity_20_04_2024_LA_Luna37_size_shape							20/04/2024	30/10/2018
1571	20_04_2024	Luna37	5	Trial 5	arnauer	VL	left	VL	VL	left	1.983333	3.849999	VL_CL	4	size_shape	R	untrained	female	30_10_2018	65	cdl_body_size_solidity_20_04_2024_LA_Luna37_size_shape							20/04/2024	30/10/2018
1572	20_04_2024	Luna37	6	Trial 6	arnauer	VL	left	VL	VL	left	1.7	3.699999	VL_VM	8	size_shape	L	untrained	female	30_10_2018	65	cdl_body_size_solidity_20_04_2024_LA_Luna37_size_shape							20/04/2024	30/10/2018
1573	20_04_2024	Luna37	7	Trial 7	arnauer	HL	right	HL	HL	right	1.9	3.783333	CL_HL	3	size_shape	L	untrained	female	30_10_2018	65	cdl_body_size_solidity_20_04_2024_LA_Luna37_size_shape							20/04/2024	30/10/2018
1574	20_04_2024	Luna37	8	Trial 8	arnauer	HL	right	VS	HL	left	2.25	6.233332	VS_HL	NA	size_shape	L	untrained	female	30_10_2018	65	cdl_body_size_solidity_20_04_2024_LA_Luna37_size_shape							20/04/2024	30/10/2018
1575	20_04_2024	Luna37	9	Trial 9	arnauer	HL	left	HL	HL	left	2.766666	13.266664	HL_HS	6	size_shape	R	untrained	female	30_10_2018	65	cdl_body_size_solidity_20_04_2024_LA_Luna37_size_shape							20/04/2024	30/10/2018
1576	20_04_2024	Luna37	10	Trial 10	arnauer	HM	left	HM	HM	left	2.966666	6.233332	HM_VL	NA	size_shape	L	untrained	female	30_10_2018	65	cdl_body_size_solidity_20_04_2024_LA_Luna37_size_shape							20/04/2024	30/10/2018
1577	20_04_2024	Luna37	11	Trial 11	arnauer	HL	right	VM	VM	left	14.316664	63.783322	VM_HL	NA	size_shape	L	untrained	female	30_10_2018	65	cdl_body_size_solidity_20_04_2024_LA_Luna37_size_shape	went back and forth between owner and fences						20/04/2024	30/10/2018
1578	20_04_2024	Luna37	12	Trial 12	arnauer	VL	right	VL	VL	right	33.299993	36.799993	HS_VL	NA	size_shape	R	untrained	female	30_10_2018	65	cdl_body_size_solidity_20_04_2024_LA_Luna37_size_shape	went back and forth between owner and fences						20/04/2024	30/10/2018
1579	20_04_2024	Luna37	13	Trial 13	arnauer	NA	NA	HL	NA	left	43.383325	0	HL_HM	5	size_shape	R	untrained	female	30_10_2018	65	cdl_body_size_solidity_20_04_2024_LA_Luna37_size_shape							20/04/2024	30/10/2018
1580	20_04_2024	Luna37	14	Trial 14	arnauer	VM	left	VM	VM	left	3.466666	6.999999	VM_HS	NA	size_shape	R	untrained	female	30_10_2018	65	cdl_body_size_solidity_20_04_2024_LA_Luna37_size_shape							20/04/2024	30/10/2018
1581	20_04_2024	Luna37	15	Trial 15	arnauer	NA	NA	NA	NA	NA	0	0	HS_HM	7	size_shape	L	untrained	female	30_10_2018	65	cdl_body_size_solidity_20_04_2024_LA_Luna37_size_shape							20/04/2024	30/10/2018
1582	20_04_2024	Luna37	16	Trial 16	arnauer	VM	right	VS	VS	left	4.516665	14.549997	VS_VM	10	size_shape	R	untrained	female	30_10_2018	65	cdl_body_size_solidity_20_04_2024_LA_Luna37_size_shape	attempt? not clearly visible but I think she put her snout through VS opening						20/04/2024	30/10/2018
1583	20_04_2024	Luna37	17	Trial 17	arnauer	HL	left	HL	HL	left	2.933333	6.066666	HL_CM	NA	size_shape	R	untrained	female	30_10_2018	65	cdl_body_size_solidity_20_04_2024_LA_Luna37_size_shape							20/04/2024	30/10/2018
1584	20_04_2024	Luna37	18	Trial 18	arnauer	HM	left	HM	HM	left	3.066666	16.266664	HM_VS	NA	size_shape	L	untrained	female	30_10_2018	65	cdl_body_size_solidity_20_04_2024_LA_Luna37_size_shape	attempt? not clearly visible but I think she put her snout through VS opening						20/04/2024	30/10/2018
1585	20_04_2024	Trixi3	1	Trial 1	arnauer	VL	right	VL	VL	right	3.199999	5.949998	CM_VL	NA	size_shape	L	untrained	female	20_05_2020	47	cdl_body_size_solidity_20_04_2024_LA_Trixi3_size_shape							20/04/2024	20/05/2020
1586	20_04_2024	Trixi3	2	Trial 2	arnauer	HM	left	HM	HM	left	2.083333	4.883332	HM_HL	5	size_shape	L	untrained	female	20_05_2020	47	cdl_body_size_solidity_20_04_2024_LA_Trixi3_size_shape							20/04/2024	20/05/2020
1587	20_04_2024	Trixi3	3	Trial 3	arnauer	VM	right	VM	VM	right	3.083332	7.283331	HL_VM	NA	size_shape	R	untrained	female	20_05_2020	47	cdl_body_size_solidity_20_04_2024_LA_Trixi3_size_shape							20/04/2024	20/05/2020
1588	20_04_2024	Trixi3	4	Trial 4	arnauer	VL	right	VL	VL	right	2.466666	5.083332	HM_VL	NA	size_shape	R	untrained	female	20_05_2020	47	cdl_body_size_solidity_20_04_2024_LA_Trixi3_size_shape							20/04/2024	20/05/2020
1589	20_04_2024	Trixi3	5	Trial 5	arnauer	HL	right	HL	HL	right	2.216666	5.083331	VS_HL	NA	size_shape	R	untrained	female	20_05_2020	47	cdl_body_size_solidity_20_04_2024_LA_Trixi3_size_shape							20/04/2024	20/05/2020
1590	20_04_2024	Trixi3	6	Trial 6	arnauer	HL	left	HL	HL	left	1.833333	4.566665	HL_VL	1	size_shape	R	untrained	female	20_05_2020	47	cdl_body_size_solidity_20_04_2024_LA_Trixi3_size_shape							20/04/2024	20/05/2020
1591	20_04_2024	Trixi3	7	Trial 7	arnauer	HM	right	HS	HM	left	2.216666	8.766664	HS_HM	7	size_shape	R	untrained	female	20_05_2020	47	cdl_body_size_solidity_20_04_2024_LA_Trixi3_size_shape							20/04/2024	20/05/2020
1592	20_04_2024	Trixi3	8	Trial 8	arnauer	VL	left	VS	VL	right	3.766665	15.649994	VL_VS	9	size_shape	R	untrained	female	20_05_2020	47	cdl_body_size_solidity_20_04_2024_LA_Trixi3_size_shape							20/04/2024	20/05/2020
1593	20_04_2024	Trixi3	9	Trial 9	arnauer	HM	left	HM	HM	left	15.849995	20.199993	HM_VM	2	size_shape	R	untrained	female	20_05_2020	47	cdl_body_size_solidity_20_04_2024_LA_Trixi3_size_shape							20/04/2024	20/05/2020
1594	20_04_2024	Trixi3	10	Trial 10	arnauer	VL	left	HS	VL	right	2.216666	9.166664	VL_HS	NA	size_shape	L	untrained	female	20_05_2020	47	cdl_body_size_solidity_20_04_2024_LA_Trixi3_size_shape							20/04/2024	20/05/2020
1595	20_04_2024	Trixi3	11	Trial 11	arnauer	HL	right	CL	CL	left	2.099999	23.966658	CL_HL	3	size_shape	R	untrained	female	20_05_2020	47	cdl_body_size_solidity_20_04_2024_LA_Trixi3_size_shape							20/04/2024	20/05/2020
1596	20_04_2024	Trixi3	12	Trial 12	arnauer	VL	left	CL	CL	right	3.433332	21.333326	VL_CL	4	size_shape	L	untrained	female	20_05_2020	47	cdl_body_size_solidity_20_04_2024_LA_Trixi3_size_shape							20/04/2024	20/05/2020
1597	20_04_2024	Trixi3	13	Trial 13	arnauer	VM	left	HS	HS	right	2.683333	22.033326	VM_HS	NA	size_shape	L	untrained	female	20_05_2020	47	cdl_body_size_solidity_20_04_2024_LA_Trixi3_size_shape							20/04/2024	20/05/2020
1598	20_04_2024	Trixi3	14	Trial 14	arnauer	HL	left	HL	HL	left	2.049999	5.033331	HL_CM	NA	size_shape	L	untrained	female	20_05_2020	47	cdl_body_size_solidity_20_04_2024_LA_Trixi3_size_shape							20/04/2024	20/05/2020
1599	20_04_2024	Trixi3	15	Trial 15	arnauer	VL	left	VL	VL	left	2.666666	5.033331	VL_VM	8	size_shape	R	untrained	female	20_05_2020	47	cdl_body_size_solidity_20_04_2024_LA_Trixi3_size_shape							20/04/2024	20/05/2020
1600	20_04_2024	Trixi3	16	Trial 16	arnauer	VM	left	VM	VM	left	2.333332	4.733331	VM_VS	10	size_shape	L	untrained	female	20_05_2020	47	cdl_body_size_solidity_20_04_2024_LA_Trixi3_size_shape							20/04/2024	20/05/2020
1601	20_04_2024	Trixi3	17	Trial 17	arnauer	HL	right	HS	HL	left	2.066666	7.866664	HS_HL	6	size_shape	L	untrained	female	20_05_2020	47	cdl_body_size_solidity_20_04_2024_LA_Trixi3_size_shape							20/04/2024	20/05/2020
1602	20_04_2024	Trixi3	18	Trial 18	arnauer	HM	right	VS	VS	left	2.499999	14.683328	VS_HM	NA	size_shape	L	untrained	female	20_05_2020	47	cdl_body_size_solidity_20_04_2024_LA_Trixi3_size_shape							20/04/2024	20/05/2020
1603	22_04_2024	Marley2	1	Trial 1	arnauer	VL	left	VL	VL	left	1.45	3.6	VL_HM	NA	size_shape	L	trained	male	04_04_2021	36	cdl_body_size_solidity_22_04_2024_LA_Marley2_size_shape							22/04/2024	04/04/2021
1604	22_04_2024	Marley2	2	Trial 2	arnauer	VM	right	VS	VM	left	5.283333	13.7	VS_VM	10	size_shape	R	trained	male	04_04_2021	36	cdl_body_size_solidity_22_04_2024_LA_Marley2_size_shape							22/04/2024	04/04/2021
1605	22_04_2024	Marley2	3	Trial 3	arnauer	VL	left	CL	CL	right	1.566667	16.116667	VL_CL	4	size_shape	L	trained	male	04_04_2021	36	cdl_body_size_solidity_22_04_2024_LA_Marley2_size_shape							22/04/2024	04/04/2021
1606	22_04_2024	Marley2	4	Trial 4	arnauer	HM	right	HM	HM	right	1.733333	5.116667	HL_HM	5	size_shape	L	trained	male	04_04_2021	36	cdl_body_size_solidity_22_04_2024_LA_Marley2_size_shape							22/04/2024	04/04/2021
1607	22_04_2024	Marley2	5	Trial 5	arnauer	HL	left	HL	HL	left	2.066667	6	HL_CM	NA	size_shape	L	trained	male	04_04_2021	36	cdl_body_size_solidity_22_04_2024_LA_Marley2_size_shape							22/04/2024	04/04/2021
1608	22_04_2024	Marley2	6	Trial 6	arnauer	HM	left	HM	HM	left	1.966667	5.266667	HM_VM	2	size_shape	R	trained	male	04_04_2021	36	cdl_body_size_solidity_22_04_2024_LA_Marley2_size_shape							22/04/2024	04/04/2021
1609	22_04_2024	Marley2	7	Trial 7	arnauer	HM	right	HM	HM	right	1.766667	6.55	HS_HM	7	size_shape	L	trained	male	04_04_2021	36	cdl_body_size_solidity_22_04_2024_LA_Marley2_size_shape							22/04/2024	04/04/2021
1610	22_04_2024	Marley2	8	Trial 8	arnauer	HL	left	HL	HL	left	1.833333	4.366667	HL_VL	1	size_shape	R	trained	male	04_04_2021	36	cdl_body_size_solidity_22_04_2024_LA_Marley2_size_shape							22/04/2024	04/04/2021
1611	22_04_2024	Marley2	9	Trial 9	arnauer	VM	right	HS	VM	left	2.35	6.683333	HS_VM	NA	size_shape	R	trained	male	04_04_2021	36	cdl_body_size_solidity_22_04_2024_LA_Marley2_size_shape	not sure about the approach						22/04/2024	04/04/2021
1612	22_04_2024	Marley2	10	Trial 10	arnauer	HL	right	HL	HL	right	1.9	4.766667	VM_HL	NA	size_shape	R	trained	male	04_04_2021	36	cdl_body_size_solidity_22_04_2024_LA_Marley2_size_shape							22/04/2024	04/04/2021
1613	22_04_2024	Marley2	11	Trial 11	arnauer	HL	right	HL	HL	right	1.85	4.1	VS_HL	NA	size_shape	R	trained	male	04_04_2021	36	cdl_body_size_solidity_22_04_2024_LA_Marley2_size_shape							22/04/2024	04/04/2021
1614	22_04_2024	Marley2	12	Trial 12	arnauer	HM	left	HM	HM	left	1.533333	3.666667	HM_VS	NA	size_shape	R	trained	male	04_04_2021	36	cdl_body_size_solidity_22_04_2024_LA_Marley2_size_shape							22/04/2024	04/04/2021
1615	22_04_2024	Marley2	13	Trial 13	arnauer	VL	left	HS	HS	right	1.45	7.183333	VL_HS	NA	size_shape	L	trained	male	04_04_2021	36	cdl_body_size_solidity_22_04_2024_LA_Marley2_size_shape	attempt? stuck the nose through opening a bit						22/04/2024	04/04/2021
1616	22_04_2024	Marley2	14	Trial 14	arnauer	VL	right	VL	VL	right	1.683333	3.966667	CM_VL	NA	size_shape	R	trained	male	04_04_2021	36	cdl_body_size_solidity_22_04_2024_LA_Marley2_size_shape							22/04/2024	04/04/2021
1617	22_04_2024	Marley2	15	Trial 15	arnauer	HL	right	HL	HL	right	1.383334	3.183334	CL_HL	3	size_shape	R	trained	male	04_04_2021	36	cdl_body_size_solidity_22_04_2024_LA_Marley2_size_shape							22/04/2024	04/04/2021
1618	22_04_2024	Marley2	16	Trial 16	arnauer	VL	right	VL	VL	right	1.45	3.383333	VM_VL	8	size_shape	L	trained	male	04_04_2021	36	cdl_body_size_solidity_22_04_2024_LA_Marley2_size_shape							22/04/2024	04/04/2021
1619	22_04_2024	Marley2	17	Trial 17	arnauer	VL	left	VL	VL	left	1.6	3.616666	VL_VS	9	size_shape	L	trained	male	04_04_2021	36	cdl_body_size_solidity_22_04_2024_LA_Marley2_size_shape							22/04/2024	04/04/2021
1620	22_04_2024	Marley2	18	Trial 18	arnauer	HL	left	HS	HS	right	1.45	8.366666	HL_HS	6	size_shape	L	trained	male	04_04_2021	36	cdl_body_size_solidity_22_04_2024_LA_Marley2_size_shape	attempt? stuck the nose through opening a bit						22/04/2024	04/04/2021
1621	22_04_2024	Lottie2	1	Trial 1	arnauer	Pa	left	Wo	Pa	right	2.766667	9.466667	Pa_Wo	NA	solidity	R	trained	female	17_05_2018	71	cdl_body_size_solidity_22_04_2024_LA_Lottie2_solidity							22/04/2024	17/05/2018
1622	22_04_2024	Lottie2	2	Trial 2	arnauer	Pl	right	Pl	Pl	right	1.833333	17.016667	Wo_Pl	NA	solidity	R	trained	female	17_05_2018	71	cdl_body_size_solidity_22_04_2024_LA_Lottie2_solidity	owner accidently took the sleeping mask off for a brief moment, then I interrupted and told her to put in back on						22/04/2024	17/05/2018
1623	22_04_2024	Lottie2	3	Trial 3	arnauer	Pa	left	Pl	Pa	right	2.783333	6.6	Pa_Pl	NA	solidity	L	trained	female	17_05_2018	71	cdl_body_size_solidity_22_04_2024_LA_Lottie2_solidity	dog had the leash wrapped around its tail						22/04/2024	17/05/2018
1624	22_04_2024	Lottie2	4	Trial 4	arnauer	Pl	left	Pa	Pl	right	1.85	5.983333	Pl_Pa	NA	solidity	R	trained	female	17_05_2018	71	cdl_body_size_solidity_22_04_2024_LA_Lottie2_solidity							22/04/2024	17/05/2018
1625	22_04_2024	Lottie2	5	Trial 5	arnauer	Pa	left	Pa	Pa	left	2.716667	5.216667	Pa_Wo	NA	solidity	L	trained	female	17_05_2018	71	cdl_body_size_solidity_22_04_2024_LA_Lottie2_solidity							22/04/2024	17/05/2018
1626	22_04_2024	Lottie2	6	Trial 6	arnauer	NA	NA	Wo	Wo	left	1.633333	0	Wo_Pa	NA	solidity	L	trained	female	17_05_2018	71	cdl_body_size_solidity_22_04_2024_LA_Lottie2_solidity							22/04/2024	17/05/2018
1627	22_04_2024	Lottie2	7	Trial 7	arnauer	Pl	left	Wo	Pl	right	2.85	14.366667	Pl_Wo	NA	solidity	L	trained	female	17_05_2018	71	cdl_body_size_solidity_22_04_2024_LA_Lottie2_solidity							22/04/2024	17/05/2018
1628	22_04_2024	Lottie2	8	Trial 8	arnauer	Pa	left	Pa	Pa	left	2.733333	4.933333	Pa_Pl	NA	solidity	L	trained	female	17_05_2018	71	cdl_body_size_solidity_22_04_2024_LA_Lottie2_solidity							22/04/2024	17/05/2018
1629	22_04_2024	Lottie2	9	Trial 9	arnauer	Pl	left	Pl	Pl	left	1.9	3.766667	Pl_Wo	NA	solidity	L	trained	female	17_05_2018	71	cdl_body_size_solidity_22_04_2024_LA_Lottie2_solidity							22/04/2024	17/05/2018
1630	22_04_2024	Lottie2	10	Trial 10	arnauer	Pl	right	Wo	Pl	left	2	8.3	Wo_Pl	NA	solidity	R	trained	female	17_05_2018	71	cdl_body_size_solidity_22_04_2024_LA_Lottie2_solidity							22/04/2024	17/05/2018
1631	22_04_2024	Lottie2	11	Trial 11	arnauer	Pa	right	Wo	Pa	left	3.416667	11.616666	Wo_Pa	NA	solidity	R	trained	female	17_05_2018	71	cdl_body_size_solidity_22_04_2024_LA_Lottie2_solidity							22/04/2024	17/05/2018
1632	22_04_2024	Lottie2	12	Trial 12	arnauer	Pl	right	Pl	Pl	right	2.166666	5.1	Pa_Pl	NA	solidity	R	trained	female	17_05_2018	71	cdl_body_size_solidity_22_04_2024_LA_Lottie2_solidity							22/04/2024	17/05/2018
1633	22_04_2024	Lottie2	13	Trial 13	arnauer	Pa	left	Pa	Pa	left	3.566667	5.7	Pa_Wo	NA	solidity	L	trained	female	17_05_2018	71	cdl_body_size_solidity_22_04_2024_LA_Lottie2_solidity							22/04/2024	17/05/2018
1634	22_04_2024	Lottie2	14	Trial 14	arnauer	Pa	right	Wo	Wo	left	1.916666	12.333334	Wo_Pa	NA	solidity	L	trained	female	17_05_2018	71	cdl_body_size_solidity_22_04_2024_LA_Lottie2_solidity	not sure if Wo was attempted first. fence seemed to move but maybe just by sniffing?						22/04/2024	17/05/2018
1635	22_04_2024	Lottie2	15	Trial 15	arnauer	Pl	left	Wo	Pl	right	2.416666	5.3	Pl_Wo	NA	solidity	R	trained	female	17_05_2018	71	cdl_body_size_solidity_22_04_2024_LA_Lottie2_solidity							22/04/2024	17/05/2018
1636	22_04_2024	Lottie2	16	Trial 16	arnauer	Pa	right	Pa	Pa	right	2.583334	6.45	Pl_Pa	NA	solidity	R	trained	female	17_05_2018	71	cdl_body_size_solidity_22_04_2024_LA_Lottie2_solidity							22/04/2024	17/05/2018
1637	22_04_2024	Lottie2	17	Trial 17	arnauer	Pl	left	Pl	Pl	left	3.45	5.45	Pl_Pa	NA	solidity	L	trained	female	17_05_2018	71	cdl_body_size_solidity_22_04_2024_LA_Lottie2_solidity							22/04/2024	17/05/2018
1638	22_04_2024	Lottie2	18	Trial 18	arnauer	Pl	right	Pl	Pl	right	2.066666	4.35	Wo_Pl	NA	solidity	R	trained	female	17_05_2018	71	cdl_body_size_solidity_22_04_2024_LA_Lottie2_solidity							22/04/2024	17/05/2018
1639	22_04_2024	Elmo	1	Trial 1	arnauer	Pl	right	Pl	Pl	right	1.649999	17.166658	Wo_Pl	NA	solidity	R	trained	male	08_01_2020	51	cdl_body_size_solidity_22_04_2024_LA_Elmo_solidity	owner sat dog on the left side of chair because he didn't want to sit inbetween legs						22/04/2024	08/01/2020
1640	22_04_2024	Elmo	2	Trial 2	arnauer	NA	NA	Wo	Pa	right	1.949999	0	Pa_Wo	NA	solidity	R	trained	male	08_01_2020	51	cdl_body_size_solidity_22_04_2024_LA_Elmo_solidity	owner sat dog on the left side of chair because he didn't want to sit inbetween legs	not sure if attempt was in time					22/04/2024	08/01/2020
1641	22_04_2024	Elmo	3	Trial 3	arnauer	Pa	right	Wo	Pa	left	1.766666	24.616655	Wo_Pa	NA	solidity	R	trained	male	08_01_2020	51	cdl_body_size_solidity_22_04_2024_LA_Elmo_solidity	owner sat dog on the left side of chair because he didn't want to sit inbetween legs						22/04/2024	08/01/2020
1642	22_04_2024	Elmo	4	Trial 4	arnauer	Pl	right	Pl	Pl	right	1.766666	5.183331	Pa_Pl	NA	solidity	L	trained	male	08_01_2020	51	cdl_body_size_solidity_22_04_2024_LA_Elmo_solidity	owner sat dog on the left side of chair because he didn't want to sit inbetween legs						22/04/2024	08/01/2020
1643	22_04_2024	Elmo	5	Trial 5	arnauer	Pl	left	Pl	Pl	left	1.816666	4.983331	Pl_Wo	NA	solidity	L	trained	male	08_01_2020	51	cdl_body_size_solidity_22_04_2024_LA_Elmo_solidity	owner sat dog on the left side of chair because he didn't want to sit inbetween legs						22/04/2024	08/01/2020
1644	22_04_2024	Elmo	6	Trial 6	arnauer	Pl	left	Pl	Pl	left	1.566666	5.216664	Pl_Pa	NA	solidity	L	trained	male	08_01_2020	51	cdl_body_size_solidity_22_04_2024_LA_Elmo_solidity	owner sat dog on the left side of chair because he didn't want to sit inbetween legs						22/04/2024	08/01/2020
1645	22_04_2024	Elmo	7	Trial 7	arnauer	Pa	left	Pa	Pa	left	1.516666	4.699998	Pa_Pl	NA	solidity	L	trained	male	08_01_2020	51	cdl_body_size_solidity_22_04_2024_LA_Elmo_solidity	owner sat dog on the left side of chair because he didn't want to sit inbetween legs						22/04/2024	08/01/2020
1646	22_04_2024	Elmo	8	Trial 8	arnauer	Pl	left	Pl	Pl	left	1.433333	4.283331	Pl_Wo	NA	solidity	R	trained	male	08_01_2020	51	cdl_body_size_solidity_22_04_2024_LA_Elmo_solidity	owner sat dog on the left side of chair because he didn't want to sit inbetween legs						22/04/2024	08/01/2020
1647	22_04_2024	Elmo	9	Trial 9	arnauer	Pa	left	Pa	Pa	left	1.566666	4.449998	Pa_Wo	NA	solidity	L	trained	male	08_01_2020	51	cdl_body_size_solidity_22_04_2024_LA_Elmo_solidity	owner sat dog on the left side of chair because he didn't want to sit inbetween legs						22/04/2024	08/01/2020
1648	22_04_2024	Elmo	10	Trial 10	arnauer	Pl	left	Pl	Pl	left	1.466666	3.999998	Pl_Wo	NA	solidity	R	trained	male	08_01_2020	51	cdl_body_size_solidity_22_04_2024_LA_Elmo_solidity	owner sat dog on the left side of chair because he didn't want to sit inbetween legs						22/04/2024	08/01/2020
1649	22_04_2024	Elmo	11	Trial 11	arnauer	Pl	left	Pl	Pl	left	1.483333	4.049998	Pl_Pa	NA	solidity	R	trained	male	08_01_2020	51	cdl_body_size_solidity_22_04_2024_LA_Elmo_solidity	owner sat dog on the left side of chair because he didn't want to sit inbetween legs						22/04/2024	08/01/2020
1650	22_04_2024	Elmo	12	Trial 12	arnauer	Pl	right	Wo	Wo	left	1.633333	8.783329	Wo_Pl	NA	solidity	L	trained	male	08_01_2020	51	cdl_body_size_solidity_22_04_2024_LA_Elmo_solidity	owner sat dog on the left side of chair because he didn't want to sit inbetween legs						22/04/2024	08/01/2020
1651	22_04_2024	Elmo	13	Trial 13	arnauer	Pa	right	Pa	Pa	right	2.183332	13.11666	Wo_Pa	NA	solidity	R	trained	male	08_01_2020	51	cdl_body_size_solidity_22_04_2024_LA_Elmo_solidity	owner sat dog on the left side of chair because he didn't want to sit inbetween legs						22/04/2024	08/01/2020
1652	22_04_2024	Elmo	14	Trial 14	arnauer	Pl	right	Pl	Pl	right	1.966666	5.316664	Wo_Pl	NA	solidity	R	trained	male	08_01_2020	51	cdl_body_size_solidity_22_04_2024_LA_Elmo_solidity	owner sat dog on the left side of chair because he didn't want to sit inbetween legs						22/04/2024	08/01/2020
1653	22_04_2024	Elmo	15	Trial 15	arnauer	Pl	left	Pl	Pl	left	1.633333	4.583332	Pl_Pa	NA	solidity	L	trained	male	08_01_2020	51	cdl_body_size_solidity_22_04_2024_LA_Elmo_solidity	mixed up the order from here on						22/04/2024	08/01/2020
1654	22_04_2024	Elmo	16	Trial 16	arnauer	Pa	right	Pa	Pa	right	2.516665	18.899991	Wo_Pa	NA	solidity	L	trained	male	08_01_2020	51	cdl_body_size_solidity_22_04_2024_LA_Elmo_solidity	owner sat dog on the left side of chair because he didn't want to sit inbetween legs						22/04/2024	08/01/2020
1655	22_04_2024	Elmo	17	Trial 17	arnauer	Pa	left	Pa	Pa	left	1.666665	4.966665	Pa_Pl	NA	solidity	L	trained	male	08_01_2020	51	cdl_body_size_solidity_22_04_2024_LA_Elmo_solidity	owner sat dog on the left side of chair because he didn't want to sit inbetween legs						22/04/2024	08/01/2020
1656	22_04_2024	Elmo	18	Trial 18	arnauer	Pa	left	Wo	Wo	right	1.816665	27.799986	Pa_Wo	NA	solidity	R	trained	male	08_01_2020	51	cdl_body_size_solidity_22_04_2024_LA_Elmo_solidity	owner sat dog on the left side of chair because he didn't want to sit inbetween legs						22/04/2024	08/01/2020
1657	23_04_2024	Hetti	1	Trial 1	arnauer	VL	left	VL	VL	left	2.433332	5.149997	VL_CM	NA	size_shape	L	trained	female	10_01_2019	63	cdl_body_size_solidity_23_04_2024_LA_Hetti_size_shape							23/04/2024	10/01/2019
1658	23_04_2024	Hetti	2	Trial 2	arnauer	HM	right	VS	VS	left	1.166666	17.383322	VS_HM	NA	size_shape	R	trained	female	10_01_2019	63	cdl_body_size_solidity_23_04_2024_LA_Hetti_size_shape							23/04/2024	10/01/2019
1659	23_04_2024	Hetti	3	Trial 3	arnauer	HL	right	HL	HL	right	1.266666	3.883331	CM_HL	NA	size_shape	R	trained	female	10_01_2019	63	cdl_body_size_solidity_23_04_2024_LA_Hetti_size_shape							23/04/2024	10/01/2019
1660	23_04_2024	Hetti	4	Trial 4	arnauer	VM	right	VM	VM	right	1.466666	4.049997	HS_VM	NA	size_shape	R	trained	female	10_01_2019	63	cdl_body_size_solidity_23_04_2024_LA_Hetti_size_shape							23/04/2024	10/01/2019
1661	23_04_2024	Hetti	5	Trial 5	arnauer	HM	left	HM	HM	left	1.783332	9.899994	HM_HS	7	size_shape	L	trained	female	10_01_2019	63	cdl_body_size_solidity_23_04_2024_LA_Hetti_size_shape							23/04/2024	10/01/2019
1662	23_04_2024	Hetti	6	Trial 6	arnauer	VM	left	VM	VM	left	2.116665	5.216663	VM_VS	10	size_shape	R	trained	female	10_01_2019	63	cdl_body_size_solidity_23_04_2024_LA_Hetti_size_shape							23/04/2024	10/01/2019
1663	23_04_2024	Hetti	7	Trial 7	arnauer	VL	right	VL	VL	right	2.433332	4.93333	CL_VL	4	size_shape	L	trained	female	10_01_2019	63	cdl_body_size_solidity_23_04_2024_LA_Hetti_size_shape							23/04/2024	10/01/2019
1664	23_04_2024	Hetti	8	Trial 8	arnauer	HL	left	VS	HL	right	1.599999	7.149996	HL_VS	NA	size_shape	R	trained	female	10_01_2019	63	cdl_body_size_solidity_23_04_2024_LA_Hetti_size_shape							23/04/2024	10/01/2019
1665	23_04_2024	Hetti	9	Trial 9	arnauer	HL	left	HL	HL	left	1.549999	3.799998	HL_CL	3	size_shape	L	trained	female	10_01_2019	63	cdl_body_size_solidity_23_04_2024_LA_Hetti_size_shape							23/04/2024	10/01/2019
1666	23_04_2024	Hetti	10	Trial 10	arnauer	VL	left	VL	VL	left	1.716666	4.183331	VL_HM	NA	size_shape	R	trained	female	10_01_2019	63	cdl_body_size_solidity_23_04_2024_LA_Hetti_size_shape							23/04/2024	10/01/2019
1667	23_04_2024	Hetti	11	Trial 11	arnauer	VL	left	VL	VL	left	1.766666	3.983331	VL_HL	1	size_shape	L	trained	female	10_01_2019	63	cdl_body_size_solidity_23_04_2024_LA_Hetti_size_shape							23/04/2024	10/01/2019
1668	23_04_2024	Hetti	12	Trial 12	arnauer	HL	left	HL	HL	left	1.399999	3.683331	HL_HS	6	size_shape	L	trained	female	10_01_2019	63	cdl_body_size_solidity_23_04_2024_LA_Hetti_size_shape							23/04/2024	10/01/2019
1669	23_04_2024	Hetti	13	Trial 13	arnauer	HM	left	HM	HM	left	1.433332	3.816665	HM_VM	2	size_shape	L	trained	female	10_01_2019	63	cdl_body_size_solidity_23_04_2024_LA_Hetti_size_shape							23/04/2024	10/01/2019
1670	23_04_2024	Hetti	14	Trial 14	arnauer	VM	left	VM	VM	left	1.833332	4.466664	VM_VL	8	size_shape	L	trained	female	10_01_2019	63	cdl_body_size_solidity_23_04_2024_LA_Hetti_size_shape							23/04/2024	10/01/2019
1671	23_04_2024	Hetti	15	Trial 15	arnauer	VL	right	VL	VL	right	2.366665	4.816664	HS_VL	NA	size_shape	R	trained	female	10_01_2019	63	cdl_body_size_solidity_23_04_2024_LA_Hetti_size_shape							23/04/2024	10/01/2019
1672	23_04_2024	Hetti	16	Trial 16	arnauer	VL	right	VL	VL	right	1.483332	3.666665	VS_VL	9	size_shape	L	trained	female	10_01_2019	63	cdl_body_size_solidity_23_04_2024_LA_Hetti_size_shape							23/04/2024	10/01/2019
1673	23_04_2024	Hetti	17	Trial 17	arnauer	HL	right	HL	HL	right	1.383333	3.949998	VM_HL	NA	size_shape	R	trained	female	10_01_2019	63	cdl_body_size_solidity_23_04_2024_LA_Hetti_size_shape							23/04/2024	10/01/2019
1674	23_04_2024	Hetti	18	Trial 18	arnauer	HL	right	HL	HL	right	1.549999	3.949998	HM_HL	5	size_shape	R	trained	female	10_01_2019	63	cdl_body_size_solidity_23_04_2024_LA_Hetti_size_shape							23/04/2024	10/01/2019
1675	24_04_2024	Ivy4	1	Trial 1	arnauer	HM	right	HM	HM	right	1.333333	2.799999	VS_HM	NA	size_shape	L	trained	female	09_01_2015	111	cdl_body_size_solidity_24_04_2024_LA_Ivy4_size_shape							24/04/2024	09/01/2015
1676	24_04_2024	Ivy4	2	Trial 2	arnauer	VL	left	VS	VL	right	2.249999	10.383331	VL_VS	9	size_shape	R	trained	female	09_01_2015	111	cdl_body_size_solidity_24_04_2024_LA_Ivy4_size_shape							24/04/2024	09/01/2015
1677	24_04_2024	Ivy4	3	Trial 3	arnauer	HL	left	HL	HL	left	1.316666	2.916666	HL_CL	3	size_shape	L	trained	female	09_01_2015	111	cdl_body_size_solidity_24_04_2024_LA_Ivy4_size_shape							24/04/2024	09/01/2015
1678	24_04_2024	Ivy4	4	Trial 4	arnauer	HL	right	HL	HL	right	1.4	3.116666	CM_HL	NA	size_shape	R	trained	female	09_01_2015	111	cdl_body_size_solidity_24_04_2024_LA_Ivy4_size_shape							24/04/2024	09/01/2015
1679	24_04_2024	Ivy4	5	Trial 5	arnauer	VM	left	HS	HS	right	1.666666	7.133332	VM_HS	NA	size_shape	R	trained	female	09_01_2015	111	cdl_body_size_solidity_24_04_2024_LA_Ivy4_size_shape							24/04/2024	09/01/2015
1680	24_04_2024	Ivy4	6	Trial 6	arnauer	HL	left	HL	HL	left	1.583333	3.366666	HL_VS	NA	size_shape	L	trained	female	09_01_2015	111	cdl_body_size_solidity_24_04_2024_LA_Ivy4_size_shape							24/04/2024	09/01/2015
1681	24_04_2024	Ivy4	7	Trial 7	arnauer	VL	left	CM	VL	right	2.366666	8.566665	VL_CM	NA	size_shape	R	trained	female	09_01_2015	111	cdl_body_size_solidity_24_04_2024_LA_Ivy4_size_shape							24/04/2024	09/01/2015
1682	24_04_2024	Ivy4	8	Trial 8	arnauer	VL	right	VL	VL	right	2.133333	4.366666	VM_VL	8	size_shape	L	trained	female	09_01_2015	111	cdl_body_size_solidity_24_04_2024_LA_Ivy4_size_shape							24/04/2024	09/01/2015
1683	24_04_2024	Ivy4	9	Trial 9	arnauer	HL	right	HL	HL	right	1.716666	3.566666	VL_HL	1	size_shape	R	trained	female	09_01_2015	111	cdl_body_size_solidity_24_04_2024_LA_Ivy4_size_shape							24/04/2024	09/01/2015
1684	24_04_2024	Ivy4	10	Trial 10	arnauer	VM	right	VM	VM	right	1.983333	4.216666	VS_VM	10	size_shape	L	trained	female	09_01_2015	111	cdl_body_size_solidity_24_04_2024_LA_Ivy4_size_shape							24/04/2024	09/01/2015
1685	24_04_2024	Ivy4	11	Trial 11	arnauer	VL	right	HS	HS	left	1.75	6.783332	HS_VL	NA	size_shape	L	trained	female	09_01_2015	111	cdl_body_size_solidity_24_04_2024_LA_Ivy4_size_shape							24/04/2024	09/01/2015
1686	24_04_2024	Ivy4	12	Trial 12	arnauer	HM	left	HM	HM	left	1.533333	3.516666	HM_HL	5	size_shape	L	trained	female	09_01_2015	111	cdl_body_size_solidity_24_04_2024_LA_Ivy4_size_shape							24/04/2024	09/01/2015
1687	24_04_2024	Ivy4	13	Trial 13	arnauer	HM	right	HS	HM	left	2.083333	5.516665	HS_HM	7	size_shape	L	trained	female	09_01_2015	111	cdl_body_size_solidity_24_04_2024_LA_Ivy4_size_shape							24/04/2024	09/01/2015
1688	24_04_2024	Ivy4	14	Trial 14	arnauer	HL	left	HS	HL	right	1.75	5.749999	HL_HS	6	size_shape	L	trained	female	09_01_2015	111	cdl_body_size_solidity_24_04_2024_LA_Ivy4_size_shape							24/04/2024	09/01/2015
1689	24_04_2024	Ivy4	15	Trial 15	arnauer	HL	left	HL	HL	left	1.649999	3.533332	HL_VM	NA	size_shape	R	trained	female	09_01_2015	111	cdl_body_size_solidity_24_04_2024_LA_Ivy4_size_shape							24/04/2024	09/01/2015
1690	24_04_2024	Ivy4	16	Trial 16	arnauer	HM	left	HM	HM	left	1.766667	3.833333	HM_VL	NA	size_shape	R	trained	female	09_01_2015	111	cdl_body_size_solidity_24_04_2024_LA_Ivy4_size_shape							24/04/2024	09/01/2015
1691	24_04_2024	Ivy4	17	Trial 17	arnauer	VL	right	VL	VL	right	2.066666	4.433332	CL_VL	4	size_shape	R	trained	female	09_01_2015	111	cdl_body_size_solidity_24_04_2024_LA_Ivy4_size_shape							24/04/2024	09/01/2015
1692	24_04_2024	Ivy4	18	Trial 18	arnauer	HM	left	HM	HM	left	1.716666	3.683333	HM_VM	2	size_shape	R	trained	female	09_01_2015	111	cdl_body_size_solidity_24_04_2024_LA_Ivy4_size_shape							24/04/2024	09/01/2015
1693	25_04_2024	Chilli6	1	Trial 1	arnauer	Pl	left	Pa	Pl	right	4.816667	10.05	Pl_Pa	NA	solidity	L	trained	female	28_04_2017	83	cdl_body_size_solidity_25_04_2024_LA_Chilli6_solidity							25/04/2024	28/04/2017
1694	25_04_2024	Chilli6	2	Trial 2	arnauer	Pl	right	Pl	Pl	right	1.783333	20.933333	Wo_Pl	NA	solidity	R	trained	female	28_04_2017	83	cdl_body_size_solidity_25_04_2024_LA_Chilli6_solidity							25/04/2024	28/04/2017
1695	25_04_2024	Chilli6	3	Trial 3	arnauer	Pa	right	Pa	Pa	right	2.283333	6.883333	Wo_Pa	NA	solidity	R	trained	female	28_04_2017	83	cdl_body_size_solidity_25_04_2024_LA_Chilli6_solidity							25/04/2024	28/04/2017
1696	25_04_2024	Chilli6	4	Trial 4	arnauer	Pa	left	Wo	Pa	right	2.016667	48.166667	Pa_Wo	NA	solidity	L	trained	female	28_04_2017	83	cdl_body_size_solidity_25_04_2024_LA_Chilli6_solidity							25/04/2024	28/04/2017
1697	25_04_2024	Chilli6	5	Trial 5	arnauer	Pl	left	Pl	Pl	left	1.766667	3.566667	Pl_Pa	NA	solidity	R	trained	female	28_04_2017	83	cdl_body_size_solidity_25_04_2024_LA_Chilli6_solidity							25/04/2024	28/04/2017
1698	25_04_2024	Chilli6	6	Trial 6	arnauer	Pl	left	Pl	Pl	left	1.75	3.25	Pl_Wo	NA	solidity	L	trained	female	28_04_2017	83	cdl_body_size_solidity_25_04_2024_LA_Chilli6_solidity							25/04/2024	28/04/2017
1699	25_04_2024	Chilli6	7	Trial 7	arnauer	Pa	left	Pa	Pa	left	1.566667	3.133333	Pa_Pl	NA	solidity	R	trained	female	28_04_2017	83	cdl_body_size_solidity_25_04_2024_LA_Chilli6_solidity							25/04/2024	28/04/2017
1700	25_04_2024	Chilli6	8	Trial 8	arnauer	Pa	left	Pa	Pa	left	1.583333	3.1	Pa_Wo	NA	solidity	L	trained	female	28_04_2017	83	cdl_body_size_solidity_25_04_2024_LA_Chilli6_solidity							25/04/2024	28/04/2017
1701	25_04_2024	Chilli6	9	Trial 9	arnauer	Pl	left	Pl	Pl	left	1.583333	3.566667	Pl_Wo	NA	solidity	L	trained	female	28_04_2017	83	cdl_body_size_solidity_25_04_2024_LA_Chilli6_solidity							25/04/2024	28/04/2017
1702	25_04_2024	Chilli6	10	Trial 10	arnauer	Pa	left	Pa	Pa	left	1.583333	3.116667	Pa_Pl	NA	solidity	L	trained	female	28_04_2017	83	cdl_body_size_solidity_25_04_2024_LA_Chilli6_solidity							25/04/2024	28/04/2017
1703	25_04_2024	Chilli6	11	Trial 11	arnauer	Pl	right	Wo	Wo	left	1.55	9.516667	Wo_Pl	NA	solidity	R	trained	female	28_04_2017	83	cdl_body_size_solidity_25_04_2024_LA_Chilli6_solidity							25/04/2024	28/04/2017
1704	25_04_2024	Chilli6	12	Trial 12	arnauer	Pl	left	Pl	Pl	left	1.616666	3.35	Pl_Pa	NA	solidity	R	trained	female	28_04_2017	83	cdl_body_size_solidity_25_04_2024_LA_Chilli6_solidity							25/04/2024	28/04/2017
1705	25_04_2024	Chilli6	13	Trial 13	arnauer	NA	NA	Wo	NA	left	1.683333	0	Wo_Pa	NA	solidity	R	trained	female	28_04_2017	83	cdl_body_size_solidity_25_04_2024_LA_Chilli6_solidity	not sure if she attempted because she always scratched on the side of the fences and not directly on the material						25/04/2024	28/04/2017
1706	25_04_2024	Chilli6	14	Trial 14	arnauer	Pl	right	Pl	Pl	right	1.8	5.75	Pa_Pl	NA	solidity	L	trained	female	28_04_2017	83	cdl_body_size_solidity_25_04_2024_LA_Chilli6_solidity							25/04/2024	28/04/2017
1707	25_04_2024	Chilli6	15	Trial 15	arnauer	Pl	left	Pl	Pl	left	1.766667	3.766667	Pl_Wo	NA	solidity	L	trained	female	28_04_2017	83	cdl_body_size_solidity_25_04_2024_LA_Chilli6_solidity							25/04/2024	28/04/2017
1708	25_04_2024	Chilli6	16	Trial 16	arnauer	Pl	right	Wo	Pl	left	1.733334	12.4	Wo_Pl	NA	solidity	R	trained	female	28_04_2017	83	cdl_body_size_solidity_25_04_2024_LA_Chilli6_solidity							25/04/2024	28/04/2017
1709	25_04_2024	Chilli6	17	Trial 17	arnauer	Pa	right	Wo	Pa	left	1.833333	7	Wo_Pa	NA	solidity	L	trained	female	28_04_2017	83	cdl_body_size_solidity_25_04_2024_LA_Chilli6_solidity							25/04/2024	28/04/2017
1710	25_04_2024	Chilli6	18	Trial 18	arnauer	Pa	left	Pa	Pa	left	1.866667	3.733333	Pa_Wo	NA	solidity	R	trained	female	28_04_2017	83	cdl_body_size_solidity_25_04_2024_LA_Chilli6_solidity							25/04/2024	28/04/2017
1711	25_04_2024	Pepper5	1	Trial 1	arnauer	Pl	left	Pl	Pl	left	1.866667	4.166667	Pl_Pa	NA	solidity	R	trained	male	14_03_2015	109	cdl_body_size_solidity_25_04_2024_LA_Pepper5_solidity							25/04/2024	14/03/2015
1712	25_04_2024	Pepper5	2	Trial 2	arnauer	NA	NA	Pl	NA	left	1.883333	0	Pl_Pa	NA	solidity	L	trained	male	14_03_2015	109	cdl_body_size_solidity_25_04_2024_LA_Pepper5_solidity	dog was not concentrated at all and just sniffing everywhere						25/04/2024	14/03/2015
1713	25_04_2024	Pepper5	3	Trial 3	arnauer	NA	NA	Pa	NA	left	3.783333	0	Pa_Wo	NA	solidity	R	trained	male	14_03_2015	109	cdl_body_size_solidity_25_04_2024_LA_Pepper5_solidity	dog was not concentrated at all and just sniffing everywhere						25/04/2024	14/03/2015
1714	25_04_2024	Pepper5	4	Trial 4	arnauer	Pa	left	Pa	Pa	left	1.366667	3.1	Pa_Pl	NA	solidity	R	trained	male	14_03_2015	109	cdl_body_size_solidity_25_04_2024_LA_Pepper5_solidity							25/04/2024	14/03/2015
1715	25_04_2024	Pepper5	5	Trial 5	arnauer	Pl	right	Wo	Pl	left	1.25	8.8	Wo_Pl	NA	solidity	R	trained	male	14_03_2015	109	cdl_body_size_solidity_25_04_2024_LA_Pepper5_solidity							25/04/2024	14/03/2015
1716	25_04_2024	Pepper5	6	Trial 6	arnauer	Pa	left	Wo	Pa	right	1.533333	10.366667	Pa_Wo	NA	solidity	R	trained	male	14_03_2015	109	cdl_body_size_solidity_25_04_2024_LA_Pepper5_solidity							25/04/2024	14/03/2015
1717	25_04_2024	Pepper5	7	Trial 7	arnauer	NA	NA	Wo	Wo	left	1.633333	0	Wo_Pa	NA	solidity	L	trained	male	14_03_2015	109	cdl_body_size_solidity_25_04_2024_LA_Pepper5_solidity	he pushed the fence sideways and squeezed through						25/04/2024	14/03/2015
1718	25_04_2024	Pepper5	8	Trial 8	arnauer	Pa	right	Pa	Pa	right	1.8	4.65	Wo_Pa	NA	solidity	R	trained	male	14_03_2015	109	cdl_body_size_solidity_25_04_2024_LA_Pepper5_solidity							25/04/2024	14/03/2015
1719	25_04_2024	Pepper5	9	Trial 9	arnauer	Pa	left	Pa	Pa	left	1.566667	3.216667	Pa_Wo	NA	solidity	L	trained	male	14_03_2015	109	cdl_body_size_solidity_25_04_2024_LA_Pepper5_solidity							25/04/2024	14/03/2015
1720	25_04_2024	Pepper5	10	Trial 10	arnauer	NA	NA	Wo	Wo	left	1.7	0	Wo_Pa	NA	solidity	L	trained	male	14_03_2015	109	cdl_body_size_solidity_25_04_2024_LA_Pepper5_solidity	he pushed the fence sideways and squeezed through						25/04/2024	14/03/2015
1721	25_04_2024	Pepper5	11	Trial 11	arnauer	Pl	left	Pl	Pl	left	1.683333	3.666666	Pl_Wo	NA	solidity	R	trained	male	14_03_2015	109	cdl_body_size_solidity_25_04_2024_LA_Pepper5_solidity							25/04/2024	14/03/2015
1722	25_04_2024	Pepper5	12	Trial 12	arnauer	Pa	left	Pa	Pa	left	1.6	3.4	Pa_Pl	NA	solidity	R	trained	male	14_03_2015	109	cdl_body_size_solidity_25_04_2024_LA_Pepper5_solidity							25/04/2024	14/03/2015
1723	25_04_2024	Pepper5	13	Trial 13	arnauer	Pl	left	Pl	Pl	left	1.466667	2.7	Pl_Wo	NA	solidity	L	trained	male	14_03_2015	109	cdl_body_size_solidity_25_04_2024_LA_Pepper5_solidity							25/04/2024	14/03/2015
1724	25_04_2024	Pepper5	14	Trial 14	arnauer	Pa	left	Pa	Pa	left	1.533333	3.183334	Pa_Pl	NA	solidity	L	trained	male	14_03_2015	109	cdl_body_size_solidity_25_04_2024_LA_Pepper5_solidity							25/04/2024	14/03/2015
1725	25_04_2024	Pepper5	15	Trial 15	arnauer	NA	NA	Wo	Wo	left	1.483334	0	Wo_Pl	NA	solidity	L	trained	male	14_03_2015	109	cdl_body_size_solidity_25_04_2024_LA_Pepper5_solidity	he pushed the fence sideways and squeezed through						25/04/2024	14/03/2015
1726	25_04_2024	Pepper5	16	Trial 16	arnauer	Pl	left	Pl	Pl	left	1.166666	2.366666	Pl_Pa	NA	solidity	L	trained	male	14_03_2015	109	cdl_body_size_solidity_25_04_2024_LA_Pepper5_solidity							25/04/2024	14/03/2015
1727	25_04_2024	Pepper5	17	Trial 17	arnauer	Pl	left	Pl	Pl	left	1.183333	2.433333	Pl_Wo	NA	solidity	R	trained	male	14_03_2015	109	cdl_body_size_solidity_25_04_2024_LA_Pepper5_solidity							25/04/2024	14/03/2015
1728	25_04_2024	Pepper5	18	Trial 18	arnauer	Pl	right	Wo	Wo	left	1.166666	9.883334	Wo_Pl	NA	solidity	L	trained	male	14_03_2015	109	cdl_body_size_solidity_25_04_2024_LA_Pepper5_solidity							25/04/2024	14/03/2015
1729	26_04_2024	Matteo	1	Trial 1	arnauer	HL	left	HL	HS	left	1.366666	14.18333	HL_HS	6	size_shape	R	untrained	male	09_07_2019	57	cdl_body_size_solidity_26_04_2024_LA_Matteo_size_shape							26/04/2024	09/07/2019
1730	26_04_2024	Matteo	2	Trial 2	arnauer	VL	right	HM	VL	left	1.233333	5.049999	HM_VL	NA	size_shape	L	untrained	male	09_07_2019	57	cdl_body_size_solidity_26_04_2024_LA_Matteo_size_shape							26/04/2024	09/07/2019
1731	26_04_2024	Matteo	3	Trial 3	arnauer	VL	left	VL	VL	left	1.366666	4.149999	VL_HL	1	size_shape	R	untrained	male	09_07_2019	57	cdl_body_size_solidity_26_04_2024_LA_Matteo_size_shape							26/04/2024	09/07/2019
1732	26_04_2024	Matteo	4	Trial 4	arnauer	VM	right	VM	VM	right	1.683333	4.216666	HS_VM	NA	size_shape	L	untrained	male	09_07_2019	57	cdl_body_size_solidity_26_04_2024_LA_Matteo_size_shape							26/04/2024	09/07/2019
1733	26_04_2024	Matteo	5	Trial 5	arnauer	VM	left	VM	VM	left	1.616666	4.416666	VM_VS	10	size_shape	R	untrained	male	09_07_2019	57	cdl_body_size_solidity_26_04_2024_LA_Matteo_size_shape							26/04/2024	09/07/2019
1734	26_04_2024	Matteo	6	Trial 6	arnauer	VL	left	VL	VL	left	1.283333	3.766666	VL_VM	8	size_shape	R	untrained	male	09_07_2019	57	cdl_body_size_solidity_26_04_2024_LA_Matteo_size_shape							26/04/2024	09/07/2019
1735	26_04_2024	Matteo	7	Trial 7	arnauer	HL	left	HL	HL	left	1.266666	3.783333	HL_CL	3	size_shape	R	untrained	male	09_07_2019	57	cdl_body_size_solidity_26_04_2024_LA_Matteo_size_shape							26/04/2024	09/07/2019
1736	26_04_2024	Matteo	8	Trial 8	arnauer	HM	left	HM	HM	left	1.383333	4.366666	HM_VM	2	size_shape	L	untrained	male	09_07_2019	57	cdl_body_size_solidity_26_04_2024_LA_Matteo_size_shape							26/04/2024	09/07/2019
1737	26_04_2024	Matteo	9	Trial 9	arnauer	HM	left	HM	HM	left	1.35	5.033332	HM_HL	5	size_shape	R	untrained	male	09_07_2019	57	cdl_body_size_solidity_26_04_2024_LA_Matteo_size_shape							26/04/2024	09/07/2019
1738	26_04_2024	Matteo	10	Trial 10	arnauer	HL	left	HL	HL	left	2.483333	5.633332	HL_VS	NA	size_shape	R	untrained	male	09_07_2019	57	cdl_body_size_solidity_26_04_2024_LA_Matteo_size_shape							26/04/2024	09/07/2019
1739	26_04_2024	Matteo	11	Trial 11	arnauer	VM	left	VM	VM	left	1.683333	4.849999	VM_HL	NA	size_shape	L	untrained	male	09_07_2019	57	cdl_body_size_solidity_26_04_2024_LA_Matteo_size_shape							26/04/2024	09/07/2019
1740	26_04_2024	Matteo	12	Trial 12	arnauer	VL	right	VL	VL	right	2.283333	5.066666	VS_VL	9	size_shape	L	untrained	male	09_07_2019	57	cdl_body_size_solidity_26_04_2024_LA_Matteo_size_shape							26/04/2024	09/07/2019
1741	26_04_2024	Matteo	13	Trial 13	arnauer	VL	left	VL	VL	left	1.383333	3.866665	VL_HS	NA	size_shape	L	untrained	male	09_07_2019	57	cdl_body_size_solidity_26_04_2024_LA_Matteo_size_shape							26/04/2024	09/07/2019
1742	26_04_2024	Matteo	14	Trial 14	arnauer	VL	right	CM	VL	left	1.433333	7.049999	CM_VL	NA	size_shape	L	untrained	male	09_07_2019	57	cdl_body_size_solidity_26_04_2024_LA_Matteo_size_shape							26/04/2024	09/07/2019
1743	26_04_2024	Matteo	15	Trial 15	arnauer	HL	left	HL	HL	left	1.333334	4.799999	HL_CM	NA	size_shape	L	untrained	male	09_07_2019	57	cdl_body_size_solidity_26_04_2024_LA_Matteo_size_shape							26/04/2024	09/07/2019
1744	26_04_2024	Matteo	16	Trial 16	arnauer	HM	right	HS	HM	left	1.266666	7.316665	HS_HM	7	size_shape	R	untrained	male	09_07_2019	57	cdl_body_size_solidity_26_04_2024_LA_Matteo_size_shape							26/04/2024	09/07/2019
1745	26_04_2024	Matteo	17	Trial 17	arnauer	HM	right	VS	HM	left	1.416666	7.849998	VS_HM	NA	size_shape	L	untrained	male	09_07_2019	57	cdl_body_size_solidity_26_04_2024_LA_Matteo_size_shape							26/04/2024	09/07/2019
1746	26_04_2024	Matteo	18	Trial 18	arnauer	VL	right	CL	VL	left	1.7	5.849999	CL_VL	4	size_shape	R	untrained	male	09_07_2019	57	cdl_body_size_solidity_26_04_2024_LA_Matteo_size_shape							26/04/2024	09/07/2019
1747	26_04_2024	Nero2	1	Trial 1	arnauer	NA	NA	Wo	Wo	left	1.866667	0	Wo_Pa	NA	solidity	L	trained	male	07_04_2019	60	cdl_body_size_solidity_26_04_2024_LA_Nero2_solidity		watch again					26/04/2024	07/04/2019
1748	26_04_2024	Nero2	2	Trial 2	arnauer	Pl	right	Pl	Pl	right	1.616667	4.883333	Wo_Pl	NA	solidity	R	trained	male	07_04_2019	60	cdl_body_size_solidity_26_04_2024_LA_Nero2_solidity		watch again					26/04/2024	07/04/2019
1749	26_04_2024	Nero2	3	Trial 3	arnauer	Pl	left	Wo	Wo	right	1.666667	16.1	Pl_Wo	NA	solidity	R	trained	male	07_04_2019	60	cdl_body_size_solidity_26_04_2024_LA_Nero2_solidity	fence not moving but multiple touches with nose	watch again					26/04/2024	07/04/2019
1750	26_04_2024	Nero2	4	Trial 4	arnauer	Pl	left	Pl	Pl	left	1.433333	3.9	Pl_Pa	NA	solidity	R	trained	male	07_04_2019	60	cdl_body_size_solidity_26_04_2024_LA_Nero2_solidity		watch again					26/04/2024	07/04/2019
1751	26_04_2024	Nero2	5	Trial 5	arnauer	Pl	right	Wo	Wo	left	1.5	10.7	Wo_Pl	NA	solidity	R	trained	male	07_04_2019	60	cdl_body_size_solidity_26_04_2024_LA_Nero2_solidity	fence not moving but multiple touches with nose	watch again					26/04/2024	07/04/2019
1752	26_04_2024	Nero2	6	Trial 6	arnauer	Pa	left	Wo	Wo	right	1.583333	10.883333	Pa_Wo	NA	solidity	L	trained	male	07_04_2019	60	cdl_body_size_solidity_26_04_2024_LA_Nero2_solidity	fence not moving but multiple touches with nose	watch again					26/04/2024	07/04/2019
1753	26_04_2024	Nero2	7	Trial 7	arnauer	Pl	left	Pl	Pl	left	1.65	4.683333	Pl_Wo	NA	solidity	L	trained	male	07_04_2019	60	cdl_body_size_solidity_26_04_2024_LA_Nero2_solidity		watch again					26/04/2024	07/04/2019
1754	26_04_2024	Nero2	8	Trial 8	arnauer	Pl	left	Wo	Wo	right	1.816667	8.95	Pl_Wo	NA	solidity	L	trained	male	07_04_2019	60	cdl_body_size_solidity_26_04_2024_LA_Nero2_solidity		watch again					26/04/2024	07/04/2019
1755	26_04_2024	Nero2	9	Trial 9	arnauer	NA	NA	Wo	Wo	left	1.75	0	Wo_Pa	NA	solidity	R	trained	male	07_04_2019	60	cdl_body_size_solidity_26_04_2024_LA_Nero2_solidity		watch again					26/04/2024	07/04/2019
1756	26_04_2024	Nero2	10	Trial 10	arnauer	Pa	left	Wo	Wo	right	2.05	8.966667	Pa_Wo	NA	solidity	R	trained	male	07_04_2019	60	cdl_body_size_solidity_26_04_2024_LA_Nero2_solidity		watch again					26/04/2024	07/04/2019
1757	26_04_2024	Nero2	11	Trial 11	arnauer	Pa	left	Pa	Pa	left	1.7	4.216667	Pa_Pl	NA	solidity	L	trained	male	07_04_2019	60	cdl_body_size_solidity_26_04_2024_LA_Nero2_solidity		watch again					26/04/2024	07/04/2019
1758	26_04_2024	Nero2	12	Trial 12	arnauer	Pa	left	Pa	Pa	left	1.516667	4.116667	Pa_Pl	NA	solidity	L	trained	male	07_04_2019	60	cdl_body_size_solidity_26_04_2024_LA_Nero2_solidity		watch again					26/04/2024	07/04/2019
1759	26_04_2024	Nero2	13	Trial 13	arnauer	Pl	right	Wo	Wo	left	1.6	9.1	Wo_Pl	NA	solidity	L	trained	male	07_04_2019	60	cdl_body_size_solidity_26_04_2024_LA_Nero2_solidity		watch again					26/04/2024	07/04/2019
1760	26_04_2024	Nero2	14	Trial 14	arnauer	Pa	right	Wo	Pa	left	1.616667	20.433334	Wo_Pa	NA	solidity	R	trained	male	07_04_2019	60	cdl_body_size_solidity_26_04_2024_LA_Nero2_solidity	not sure which was attempt	watch again					26/04/2024	07/04/2019
1761	26_04_2024	Nero2	15	Trial 15	arnauer	Pl	left	Pl	Pl	left	1.566666	4.033333	Pl_Pa	NA	solidity	L	trained	male	07_04_2019	60	cdl_body_size_solidity_26_04_2024_LA_Nero2_solidity		watch again					26/04/2024	07/04/2019
1762	26_04_2024	Nero2	16	Trial 16	arnauer	Pa	left	Pa	Pa	left	1.633333	4.466667	Pa_Pl	NA	solidity	R	trained	male	07_04_2019	60	cdl_body_size_solidity_26_04_2024_LA_Nero2_solidity		watch again					26/04/2024	07/04/2019
1763	26_04_2024	Nero2	17	Trial 17	arnauer	Pl	left	Pl	Pl	left	1.566667	3.75	Pl_Pa	NA	solidity	L	trained	male	07_04_2019	60	cdl_body_size_solidity_26_04_2024_LA_Nero2_solidity		watch again					26/04/2024	07/04/2019
1764	26_04_2024	Nero2	18	Trial 18	arnauer	Pa	left	Pa	Pa	left	1.65	4.416667	Pa_Wo	NA	solidity	R	trained	male	07_04_2019	60	cdl_body_size_solidity_26_04_2024_LA_Nero2_solidity		watch again					26/04/2024	07/04/2019
1765	26_04_2024	Speedy3	1	Trial 1	arnauer	Pl	left	Pl	Pl	right	1.549999	12.066662	Pa_Pl	NA	solidity	R	trained	male	05_10_2014	114	cdl_body_size_solidity_26_04_2024_LA_Speedy3_solidity							26/04/2024	05/10/2014
1766	26_04_2024	Speedy3	2	Trial 2	arnauer	Pa	left	Wo	Pa	right	1.666666	14.999994	Pa_Wo	NA	solidity	L	trained	male	05_10_2014	114	cdl_body_size_solidity_26_04_2024_LA_Speedy3_solidity							26/04/2024	05/10/2014
1767	26_04_2024	Speedy3	3	Trial 3	arnauer	Pl	right	Pl	Pl	right	1.849999	5.249998	Wo_Pl	NA	solidity	L	trained	male	05_10_2014	114	cdl_body_size_solidity_26_04_2024_LA_Speedy3_solidity							26/04/2024	05/10/2014
1768	26_04_2024	Speedy3	4	Trial 4	arnauer	Pl	left	Wo	Pl	right	1.899999	6.799997	Pl_Wo	NA	solidity	R	trained	male	05_10_2014	114	cdl_body_size_solidity_26_04_2024_LA_Speedy3_solidity							26/04/2024	05/10/2014
1769	26_04_2024	Speedy3	5	Trial 5	arnauer	Pl	left	Pa	Pl	right	2.033333	4.966665	Pl_Pa	NA	solidity	L	trained	male	05_10_2014	114	cdl_body_size_solidity_26_04_2024_LA_Speedy3_solidity							26/04/2024	05/10/2014
1770	26_04_2024	Speedy3	6	Trial 6	arnauer	Pa	right	Wo	Pa	left	2.266666	71.18	Wo_Pa	NA	solidity	R	trained	male	05_10_2014	114	cdl_body_size_solidity_26_04_2024_LA_Speedy3_solidity							26/04/2024	05/10/2014
1771	26_04_2024	Speedy3	7	Trial 7	arnauer	Pa	right	Pa	Pa	right	1.999999	33.73332	Wo_Pa	NA	solidity	R	trained	male	05_10_2014	114	cdl_body_size_solidity_26_04_2024_LA_Speedy3_solidity							26/04/2024	05/10/2014
1772	26_04_2024	Speedy3	8	Trial 8	arnauer	Pl	right	Pl	Pl	right	1.899999	18.349993	Pa_Pl	NA	solidity	L	trained	male	05_10_2014	114	cdl_body_size_solidity_26_04_2024_LA_Speedy3_solidity							26/04/2024	05/10/2014
1773	26_04_2024	Speedy3	9	Trial 9	arnauer	Pl	left	Pa	Pa	right	2.083333	18.149993	Pl_Pa	NA	solidity	R	trained	male	05_10_2014	114	cdl_body_size_solidity_26_04_2024_LA_Speedy3_solidity							26/04/2024	05/10/2014
1774	26_04_2024	Speedy3	10	Trial 10	arnauer	Pl	right	Pl	Pl	right	1.933333	24.49999	Wo_Pl	NA	solidity	L	trained	male	05_10_2014	114	cdl_body_size_solidity_26_04_2024_LA_Speedy3_solidity							26/04/2024	05/10/2014
1775	26_04_2024	Speedy3	11	Trial 11	arnauer	Pa	left	Wo	Pa	right	1.883333	7.83333	Pa_Wo	NA	solidity	R	trained	male	05_10_2014	114	cdl_body_size_solidity_26_04_2024_LA_Speedy3_solidity							26/04/2024	05/10/2014
1776	26_04_2024	Speedy3	12	Trial 12	arnauer	Pl	right	Pl	Pl	right	1.933333	5.133332	Wo_Pl	NA	solidity	L	trained	male	05_10_2014	114	cdl_body_size_solidity_26_04_2024_LA_Speedy3_solidity							26/04/2024	05/10/2014
1777	26_04_2024	Speedy3	13	Trial 13	arnauer	Pl	left	Wo	Pl	right	2.066666	8.33333	Pl_Wo	NA	solidity	R	trained	male	05_10_2014	114	cdl_body_size_solidity_26_04_2024_LA_Speedy3_solidity							26/04/2024	05/10/2014
1778	26_04_2024	Speedy3	14	Trial 14	arnauer	Pl	left	Pa	Pl	right	2.033332	5.349997	Pl_Pa	NA	solidity	R	trained	male	05_10_2014	114	cdl_body_size_solidity_26_04_2024_LA_Speedy3_solidity							26/04/2024	05/10/2014
1779	26_04_2024	Speedy3	15	Trial 15	arnauer	Pl	right	Pl	Pl	right	1.85	4.516665	Pa_Pl	NA	solidity	L	trained	male	05_10_2014	114	cdl_body_size_solidity_26_04_2024_LA_Speedy3_solidity							26/04/2024	05/10/2014
1780	26_04_2024	Speedy3	16	Trial 16	arnauer	Pl	left	Wo	Pl	right	1.9	4.733332	Pl_Wo	NA	solidity	L	trained	male	05_10_2014	114	cdl_body_size_solidity_26_04_2024_LA_Speedy3_solidity							26/04/2024	05/10/2014
1781	26_04_2024	Speedy3	17	Trial 17	arnauer	Pa	right	Wo	Pa	left	2.316666	23.583324	Wo_Pa	NA	solidity	L	trained	male	05_10_2014	114	cdl_body_size_solidity_26_04_2024_LA_Speedy3_solidity							26/04/2024	05/10/2014
1782	26_04_2024	Speedy3	18	Trial 18	arnauer	Pa	left	Wo	Pa	right	2.066666	5.966664	Pa_Wo	NA	solidity	R	trained	male	05_10_2014	114	cdl_body_size_solidity_26_04_2024_LA_Speedy3_solidity							26/04/2024	05/10/2014
1783	31_05_2024	Rooney	1	Trial 1	arnauer	HM	right	HM	HM	right	5.016667	16.95	HS_HM	7	size_shape	R	untrained	male	11_11_2015	102	cdl_body_size_solidity_31_05_2024_LA_Rooney_size_shape							31/05/2024	11/11/2015
1784	31_05_2024	Rooney	2	Trial 2	arnauer	VM	right	VM	VM	right	1.666667	4.45	HL_VM	NA	size_shape	L	untrained	male	11_11_2015	102	cdl_body_size_solidity_31_05_2024_LA_Rooney_size_shape							31/05/2024	11/11/2015
1785	31_05_2024	Rooney	3	Trial 3	arnauer	VM	right	HS	VM	left	1.716667	7.483333	HS_VM	NA	size_shape	L	untrained	male	11_11_2015	102	cdl_body_size_solidity_31_05_2024_LA_Rooney_size_shape							31/05/2024	11/11/2015
1786	31_05_2024	Rooney	4	Trial 4	arnauer	VL	left	VL	VL	left	3.8	7.983333	VL_CL	4	size_shape	R	untrained	male	11_11_2015	102	cdl_body_size_solidity_31_05_2024_LA_Rooney_size_shape							31/05/2024	11/11/2015
1787	31_05_2024	Rooney	5	Trial 5	arnauer	HM	right	HM	HM	right	2.016667	6.566667	HL_HM	5	size_shape	R	untrained	male	11_11_2015	102	cdl_body_size_solidity_31_05_2024_LA_Rooney_size_shape							31/05/2024	11/11/2015
1788	31_05_2024	Rooney	6	Trial 6	arnauer	HM	right	HM	HM	right	2.216667	5.183333	VM_HM	2	size_shape	L	untrained	male	11_11_2015	102	cdl_body_size_solidity_31_05_2024_LA_Rooney_size_shape							31/05/2024	11/11/2015
1789	31_05_2024	Rooney	7	Trial 7	arnauer	VL	left	VL	VL	left	2.033333	4.766667	VL_HL	1	size_shape	L	untrained	male	11_11_2015	102	cdl_body_size_solidity_31_05_2024_LA_Rooney_size_shape							31/05/2024	11/11/2015
1790	31_05_2024	Rooney	8	Trial 8	arnauer	VM	right	VS	VM	left	2.316667	9.066667	VS_VM	10	size_shape	R	untrained	male	11_11_2015	102	cdl_body_size_solidity_31_05_2024_LA_Rooney_size_shape							31/05/2024	11/11/2015
1791	31_05_2024	Rooney	9	Trial 9	arnauer	VL	left	CM	VL	right	3.95	10.283333	VL_CM	NA	size_shape	R	untrained	male	11_11_2015	102	cdl_body_size_solidity_31_05_2024_LA_Rooney_size_shape							31/05/2024	11/11/2015
1792	31_05_2024	Rooney	10	Trial 10	arnauer	HL	left	HL	HL	left	2.3	5.233333	HL_VS	NA	size_shape	L	untrained	male	11_11_2015	102	cdl_body_size_solidity_31_05_2024_LA_Rooney_size_shape							31/05/2024	11/11/2015
1793	31_05_2024	Rooney	11	Trial 11	arnauer	VM	left	VM	VM	left	3.933333	8.35	VM_VL	8	size_shape	L	untrained	male	11_11_2015	102	cdl_body_size_solidity_31_05_2024_LA_Rooney_size_shape							31/05/2024	11/11/2015
1794	31_05_2024	Rooney	12	Trial 12	arnauer	HM	left	HM	HM	left	2.233333	6.366667	HM_VL	NA	size_shape	L	untrained	male	11_11_2015	102	cdl_body_size_solidity_31_05_2024_LA_Rooney_size_shape							31/05/2024	11/11/2015
1795	31_05_2024	Rooney	13	Trial 13	arnauer	HL	right	HL	HL	right	3.666667	6.8	CM_HL	NA	size_shape	L	untrained	male	11_11_2015	102	cdl_body_size_solidity_31_05_2024_LA_Rooney_size_shape							31/05/2024	11/11/2015
1796	31_05_2024	Rooney	14	Trial 14	arnauer	HL	left	HL	HL	left	3.7	7.183333	HL_HS	6	size_shape	R	untrained	male	11_11_2015	102	cdl_body_size_solidity_31_05_2024_LA_Rooney_size_shape							31/05/2024	11/11/2015
1797	31_05_2024	Rooney	15	Trial 15	arnauer	VL	left	VL	VL	left	2	5.116666	VL_HS	NA	size_shape	R	untrained	male	11_11_2015	102	cdl_body_size_solidity_31_05_2024_LA_Rooney_size_shape							31/05/2024	11/11/2015
1798	31_05_2024	Rooney	16	Trial 16	arnauer	HM	left	HM	HM	left	2.05	5.133334	HM_VS	NA	size_shape	R	untrained	male	11_11_2015	102	cdl_body_size_solidity_31_05_2024_LA_Rooney_size_shape							31/05/2024	11/11/2015
1799	31_05_2024	Rooney	17	Trial 17	arnauer	HL	right	HL	HL	right	2.233334	5.283334	CL_HL	3	size_shape	R	untrained	male	11_11_2015	102	cdl_body_size_solidity_31_05_2024_LA_Rooney_size_shape							31/05/2024	11/11/2015
1800	31_05_2024	Rooney	18	Trial 18	arnauer	VL	right	VS	VL	left	3.116667	10.75	VS_VL	9	size_shape	L	untrained	male	11_11_2015	102	cdl_body_size_solidity_31_05_2024_LA_Rooney_size_shape							31/05/2024	11/11/2015
